# Supplementary material for: Data on the genome of Bacillus subtilis A1- Midalam from beach soil
Source: Data Brief. 2021 Nov 7;39:107552. doi: 10.1016/j.dib.2021.107552 (PMC8601982; doi:10.1016/j.dib.2021.107552)
Supplement: Supplementary file 1 — Variant data of Bacillus subtilis A1 [file mmc1.xlsx]

## Sheet: NGS_P6598_A1_DP10_VariantAnnota
##fileformat=VCFv4.2
##FILTER=<ID=PASS,Description="All filters passed">
##bcftoolsVersion=1.11蛛▉1.11
##bcftoolsCommand=mpileup -d8000 -q 30 -Q 20 -f /RELOAD2S/STAFF/SHARED/NGS_P6598/Reference/A1_Reference_Bsubtilis_str168/GCF_000009045.1_ASM904v1_genomic.fna A1.sorted.rmdup.bam
##contig=<ID=NC_000964.3,length=4215606>
##ALT=<ID=*,Description="Represents allele(s) other than observed.">
##INFO=<ID=INDEL,Number=0,Type=Flag,Description="Indicates that the variant is an INDEL.">
##INFO=<ID=IDV,Number=1,Type=Integer,Description="Maximum number of raw reads supporting an indel">
##INFO=<ID=IMF,Number=1,Type=Float,Description="Maximum fraction of raw reads supporting an indel">
##INFO=<ID=DP,Number=1,Type=Integer,Description="Raw read depth">
##INFO=<ID=VDB,Number=1,Type=Float,Description="Variant Distance Bias for filtering splice-site artefacts in RNA-seq data (bigger is better)",Version="3">
##INFO=<ID=RPB,Number=1,Type=Float,Description="Mann-Whitney U test of Read Position Bias (bigger is better)">
##INFO=<ID=MQB,Number=1,Type=Float,Description="Mann-Whitney U test of Mapping Quality Bias (bigger is better)">
##INFO=<ID=BQB,Number=1,Type=Float,Description="Mann-Whitney U test of Base Quality Bias (bigger is better)">
##INFO=<ID=MQSB,Number=1,Type=Float,Description="Mann-Whitney U test of Mapping Quality vs Strand Bias (bigger is better)">
##INFO=<ID=SGB,Number=1,Type=Float,Description="Segregation based metric.">
##INFO=<ID=MQ0F,Number=1,Type=Float,Description="Fraction of MQ0 reads (smaller is better)">
##FORMAT=<ID=PL,Number=G,Type=Integer,Description="List of Phred-scaled genotype likelihoods">
##FORMAT=<ID=GT,Number=1,Type=String,Description="Genotype">
##INFO=<ID=ICB,Number=1,Type=Float,Description="Inbreeding Coefficient Binomial test (bigger is better)">
##INFO=<ID=HOB,Number=1,Type=Float,Description="Bias in the number of HOMs number (smaller is better)">
##INFO=<ID=AC,Number=A,Type=Integer,Description="Allele count in genotypes for each ALT allele, in the same order as listed">
##INFO=<ID=AN,Number=1,Type=Integer,Description="Total number of alleles in called genotypes">
##INFO=<ID=DP4,Number=4,Type=Integer,Description="Number of high-quality ref-forward , ref-reverse, alt-forward and alt-reverse bases">
##INFO=<ID=MQ,Number=1,Type=Integer,Description="Average mapping quality">
#CHROM	POS	ID	REF	ALT	QUAL	FILTER	INFO	FORMAT	A1.sorted.rmdup.bam	Var_type	Gene_Name	Gene_ID	HGVS.c	HGVS.p
NC_000964.3	76	.	T	C	225	.	DP=33;VDB=0.00228613;SGB=-0.689466;MQ0F=0;AC=2;AN=2;DP4=0,0,16,0;MQ=60;ANN=C	GT:PL	1/1:255,48,0	upstream_gene_variant	dnaA	gene-BSU_00010	c.-334T>C
NC_000964.3	375	.	G	A	225	.	DP=43;VDB=0.708598;SGB=-0.693054;MQSB=1;MQ0F=0;AC=2;AN=2;DP4=0,0,24,4;MQ=60;ANN=A	GT:PL	1/1:255,84,0	upstream_gene_variant	dnaA	gene-BSU_00010	c.-35G>A
NC_000964.3	376	.	C	A	225	.	DP=45;VDB=0.696604;SGB=-0.693054;MQSB=1;MQ0F=0;AC=2;AN=2;DP4=0,0,24,4;MQ=60;ANN=A	GT:PL	1/1:255,84,0	upstream_gene_variant	dnaA	gene-BSU_00010	c.-34C>A
NC_000964.3	386	.	A	T	225	.	DP=46;VDB=0.522233;SGB=-0.693054;MQSB=1;MQ0F=0;AC=2;AN=2;DP4=0,0,25,3;MQ=60;ANN=T	GT:PL	1/1:255,84,0	upstream_gene_variant	dnaA	gene-BSU_00010	c.-24A>T
NC_000964.3	535	.	A	G	225	.	DP=125;VDB=0.353909;SGB=-0.693147;MQSB=1;MQ0F=0;AC=2;AN=2;DP4=0,0,60,10;MQ=60;ANN=G	GT:PL	1/1:255,211,0	synonymous_variant	dnaA	gene-BSU_00010	c.126A>G	p.Thr42Thr
NC_000964.3	799	.	T	C	225	.	DP=110;VDB=0.612367;SGB=-0.693147;MQSB=1;MQ0F=0;AC=2;AN=2;DP4=0,0,59,1;MQ=60;ANN=C	GT:PL	1/1:255,181,0	synonymous_variant	dnaA	gene-BSU_00010	c.390T>C	p.His130His
NC_000964.3	826	.	G	A	225	.	DP=116;VDB=2.6589e-05;SGB=-0.693147;MQSB=1;MQ0F=0;AC=2;AN=2;DP4=0,0,59,7;MQ=60;ANN=A	GT:PL	1/1:255,199,0	synonymous_variant	dnaA	gene-BSU_00010	c.417G>A	p.Ala139Ala
NC_000964.3	883	.	A	G	225	.	DP=120;VDB=0.0019991;SGB=-0.693147;MQSB=1;MQ0F=0;AC=2;AN=2;DP4=0,0,56,10;MQ=60;ANN=G	GT:PL	1/1:255,199,0	synonymous_variant	dnaA	gene-BSU_00010	c.474A>G	p.Thr158Thr
NC_000964.3	1117	.	A	G	225	.	DP=45;VDB=0.471421;SGB=-0.692976;MQSB=1;MQ0F=0;AC=2;AN=2;DP4=0,0,25,1;MQ=60;ANN=G	GT:PL	1/1:255,78,0	synonymous_variant	dnaA	gene-BSU_00010	c.708A>G	p.Leu236Leu
NC_000964.3	1156	.	G	A	225	.	DP=76;VDB=0.367772;SGB=-0.693147;MQSB=1;MQ0F=0;AC=2;AN=2;DP4=0,0,43,2;MQ=60;ANN=A	GT:PL	1/1:255,135,0	synonymous_variant	dnaA	gene-BSU_00010	c.747G>A	p.Arg249Arg
NC_000964.3	1183	.	A	G	225	.	DP=100;VDB=0.141888;SGB=-0.693147;MQSB=1;MQ0F=0;AC=2;AN=2;DP4=0,0,51,3;MQ=60;ANN=G	GT:PL	1/1:255,163,0	synonymous_variant	dnaA	gene-BSU_00010	c.774A>G	p.Glu258Glu
NC_000964.3	1198	.	A	T	225	.	DP=103;VDB=0.0863839;SGB=-0.693147;MQSB=1;MQ0F=0;AC=2;AN=2;DP4=0,0,53,5;MQ=60;ANN=T	GT:PL	1/1:255,175,0	synonymous_variant	dnaA	gene-BSU_00010	c.789A>T	p.Ser263Ser
NC_000964.3	1273	.	G	A	225	.	DP=106;VDB=0.130987;SGB=-0.693147;MQSB=1;MQ0F=0;AC=2;AN=2;DP4=0,0,46,10;MQ=60;ANN=A	GT:PL	1/1:255,169,0	synonymous_variant	dnaA	gene-BSU_00010	c.864G>A	p.Lys288Lys
NC_000964.3	1285	.	G	A	225	.	DP=106;VDB=0.532017;SGB=-0.693147;MQSB=1;MQ0F=0;AC=2;AN=2;DP4=0,0,44,12;MQ=60;ANN=A	GT:PL	1/1:255,169,0	synonymous_variant	dnaA	gene-BSU_00010	c.876G>A	p.Glu292Glu
NC_000964.3	1684	.	A	G	225	.	DP=124;VDB=0.429886;SGB=-0.693147;MQSB=1;MQ0F=0;AC=2;AN=2;DP4=0,0,65,6;MQ=60;ANN=G	GT:PL	1/1:255,214,0	synonymous_variant	dnaA	gene-BSU_00010	c.1275A>G	p.Ser425Ser
NC_000964.3	1758	.	G	A	225	.	DP=136;VDB=0.0410837;SGB=-0.693147;MQSB=1;MQ0F=0;AC=2;AN=2;DP4=0,0,58,17;MQ=60;ANN=A	GT:PL	1/1:255,226,0	upstream_gene_variant	dnaN	gene-BSU_00020	c.-181G>A
NC_000964.3	2301	.	T	C	225	.	DP=81;VDB=0.714363;SGB=-0.693147;MQSB=1;MQ0F=0;AC=2;AN=2;DP4=0,0,38,8;MQ=60;ANN=C	GT:PL	1/1:255,138,0	synonymous_variant	dnaN	gene-BSU_00020	c.363T>C	p.Asp121Asp
NC_000964.3	2304	.	A	G	225	.	DP=82;VDB=0.749834;SGB=-0.693147;MQSB=1;MQ0F=0;AC=2;AN=2;DP4=0,0,39,7;MQ=60;ANN=G	GT:PL	1/1:255,138,0	synonymous_variant	dnaN	gene-BSU_00020	c.366A>G	p.Glu122Glu
NC_000964.3	2505	.	G	C	225	.	DP=133;VDB=0.190163;SGB=-0.693147;MQSB=1;MQ0F=0;AC=2;AN=2;DP4=0,0,61,15;MQ=60;ANN=C	GT:PL	1/1:255,229,0	synonymous_variant	dnaN	gene-BSU_00020	c.567G>C	p.Ala189Ala
NC_000964.3	2655	.	G	A	225	.	DP=92;VDB=0.244538;SGB=-0.693147;MQSB=1;MQ0F=0;AC=2;AN=2;DP4=0,0,48,5;MQ=60;ANN=A	GT:PL	1/1:255,160,0	synonymous_variant	dnaN	gene-BSU_00020	c.717G>A	p.Leu239Leu
NC_000964.3	2856	.	G	A	225	.	DP=89;VDB=0.445785;SGB=-0.693147;MQSB=1;MQ0F=0;AC=2;AN=2;DP4=0,0,43,10;MQ=60;ANN=A	GT:PL	1/1:255,160,0	synonymous_variant	dnaN	gene-BSU_00020	c.918G>A	p.Ser306Ser
NC_000964.3	2859	.	A	G	225	.	DP=89;VDB=0.215037;SGB=-0.693147;MQSB=1;MQ0F=0;AC=2;AN=2;DP4=0,0,43,8;MQ=60;ANN=G	GT:PL	1/1:255,154,0	synonymous_variant	dnaN	gene-BSU_00020	c.921A>G	p.Pro307Pro
NC_000964.3	2888	.	T	C	225	.	DP=92;VDB=0.976607;SGB=-0.693147;MQSB=1;MQ0F=0;AC=2;AN=2;DP4=0,0,43,9;MQ=60;ANN=C	GT:PL	1/1:255,157,0	missense_variant	dnaN	gene-BSU_00020	c.950T>C	p.Val317Ala
NC_000964.3	2997	.	C	T	225	.	DP=109;VDB=0.0576982;SGB=-0.693147;MQSB=1;MQ0F=0;AC=2;AN=2;DP4=0,0,53,7;MQ=60;ANN=T	GT:PL	1/1:255,181,0	synonymous_variant	dnaN	gene-BSU_00020	c.1059C>T	p.Gly353Gly
NC_000964.3	3057	.	T	C	225	.	DP=75;VDB=0.00744908;SGB=-0.693146;MQSB=1;MQ0F=0;AC=2;AN=2;DP4=0,0,32,11;MQ=60;ANN=C	GT:PL	1/1:255,129,0	synonymous_variant	dnaN	gene-BSU_00020	c.1119T>C	p.Leu373Leu
NC_000964.3	3096	.	C	T	225	.	DP=45;VDB=0.337024;SGB=-0.692914;MQSB=1;MQ0F=0;AC=2;AN=2;DP4=0,0,19,6;MQ=60;ANN=T	GT:PL	1/1:255,75,0	upstream_gene_variant	rlbA	gene-BSU_00030	c.-110C>T
NC_000964.3	3097	.	C	T	225	.	DP=44;VDB=0.332673;SGB=-0.692914;MQSB=1;MQ0F=0;AC=2;AN=2;DP4=0,0,19,6;MQ=60;ANN=T	GT:PL	1/1:255,75,0	upstream_gene_variant	rlbA	gene-BSU_00030	c.-109C>T
NC_000964.3	3460	.	G	T	225	.	DP=111;VDB=0.737943;SGB=-0.693147;MQSB=1;MQ0F=0;AC=2;AN=2;DP4=0,0,53,15;MQ=60;ANN=T	GT:PL	1/1:255,205,0	synonymous_variant	recF	gene-BSU_00040	c.24G>T	p.Leu8Leu
NC_000964.3	3461	.	A	T	225	.	DP=111;VDB=0.736758;SGB=-0.693147;MQSB=1;MQ0F=0;AC=2;AN=2;DP4=0,0,53,15;MQ=60;ANN=T	GT:PL	1/1:255,205,0	missense_variant	recF	gene-BSU_00040	c.25A>T	p.Thr9Ser
NC_000964.3	3853	.	C	T	225	.	DP=78;VDB=0.217032;SGB=-0.693147;MQSB=1;MQ0F=0;AC=2;AN=2;DP4=0,0,33,17;MQ=60;ANN=T	GT:PL	1/1:255,151,0	synonymous_variant	recF	gene-BSU_00040	c.417C>T	p.Ile139Ile
NC_000964.3	3874	.	C	T	225	.	DP=64;VDB=0.54036;SGB=-0.693145;MQSB=1;MQ0F=0;AC=2;AN=2;DP4=0,0,25,16;MQ=60;ANN=T	GT:PL	1/1:255,123,0	synonymous_variant	recF	gene-BSU_00040	c.438C>T	p.Tyr146Tyr
NC_000964.3	3992	.	G	A	225	.	DP=159;VDB=0.000201299;SGB=-0.693147;MQSB=1;MQ0F=0;AC=2;AN=2;DP4=0,0,90,5;MQ=60;ANN=A	GT:PL	1/1:255,255,0	missense_variant	recF	gene-BSU_00040	c.556G>A	p.Val186Ile
NC_000964.3	4099	.	G	T	225	.	DP=215;VDB=0.562009;SGB=-0.693147;MQSB=1;MQ0F=0;AC=2;AN=2;DP4=0,0,107,24;MQ=60;ANN=T	GT:PL	1/1:255,255,0	synonymous_variant	recF	gene-BSU_00040	c.663G>T	p.Leu221Leu
NC_000964.3	4987	.	T	C	225	.	DP=235;VDB=0.224436;SGB=-0.693147;MQSB=1;MQ0F=0;AC=2;AN=2;DP4=0,0,128,11;MQ=60;ANN=C	GT:PL	1/1:255,255,0	synonymous_variant	gyrB	gene-BSU_00060	c.121T>C	p.Leu41Leu
NC_000964.3	5163	.	G	A	225	.	DP=226;VDB=0.587371;SGB=-0.693147;MQSB=1;MQ0F=0;AC=2;AN=2;DP4=0,0,109,34;MQ=60;ANN=A	GT:PL	1/1:255,255,0	synonymous_variant	gyrB	gene-BSU_00060	c.297G>A	p.Val99Val
NC_000964.3	5235	.	G	T	225	.	DP=233;VDB=0.920518;SGB=-0.693147;MQSB=1;MQ0F=0;AC=2;AN=2;DP4=0,0,114,36;MQ=60;ANN=T	GT:PL	1/1:255,255,0	synonymous_variant	gyrB	gene-BSU_00060	c.369G>T	p.Ser123Ser
NC_000964.3	5304	.	C	T	225	.	DP=217;VDB=0.116935;SGB=-0.693147;MQSB=1;MQ0F=0;AC=2;AN=2;DP4=0,0,100,30;MQ=60;ANN=T	GT:PL	1/1:255,255,0	synonymous_variant	gyrB	gene-BSU_00060	c.438C>T	p.Thr146Thr
NC_000964.3	5424	.	C	T	225	.	DP=171;VDB=0.852089;SGB=-0.693147;MQSB=1;MQ0F=0;AC=2;AN=2;DP4=0,0,81,24;MQ=60;ANN=T	GT:PL	1/1:255,255,0	synonymous_variant	gyrB	gene-BSU_00060	c.558C>T	p.Tyr186Tyr
NC_000964.3	5445	.	G	A	225	.	DP=178;VDB=0.998198;SGB=-0.693147;MQSB=1;MQ0F=0;AC=2;AN=2;DP4=0,0,88,23;MQ=60;ANN=A	GT:PL	1/1:255,255,0	synonymous_variant	gyrB	gene-BSU_00060	c.579G>A	p.Val193Val
NC_000964.3	5490	.	A	G	225	.	DP=159;VDB=0.0422923;SGB=-0.693147;MQSB=1;MQ0F=0;AC=2;AN=2;DP4=0,0,83,19;MQ=60;ANN=G	GT:PL	1/1:255,255,0	synonymous_variant	gyrB	gene-BSU_00060	c.624A>G	p.Glu208Glu
NC_000964.3	5886	.	A	G	225	.	DP=153;VDB=0.0930807;SGB=-0.693147;MQSB=1;MQ0F=0;AC=2;AN=2;DP4=0,0,73,35;MQ=60;ANN=G	GT:PL	1/1:255,255,0	synonymous_variant	gyrB	gene-BSU_00060	c.1020A>G	p.Thr340Thr
NC_000964.3	6003	.	T	C	225	.	DP=140;VDB=0.805219;SGB=-0.693147;MQSB=1;MQ0F=0;AC=2;AN=2;DP4=0,0,61,25;MQ=60;ANN=C	GT:PL	1/1:255,255,0	synonymous_variant	gyrB	gene-BSU_00060	c.1137T>C	p.Gly379Gly
NC_000964.3	6042	.	G	C	225	.	DP=139;VDB=0.950327;SGB=-0.693147;MQSB=1;MQ0F=0;AC=2;AN=2;DP4=0,0,60,27;MQ=60;ANN=C	GT:PL	1/1:255,255,0	synonymous_variant	gyrB	gene-BSU_00060	c.1176G>C	p.Ala392Ala
NC_000964.3	6057	.	C	T	225	.	DP=129;VDB=0.724571;SGB=-0.693147;MQSB=1;MQ0F=0;AC=2;AN=2;DP4=0,0,62,23;MQ=60;ANN=T	GT:PL	1/1:255,255,0	synonymous_variant	gyrB	gene-BSU_00060	c.1191C>T	p.Arg397Arg
NC_000964.3	6312	.	C	T	225	.	DP=253;VDB=0.284898;SGB=-0.693147;MQSB=1;MQ0F=0;AC=2;AN=2;DP4=0,0,157,26;MQ=60;ANN=T	GT:PL	1/1:255,255,0	synonymous_variant	gyrB	gene-BSU_00060	c.1446C>T	p.Ile482Ile
NC_000964.3	6315	.	A	G	225	.	DP=256;VDB=0.129849;SGB=-0.693147;MQSB=1;MQ0F=0;AC=2;AN=2;DP4=0,0,156,28;MQ=60;ANN=G	GT:PL	1/1:255,255,0	synonymous_variant	gyrB	gene-BSU_00060	c.1449A>G	p.Gly483Gly
NC_000964.3	6465	.	G	A	225	.	DP=408;VDB=0.10174;SGB=-0.693147;MQSB=1;MQ0F=0;AC=2;AN=2;DP4=0,0,189,94;MQ=60;ANN=A	GT:PL	1/1:255,255,0	synonymous_variant	gyrB	gene-BSU_00060	c.1599G>A	p.Ala533Ala
NC_000964.3	6501	.	C	T	225	.	DP=392;VDB=0.400769;SGB=-0.693147;MQSB=1;MQ0F=0;AC=2;AN=2;DP4=0,0,159,111;MQ=60;ANN=T	GT:PL	1/1:255,255,0	synonymous_variant	gyrB	gene-BSU_00060	c.1635C>T	p.Arg545Arg
NC_000964.3	6513	.	A	G	225	.	DP=377;VDB=0.199907;SGB=-0.693147;MQSB=1;MQ0F=0;AC=2;AN=2;DP4=0,0,151,106;MQ=60;ANN=G	GT:PL	1/1:255,255,0	synonymous_variant	gyrB	gene-BSU_00060	c.1647A>G	p.Ala549Ala
NC_000964.3	6690	.	T	C	225	.	DP=166;VDB=0.0695936;SGB=-0.693147;MQSB=1;MQ0F=0;AC=2;AN=2;DP4=0,0,65,40;MQ=60;ANN=C	GT:PL	1/1:255,255,0	synonymous_variant	gyrB	gene-BSU_00060	c.1824T>C	p.Asp608Asp
NC_000964.3	6720	.	G	A	225	.	DP=129;VDB=0.00159335;SGB=-0.693147;MQSB=1;MQ0F=0;AC=2;AN=2;DP4=0,0,49,33;MQ=60;ANN=A	GT:PL	1/1:255,247,0	synonymous_variant	gyrB	gene-BSU_00060	c.1854G>A	p.Lys618Lys
NC_000964.3	6846	.	G	A	225	.	DP=30;VDB=0.247255;SGB=-0.690438;MQSB=1;MQ0F=0;AC=2;AN=2;DP4=0,0,11,6;MQ=60;ANN=A	GT:PL	1/1:255,51,0	upstream_gene_variant	gyrA	gene-BSU_00070	c.-148G>A
NC_000964.3	6851	.	C	T	225	.	DP=24;VDB=0.886474;SGB=-0.686358;MQSB=1;MQ0F=0;AC=2;AN=2;DP4=0,0,10,4;MQ=60;ANN=T	GT:PL	1/1:255,42,0	upstream_gene_variant	gyrA	gene-BSU_00070	c.-143C>T
NC_000964.3	7110	.	T	A	225	.	DP=162;VDB=0.157669;SGB=-0.693147;MQSB=1;MQ0F=0;AC=2;AN=2;DP4=0,0,86,9;MQ=60;ANN=A	GT:PL	1/1:255,255,0	synonymous_variant	gyrA	gene-BSU_00070	c.117T>A	p.Arg39Arg
NC_000964.3	7266	.	C	T	225	.	DP=197;VDB=0.565243;SGB=-0.693147;MQSB=1;MQ0F=0;AC=2;AN=2;DP4=0,0,113,20;MQ=60;ANN=T	GT:PL	1/1:255,255,0	synonymous_variant	gyrA	gene-BSU_00070	c.273C>T	p.Val91Val
NC_000964.3	7314	.	C	T	225	.	DP=254;VDB=0.874309;SGB=-0.693147;MQSB=1;MQ0F=0;AC=2;AN=2;DP4=0,0,141,23;MQ=60;ANN=T	GT:PL	1/1:255,255,0	synonymous_variant	gyrA	gene-BSU_00070	c.321C>T	p.His107His
NC_000964.3	7372	.	C	A	225	.	DP=279;VDB=0.247409;SGB=-0.693147;MQSB=1;MQ0F=0;AC=2;AN=2;DP4=0,0,158,36;MQ=60;ANN=A	GT:PL	1/1:255,255,0	synonymous_variant	gyrA	gene-BSU_00070	c.379C>A	p.Arg127Arg
NC_000964.3	7548	.	G	T	225	.	DP=320;VDB=0.000220278;SGB=-0.693147;MQSB=1;MQ0F=0;AC=2;AN=2;DP4=0,0,144,73;MQ=60;ANN=T	GT:PL	1/1:255,255,0	synonymous_variant	gyrA	gene-BSU_00070	c.555G>T	p.Pro185Pro
NC_000964.3	7587	.	T	C	225	.	DP=295;VDB=0.0193696;SGB=-0.693147;MQSB=1;MQ0F=0;AC=2;AN=2;DP4=0,0,137,49;MQ=60;ANN=C	GT:PL	1/1:255,255,0	synonymous_variant	gyrA	gene-BSU_00070	c.594T>C	p.Val198Val
NC_000964.3	7608	.	A	C	225	.	DP=273;VDB=0.6235;SGB=-0.693147;MQSB=1;MQ0F=0;AC=2;AN=2;DP4=0,0,115,62;MQ=60;ANN=C	GT:PL	1/1:255,255,0	synonymous_variant	gyrA	gene-BSU_00070	c.615A>C	p.Thr205Thr
NC_000964.3	7914	.	C	A	225	.	DP=158;VDB=0.0255746;SGB=-0.693147;MQSB=1;MQ0F=0;AC=2;AN=2;DP4=0,0,81,8;MQ=60;ANN=A	GT:PL	1/1:255,255,0	synonymous_variant	gyrA	gene-BSU_00070	c.921C>A	p.Ile307Ile
NC_000964.3	7932	.	G	A	225	.	DP=168;VDB=0.305288;SGB=-0.693147;MQSB=1;MQ0F=0;AC=2;AN=2;DP4=0,0,87,10;MQ=60;ANN=A	GT:PL	1/1:255,255,0	synonymous_variant	gyrA	gene-BSU_00070	c.939G>A	p.Ala313Ala
NC_000964.3	7938	.	T	C	225	.	DP=165;VDB=0.561825;SGB=-0.693147;MQSB=1;MQ0F=0;AC=2;AN=2;DP4=0,0,87,12;MQ=60;ANN=C	GT:PL	1/1:255,255,0	synonymous_variant	gyrA	gene-BSU_00070	c.945T>C	p.Val315Val
NC_000964.3	8001	.	G	A	225	.	DP=168;VDB=0.634054;SGB=-0.693147;MQSB=1;MQ0F=0;AC=2;AN=2;DP4=0,0,86,20;MQ=60;ANN=A	GT:PL	1/1:255,255,0	synonymous_variant	gyrA	gene-BSU_00070	c.1008G>A	p.Ala336Ala
NC_000964.3	8064	.	T	C	225	.	DP=209;VDB=0.932442;SGB=-0.693147;MQSB=1;MQ0F=0;AC=2;AN=2;DP4=0,0,110,19;MQ=60;ANN=C	GT:PL	1/1:255,255,0	synonymous_variant	gyrA	gene-BSU_00070	c.1071T>C	p.His357His
NC_000964.3	8328	.	G	A	225	.	DP=127;VDB=0.948205;SGB=-0.693147;MQSB=1;MQ0F=0;AC=2;AN=2;DP4=0,0,56,24;MQ=60;ANN=A	GT:PL	1/1:255,241,0	synonymous_variant	gyrA	gene-BSU_00070	c.1335G>A	p.Gln445Gln
NC_000964.3	8640	.	C	A	225	.	DP=358;VDB=0.0110373;SGB=-0.693147;MQSB=1;MQ0F=0;AC=2;AN=2;DP4=0,0,157,76;MQ=60;ANN=A	GT:PL	1/1:255,255,0	synonymous_variant	gyrA	gene-BSU_00070	c.1647C>A	p.Ile549Ile
NC_000964.3	8832	.	C	T	225	.	DP=150;VDB=0.587563;SGB=-0.693147;MQSB=1;MQ0F=0;AC=2;AN=2;DP4=0,0,75,28;MQ=60;ANN=T	GT:PL	1/1:255,255,0	synonymous_variant	gyrA	gene-BSU_00070	c.1839C>T	p.Leu613Leu
NC_000964.3	8910	.	T	C	225	.	DP=290;VDB=0.00616102;SGB=-0.693147;MQSB=1;MQ0F=0;AC=2;AN=2;DP4=0,0,190,21;MQ=60;ANN=C	GT:PL	1/1:255,255,0	synonymous_variant	gyrA	gene-BSU_00070	c.1917T>C	p.Ile639Ile
NC_000964.3	8917	.	A	G	225	.	DP=312;VDB=0.000976198;SGB=-0.693147;MQSB=1;MQ0F=0;AC=2;AN=2;DP4=0,0,195,24;MQ=60;ANN=G	GT:PL	1/1:255,255,0	missense_variant	gyrA	gene-BSU_00070	c.1924A>G	p.Ser642Gly
NC_000964.3	9006	.	T	C	225	.	DP=436;VDB=0.522771;SGB=-0.693147;MQSB=1;MQ0F=0;AC=2;AN=2;DP4=0,0,221,62;MQ=60;ANN=C	GT:PL	1/1:255,255,0	synonymous_variant	gyrA	gene-BSU_00070	c.2013T>C	p.Ile671Ile
NC_000964.3	9027	.	C	T	225	.	DP=418;VDB=0.0322891;SGB=-0.693147;MQSB=1;MQ0F=0;AC=2;AN=2;DP4=0,0,190,89;MQ=60;ANN=T	GT:PL	1/1:255,255,0	synonymous_variant	gyrA	gene-BSU_00070	c.2034C>T	p.Val678Val
NC_000964.3	9030	.	A	G	225	.	DP=422;VDB=0.022438;SGB=-0.693147;MQSB=1;MQ0F=0;AC=2;AN=2;DP4=0,0,185,93;MQ=60;ANN=G	GT:PL	1/1:255,255,0	synonymous_variant	gyrA	gene-BSU_00070	c.2037A>G	p.Arg679Arg
NC_000964.3	9105	.	T	A	225	.	DP=329;VDB=0.0422147;SGB=-0.693147;MQSB=1;MQ0F=0;AC=2;AN=2;DP4=0,0,128,97;MQ=60;ANN=A	GT:PL	1/1:255,255,0	synonymous_variant	gyrA	gene-BSU_00070	c.2112T>A	p.Ile704Ile
NC_000964.3	9135	.	A	T	225	.	DP=270;VDB=0.299235;SGB=-0.693147;MQSB=1;MQ0F=0;AC=2;AN=2;DP4=0,0,112,72;MQ=60;ANN=T	GT:PL	1/1:255,255,0	synonymous_variant	gyrA	gene-BSU_00070	c.2142A>T	p.Val714Val
NC_000964.3	9165	.	T	G	225	.	DP=263;VDB=0.991387;SGB=-0.693147;MQSB=1;MQ0F=0;AC=2;AN=2;DP4=0,0,127,59;MQ=60;ANN=G	GT:PL	1/1:255,255,0	synonymous_variant	gyrA	gene-BSU_00070	c.2172T>G	p.Pro724Pro
NC_000964.3	9411	.	T	A	225	.	DP=127;VDB=7.19722e-07;SGB=-0.693147;MQSB=1;MQ0F=0;AC=2;AN=2;DP4=0,0,39,46;MQ=60;ANN=A	GT:PL	1/1:255,255,0	synonymous_variant	gyrA	gene-BSU_00070	c.2418T>A	p.Val806Val
NC_000964.3	9484	.	C	T	225	.	DP=30;VDB=0.632356;SGB=-0.69168;MQSB=1;MQ0F=0;AC=2;AN=2;DP4=0,0,8,11;MQ=60;ANN=T	GT:PL	1/1:255,57,0	upstream_gene_variant	rrnO-16S	gene-BSU_rRNA_1	n.-326C>T
NC_000964.3	9492	.	TG	T	179	.	INDEL;IDV=19;IMF=0.904762;DP=21;VDB=0.789758;SGB=-0.676189;MQSB=1;MQ0F=0;ICB=1;HOB=0.5;AC=1;AN=2;DP4=0,10,7,4;MQ=60;ANN=T	GT:PL	0/1:213,0,57	upstream_gene_variant	rrnO-16S	gene-BSU_rRNA_1	n.-317delG
NC_000964.3	9644	.	T	C	225	.	DP=13;VDB=0.380378;SGB=-0.636426;MQSB=1;MQ0F=0;AC=2;AN=2;DP4=0,0,6,1;MQ=57;ANN=C	GT:PL	1/1:255,21,0	upstream_gene_variant	rrnO-16S	gene-BSU_rRNA_1	n.-166T>C
NC_000964.3	9710	.	T	A	225	.	DP=177;VDB=2.8026e-45;SGB=-0.693147;MQ0F=0;AC=2;AN=2;DP4=0,0,136,0;MQ=41;ANN=A	GT:PL	1/1:255,255,0	upstream_gene_variant	rrnO-16S	gene-BSU_rRNA_1	n.-100T>A
NC_000964.3	9777	.	G	A	225	.	DP=220;VDB=0;SGB=-0.693147;MQ0F=0;AC=2;AN=2;DP4=0,0,130,0;MQ=41;ANN=A	GT:PL	1/1:255,255,0	upstream_gene_variant	rrnO-16S	gene-BSU_rRNA_1	n.-33G>A
NC_000964.3	9782	.	A	G	225	.	DP=221;VDB=0;SGB=-0.693147;MQ0F=0;AC=2;AN=2;DP4=0,0,130,0;MQ=41;ANN=G	GT:PL	1/1:255,255,0	upstream_gene_variant	rrnO-16S	gene-BSU_rRNA_1	n.-28A>G
NC_000964.3	9783	.	G	A	225	.	DP=221;VDB=0;SGB=-0.693147;MQ0F=0;AC=2;AN=2;DP4=0,0,131,0;MQ=41;ANN=A	GT:PL	1/1:255,255,0	upstream_gene_variant	rrnO-16S	gene-BSU_rRNA_1	n.-27G>A
NC_000964.3	14897	.	A	T	225	.	DP=25;VDB=0.260621;SGB=-0.683931;MQ0F=0;AC=2;AN=2;DP4=0,0,13,0;MQ=60;ANN=T	GT:PL	1/1:255,39,0	missense_variant	yaaC	gene-BSU_00080	c.898T>A	p.Ser300Thr
NC_000964.3	15120	.	C	T	225	.	DP=88;VDB=0.898427;SGB=-0.693147;MQSB=1;MQ0F=0;AC=2;AN=2;DP4=0,0,42,3;MQ=60;ANN=T	GT:PL	1/1:255,135,0	synonymous_variant	yaaC	gene-BSU_00080	c.675G>A	p.Lys225Lys
NC_000964.3	15153	.	G	T	225	.	DP=74;VDB=0.284321;SGB=-0.693144;MQSB=1;MQ0F=0;AC=2;AN=2;DP4=0,0,35,4;MQ=60;ANN=T	GT:PL	1/1:255,117,0	missense_variant	yaaC	gene-BSU_00080	c.642C>A	p.His214Gln
NC_000964.3	15171	.	A	G	228	.	DP=62;VDB=0.0058575;SGB=-0.69312;RPB=1;MQB=1;MQSB=1;BQB=1;MQ0F=0;AC=2;AN=2;DP4=0,1,29,3;MQ=60;ANN=G	GT:PL	1/1:255,76,0	synonymous_variant	yaaC	gene-BSU_00080	c.624T>C	p.Phe208Phe
NC_000964.3	15401	.	G	A	225	.	DP=38;VDB=0.223667;SGB=-0.692352;MQSB=1;MQ0F=0;AC=2;AN=2;DP4=0,0,20,1;MQ=60;ANN=A	GT:PL	1/1:255,63,0	missense_variant	yaaC	gene-BSU_00080	c.394C>T	p.His132Tyr
NC_000964.3	15416	.	C	T	225	.	DP=46;VDB=0.630896;SGB=-0.692831;MQSB=1;MQ0F=0;AC=2;AN=2;DP4=0,0,23,1;MQ=60;ANN=T	GT:PL	1/1:255,72,0	missense_variant	yaaC	gene-BSU_00080	c.379G>A	p.Val127Ile
NC_000964.3	15429	.	C	T	225	.	DP=55;VDB=0.875866;SGB=-0.693097;MQSB=1;MQ0F=0;AC=2;AN=2;DP4=0,0,26,4;MQ=60;ANN=T	GT:PL	1/1:255,90,0	synonymous_variant	yaaC	gene-BSU_00080	c.366G>A	p.Arg122Arg
NC_000964.3	15450	.	G	A	225	.	DP=50;VDB=0.370539;SGB=-0.693021;MQSB=1;MQ0F=0;AC=2;AN=2;DP4=0,0,24,3;MQ=60;ANN=A	GT:PL	1/1:255,81,0	synonymous_variant	yaaC	gene-BSU_00080	c.345C>T	p.Asp115Asp
NC_000964.3	15495	.	G	A	225	.	DP=58;VDB=0.473631;SGB=-0.69311;MQSB=1;MQ0F=0;AC=2;AN=2;DP4=0,0,29,2;MQ=60;ANN=A	GT:PL	1/1:255,93,0	synonymous_variant	yaaC	gene-BSU_00080	c.300C>T	p.Gly100Gly
NC_000964.3	15767	.	C	T	225	.	DP=16;VDB=0.807765;SGB=-0.662043;MQ0F=0;AC=2;AN=2;DP4=0,0,9,0;MQ=60;ANN=T	GT:PL	1/1:255,27,0	missense_variant	yaaC	gene-BSU_00080	c.28G>A	p.Ala10Thr
NC_000964.3	15971	.	A	G	225	.	DP=128;VDB=0.128946;SGB=-0.693147;MQSB=1;MQ0F=0;AC=2;AN=2;DP4=0,0,82,6;MQ=60;ANN=G	GT:PL	1/1:255,255,0	synonymous_variant	guaB	gene-BSU_00090	c.57A>G	p.Val19Val
NC_000964.3	16379	.	C	T	225	.	DP=78;VDB=0.819734;SGB=-0.693146;MQSB=1;MQ0F=0;AC=2;AN=2;DP4=0,0,40,3;MQ=60;ANN=T	GT:PL	1/1:255,129,0	synonymous_variant	guaB	gene-BSU_00090	c.465C>T	p.Asp155Asp
NC_000964.3	16484	.	T	C	225	.	DP=83;VDB=0.993243;SGB=-0.693147;MQSB=1;MQ0F=0;AC=2;AN=2;DP4=0,0,44,6;MQ=60;ANN=C	GT:PL	1/1:255,151,0	synonymous_variant	guaB	gene-BSU_00090	c.570T>C	p.Asp190Asp
NC_000964.3	16587	.	G	T	225	.	DP=193;VDB=0.105432;SGB=-0.693147;MQSB=1;MQ0F=0;AC=2;AN=2;DP4=0,0,120,13;MQ=60;ANN=T	GT:PL	1/1:255,255,0	missense_variant	guaB	gene-BSU_00090	c.673G>T	p.Ala225Ser
NC_000964.3	16823	.	G	A	225	.	DP=281;VDB=0.000409801;SGB=-0.693147;MQSB=1;MQ0F=0;AC=2;AN=2;DP4=0,0,116,65;MQ=60;ANN=A	GT:PL	1/1:255,255,0	synonymous_variant	guaB	gene-BSU_00090	c.909G>A	p.Gly303Gly
NC_000964.3	16916	.	C	T	225	.	DP=177;VDB=0.183906;SGB=-0.693147;MQSB=1;MQ0F=0;AC=2;AN=2;DP4=0,0,71,43;MQ=60;ANN=T	GT:PL	1/1:255,255,0	synonymous_variant	guaB	gene-BSU_00090	c.1002C>T	p.His334His
NC_000964.3	16931	.	C	A	225	.	DP=171;VDB=0.997784;SGB=-0.693147;MQSB=1;MQ0F=0;AC=2;AN=2;DP4=0,0,72,35;MQ=60;ANN=A	GT:PL	1/1:255,255,0	synonymous_variant	guaB	gene-BSU_00090	c.1017C>A	p.Ile339Ile
NC_000964.3	16973	.	A	G	225	.	DP=163;VDB=0.95891;SGB=-0.693147;MQSB=1;MQ0F=0;AC=2;AN=2;DP4=0,0,75,26;MQ=60;ANN=G	GT:PL	1/1:255,255,0	synonymous_variant	guaB	gene-BSU_00090	c.1059A>G	p.Ala353Ala
NC_000964.3	17081	.	C	T	225	.	DP=133;VDB=0.935302;SGB=-0.693147;MQSB=1;MQ0F=0;AC=2;AN=2;DP4=0,0,64,18;MQ=60;ANN=T	GT:PL	1/1:255,247,0	synonymous_variant	guaB	gene-BSU_00090	c.1167C>T	p.Arg389Arg
NC_000964.3	17174	.	A	C	225	.	DP=143;VDB=0.950391;SGB=-0.693147;MQSB=1;MQ0F=0;AC=2;AN=2;DP4=0,0,80,12;MQ=60;ANN=C	GT:PL	1/1:255,255,0	synonymous_variant	guaB	gene-BSU_00090	c.1260A>C	p.Gly420Gly
NC_000964.3	17398	.	A	G	225	.	DP=36;VDB=0.000175212;SGB=-0.692717;MQSB=1;MQ0F=0;AC=2;AN=2;DP4=0,0,13,10;MQ=60;ANN=G	GT:PL	1/1:255,69,0	upstream_gene_variant	yaaC	gene-BSU_00080	c.-1604T>C
NC_000964.3	17418	.	C	T	225	.	DP=27;VDB=0.975218;SGB=-0.689466;MQSB=1;MQ0F=0;AC=2;AN=2;DP4=0,0,10,6;MQ=60;ANN=T	GT:PL	1/1:255,48,0	upstream_gene_variant	yaaC	gene-BSU_00080	c.-1624G>A
NC_000964.3	17561	.	C	T	225	.	DP=82;VDB=0.027966;SGB=-0.693146;MQSB=1;MQ0F=0;AC=2;AN=2;DP4=0,0,41,2;MQ=60;ANN=T	GT:PL	1/1:255,129,0	synonymous_variant	dacA	gene-BSU_00100	c.28C>T	p.Leu10Leu
NC_000964.3	17620	.	G	A	225	.	DP=91;VDB=0.320087;SGB=-0.693147;MQSB=1;MQ0F=0;AC=2;AN=2;DP4=0,0,45,5;MQ=60;ANN=A	GT:PL	1/1:255,151,0	synonymous_variant	dacA	gene-BSU_00100	c.87G>A	p.Ala29Ala
NC_000964.3	18136	.	G	A	225	.	DP=128;VDB=0.536862;SGB=-0.693147;MQSB=1;MQ0F=0;AC=2;AN=2;DP4=0,0,68,8;MQ=60;ANN=A	GT:PL	1/1:255,229,0	synonymous_variant	dacA	gene-BSU_00100	c.603G>A	p.Ala201Ala
NC_000964.3	18137	.	G	A	225	.	DP=129;VDB=0.546275;SGB=-0.693147;MQSB=1;MQ0F=0;AC=2;AN=2;DP4=0,0,68,8;MQ=60;ANN=A	GT:PL	1/1:255,229,0	missense_variant	dacA	gene-BSU_00100	c.604G>A	p.Val202Ile
NC_000964.3	18634	.	C	T	225	.	DP=111;VDB=0.232137;SGB=-0.693147;MQSB=1;MQ0F=0;AC=2;AN=2;DP4=0,0,56,5;MQ=60;ANN=T	GT:PL	1/1:255,184,0	synonymous_variant	dacA	gene-BSU_00100	c.1101C>T	p.Asp367Asp
NC_000964.3	18823	.	A	T	225	.	DP=60;VDB=0.0139448;SGB=-0.693127;MQSB=1;MQ0F=0;AC=2;AN=2;DP4=0,0,27,6;MQ=60;ANN=T	GT:PL	1/1:255,99,0	synonymous_variant	dacA	gene-BSU_00100	c.1290A>T	p.Gly430Gly
NC_000964.3	19018	.	G	A	225	.	DP=34;VDB=0.000132771;SGB=-0.692831;MQ0F=0;AC=2;AN=2;DP4=0,0,24,0;MQ=60;ANN=A	GT:PL	1/1:255,72,0	upstream_gene_variant	yaaC	gene-BSU_00080	c.-3224C>T
NC_000964.3	19439	.	C	A	225	.	DP=235;VDB=0.979476;SGB=-0.693147;MQSB=1;MQ0F=0;AC=2;AN=2;DP4=0,0,126,26;MQ=60;ANN=A	GT:PL	1/1:255,255,0	synonymous_variant	pdxS	gene-BSU_00110	c.378C>A	p.Val126Val
NC_000964.3	19604	.	G	A	225	.	DP=344;VDB=0.795258;SGB=-0.693147;MQSB=1;MQ0F=0;AC=2;AN=2;DP4=0,0,151,69;MQ=60;ANN=A	GT:PL	1/1:255,255,0	synonymous_variant	pdxS	gene-BSU_00110	c.543G>A	p.Glu181Glu
NC_000964.3	19778	.	T	C	225	.	DP=185;VDB=0.0999873;SGB=-0.693147;MQSB=1;MQ0F=0;AC=2;AN=2;DP4=0,0,85,26;MQ=60;ANN=C	GT:PL	1/1:255,255,0	synonymous_variant	pdxS	gene-BSU_00110	c.717T>C	p.Phe239Phe
NC_000964.3	19850	.	A	G	225	.	DP=244;VDB=0.702689;SGB=-0.693147;MQSB=1;MQ0F=0;AC=2;AN=2;DP4=0,0,143,28;MQ=60;ANN=G	GT:PL	1/1:255,255,0	synonymous_variant	pdxS	gene-BSU_00110	c.789A>G	p.Leu263Leu
NC_000964.3	19953	.	A	G	225	.	DP=470;VDB=0.479948;SGB=-0.693147;MQSB=1;MQ0F=0;AC=2;AN=2;DP4=0,0,293,39;MQ=60;ANN=G	GT:PL	1/1:255,255,0	upstream_gene_variant	yaaC	gene-BSU_00080	c.-4159T>C
NC_000964.3	20041	.	C	T	225	.	DP=564;VDB=0.0278067;SGB=-0.693147;MQSB=1;MQ0F=0;AC=2;AN=2;DP4=0,0,278,107;MQ=60;ANN=T	GT:PL	1/1:255,255,0	missense_variant	pdxT	gene-BSU_00120	c.74C>T	p.Ala25Val
NC_000964.3	20172	.	G	T	225	.	DP=252;VDB=1.01033e-11;SGB=-0.693147;MQSB=1;MQ0F=0;AC=2;AN=2;DP4=0,0,70,116;MQ=60;ANN=T	GT:PL	1/1:255,255,0	missense_variant	pdxT	gene-BSU_00120	c.205G>T	p.Ala69Ser
NC_000964.3	20357	.	T	A	225	.	DP=124;VDB=0.97794;SGB=-0.693147;MQSB=1;MQ0F=0;AC=2;AN=2;DP4=0,0,64,10;MQ=60;ANN=A	GT:PL	1/1:255,223,0	synonymous_variant	pdxT	gene-BSU_00120	c.390T>A	p.Thr130Thr
NC_000964.3	20504	.	G	A	225	.	DP=146;VDB=0.0103433;SGB=-0.693147;MQSB=1;MQ0F=0;AC=2;AN=2;DP4=0,0,70,16;MQ=60;ANN=A	GT:PL	1/1:255,255,0	synonymous_variant	pdxT	gene-BSU_00120	c.537G>A	p.Val179Val
NC_000964.3	20507	.	G	A	225	.	DP=145;VDB=0.00718228;SGB=-0.693147;MQSB=1;MQ0F=0;AC=2;AN=2;DP4=0,0,69,15;MQ=60;ANN=A	GT:PL	1/1:255,253,0	synonymous_variant	pdxT	gene-BSU_00120	c.540G>A	p.Thr180Thr
NC_000964.3	20529	.	G	A	225	.	DP=136;VDB=0.043342;SGB=-0.693147;MQSB=1;MQ0F=0;AC=2;AN=2;DP4=0,0,64,16;MQ=60;ANN=A	GT:PL	1/1:255,241,0	missense_variant	pdxT	gene-BSU_00120	c.562G>A	p.Glu188Lys
NC_000964.3	20537	.	T	C	225	.	DP=130;VDB=0.359549;SGB=-0.693147;MQSB=1;MQ0F=0;AC=2;AN=2;DP4=0,0,58,20;MQ=60;ANN=C	GT:PL	1/1:255,235,0	synonymous_variant	pdxT	gene-BSU_00120	c.570T>C	p.Tyr190Tyr
NC_000964.3	20722	.	G	A	225	.	DP=180;VDB=0.00186038;SGB=-0.693147;MQSB=1;MQ0F=0;AC=2;AN=2;DP4=0,0,85,21;MQ=60;ANN=A	GT:PL	1/1:255,255,0	upstream_gene_variant	yaaC	gene-BSU_00080	c.-4928C>T
NC_000964.3	20724	.	G	A	225	.	DP=179;VDB=0.000753215;SGB=-0.693147;MQSB=1;MQ0F=0;AC=2;AN=2;DP4=0,0,83,21;MQ=60;ANN=A	GT:PL	1/1:255,255,0	upstream_gene_variant	yaaC	gene-BSU_00080	c.-4930C>T
NC_000964.3	20891	.	G	A	225	.	DP=60;VDB=0.922703;SGB=-0.693136;MQSB=1;MQ0F=0;AC=2;AN=2;DP4=0,0,29,6;MQ=60;ANN=A	GT:PL	1/1:255,105,0	synonymous_variant	serS	gene-BSU_00130	c.12G>A	p.Thr4Thr
NC_000964.3	21083	.	C	A	225	.	DP=113;VDB=0.543038;SGB=-0.693147;MQSB=1;MQ0F=0;AC=2;AN=2;DP4=0,0,57,5;MQ=60;ANN=A	GT:PL	1/1:255,187,0	missense_variant	serS	gene-BSU_00130	c.204C>A	p.Asp68Glu
NC_000964.3	21137	.	C	T	225	.	DP=127;VDB=0.910921;SGB=-0.693147;MQSB=1;MQ0F=0;AC=2;AN=2;DP4=0,0,68,10;MQ=60;ANN=T	GT:PL	1/1:255,235,0	synonymous_variant	serS	gene-BSU_00130	c.258C>T	p.Leu86Leu
NC_000964.3	21149	.	A	G	225	.	DP=138;VDB=0.957395;SGB=-0.693147;MQSB=1;MQ0F=0;AC=2;AN=2;DP4=0,0,74,14;MQ=60;ANN=G	GT:PL	1/1:255,255,0	synonymous_variant	serS	gene-BSU_00130	c.270A>G	p.Leu90Leu
NC_000964.3	21152	.	G	A	225	.	DP=139;VDB=0.973899;SGB=-0.693147;MQSB=1;MQ0F=0;AC=2;AN=2;DP4=0,0,76,14;MQ=60;ANN=A	GT:PL	1/1:255,255,0	synonymous_variant	serS	gene-BSU_00130	c.273G>A	p.Arg91Arg
NC_000964.3	21182	.	G	T	225	.	DP=164;VDB=0.161588;SGB=-0.693147;MQSB=1;MQ0F=0;AC=2;AN=2;DP4=0,0,92,13;MQ=60;ANN=T	GT:PL	1/1:255,255,0	synonymous_variant	serS	gene-BSU_00130	c.303G>T	p.Leu101Leu
NC_000964.3	21782	.	A	G	225	.	DP=175;VDB=1;SGB=-0.693147;MQSB=1;MQ0F=0;AC=2;AN=2;DP4=0,0,93,22;MQ=60;ANN=G	GT:PL	1/1:255,255,0	synonymous_variant	serS	gene-BSU_00130	c.903A>G	p.Lys301Lys
NC_000964.3	21905	.	A	G	225	.	DP=317;VDB=0.839271;SGB=-0.693147;MQSB=1;MQ0F=0;AC=2;AN=2;DP4=0,0,187,18;MQ=60;ANN=G	GT:PL	1/1:255,255,0	synonymous_variant	serS	gene-BSU_00130	c.1026A>G	p.Pro342Pro
NC_000964.3	22277	.	T	A	225	.	DP=62;VDB=0.775131;SGB=-0.693139;MQSB=1;MQ0F=0;AC=2;AN=2;DP4=0,0,29,7;MQ=60;ANN=A	GT:PL	1/1:255,108,0	upstream_gene_variant	trnSL-Ser1	gene-BSU_tRNA_7	c.-15T>A
NC_000964.3	23117	.	A	G	225	.	DP=118;VDB=0.184901;SGB=-0.693147;MQSB=1;MQ0F=0;AC=2;AN=2;DP4=0,0,67,3;MQ=60;ANN=G	GT:PL	1/1:255,211,0	synonymous_variant	dck	gene-BSU_00140	c.33T>C	p.Ile11Ile
NC_000964.3	23266	.	C	T	225	.	DP=145;VDB=0.491818;SGB=-0.693147;MQSB=1;MQ0F=0;AC=2;AN=2;DP4=0,0,64,20;MQ=60;ANN=T	GT:PL	1/1:255,253,0	synonymous_variant	dgk	gene-BSU_00150	c.504G>A	p.Gln168Gln
NC_000964.3	23368	.	T	C	225	.	DP=111;VDB=0.55775;SGB=-0.693147;MQSB=1;MQ0F=0;AC=2;AN=2;DP4=0,0,50,11;MQ=60;ANN=C	GT:PL	1/1:255,184,0	synonymous_variant	dgk	gene-BSU_00150	c.402A>G	p.Thr134Thr
NC_000964.3	23437	.	T	A	225	.	DP=74;VDB=0.0639345;SGB=-0.693145;MQSB=1;MQ0F=0;AC=2;AN=2;DP4=0,0,35,6;MQ=60;ANN=A	GT:PL	1/1:255,123,0	synonymous_variant	dgk	gene-BSU_00150	c.333A>T	p.Ile111Ile
NC_000964.3	23476	.	T	G	225	.	DP=61;VDB=0.81276;SGB=-0.69311;MQSB=1;MQ0F=0;AC=2;AN=2;DP4=0,0,27,4;MQ=60;ANN=G	GT:PL	1/1:255,93,0	synonymous_variant	dgk	gene-BSU_00150	c.294A>C	p.Arg98Arg
NC_000964.3	23619	.	T	C	225	.	DP=68;VDB=0.0993653;SGB=-0.693143;MQSB=1;MQ0F=0;AC=2;AN=2;DP4=0,0,35,3;MQ=60;ANN=C	GT:PL	1/1:255,114,0	missense_variant	dgk	gene-BSU_00150	c.151A>G	p.Lys51Glu
NC_000964.3	23689	.	T	C	225	.	DP=108;VDB=0.873316;SGB=-0.693147;MQSB=1;MQ0F=0;AC=2;AN=2;DP4=0,0,60,5;MQ=60;ANN=C	GT:PL	1/1:255,196,0	synonymous_variant	dgk	gene-BSU_00150	c.81A>G	p.Lys27Lys
NC_000964.3	23691	.	T	C	225	.	DP=111;VDB=0.725247;SGB=-0.693147;MQSB=1;MQ0F=0;AC=2;AN=2;DP4=0,0,59,6;MQ=60;ANN=C	GT:PL	1/1:255,196,0	missense_variant	dgk	gene-BSU_00150	c.79A>G	p.Lys27Glu
NC_000964.3	23925	.	T	C	225	.	DP=114;VDB=0.594509;SGB=-0.693147;MQSB=1;MQ0F=0;AC=2;AN=2;DP4=0,0,60,12;MQ=60;ANN=C	GT:PL	1/1:255,217,0	synonymous_variant	sleL	gene-BSU_00160	c.1227A>G	p.Pro409Pro
NC_000964.3	24084	.	G	A	225	.	DP=175;VDB=0.307549;SGB=-0.693147;MQSB=1;MQ0F=0;AC=2;AN=2;DP4=0,0,82,22;MQ=60;ANN=A	GT:PL	1/1:255,255,0	synonymous_variant	sleL	gene-BSU_00160	c.1068C>T	p.Asp356Asp
NC_000964.3	24143	.	C	T	225	.	DP=178;VDB=0.0796274;SGB=-0.693147;MQSB=1;MQ0F=0;AC=2;AN=2;DP4=0,0,87,21;MQ=60;ANN=T	GT:PL	1/1:255,255,0	missense_variant	sleL	gene-BSU_00160	c.1009G>A	p.Val337Ile
NC_000964.3	24153	.	T	C	225	.	DP=172;VDB=0.022882;SGB=-0.693147;MQSB=1;MQ0F=0;AC=2;AN=2;DP4=0,0,82,24;MQ=60;ANN=C	GT:PL	1/1:255,255,0	synonymous_variant	sleL	gene-BSU_00160	c.999A>G	p.Pro333Pro
NC_000964.3	24297	.	T	C	225	.	DP=162;VDB=0.0684023;SGB=-0.693147;MQSB=1;MQ0F=0;AC=2;AN=2;DP4=0,0,74,20;MQ=60;ANN=C	GT:PL	1/1:255,255,0	synonymous_variant	sleL	gene-BSU_00160	c.855A>G	p.Gly285Gly
NC_000964.3	24350	.	C	G	225	.	DP=165;VDB=0.101882;SGB=-0.693147;MQSB=1;MQ0F=0;AC=2;AN=2;DP4=0,0,76,14;MQ=60;ANN=G	GT:PL	1/1:255,255,0	missense_variant	sleL	gene-BSU_00160	c.802G>C	p.Glu268Gln
NC_000964.3	24384	.	C	T	225	.	DP=135;VDB=0.00716594;SGB=-0.693147;MQSB=1;MQ0F=0;AC=2;AN=2;DP4=0,0,55,18;MQ=60;ANN=T	GT:PL	1/1:255,220,0	synonymous_variant	sleL	gene-BSU_00160	c.768G>A	p.Arg256Arg
NC_000964.3	24450	.	G	A	225	.	DP=62;VDB=0.267914;SGB=-0.693139;MQSB=1;MQ0F=0;AC=2;AN=2;DP4=0,0,27,9;MQ=60;ANN=A	GT:PL	1/1:255,108,0	synonymous_variant	sleL	gene-BSU_00160	c.702C>T	p.Phe234Phe
NC_000964.3	24474	.	G	A	225	.	DP=44;VDB=0.18887;SGB=-0.692976;MQSB=1;MQ0F=0;AC=2;AN=2;DP4=0,0,20,6;MQ=60;ANN=A	GT:PL	1/1:255,78,0	synonymous_variant	sleL	gene-BSU_00160	c.678C>T	p.Phe226Phe
NC_000964.3	24480	.	A	G	225	.	DP=43;VDB=0.186204;SGB=-0.692914;MQSB=1;MQ0F=0;AC=2;AN=2;DP4=0,0,17,8;MQ=60;ANN=G	GT:PL	1/1:255,75,0	synonymous_variant	sleL	gene-BSU_00160	c.672T>C	p.Asn224Asn
NC_000964.3	24489	.	C	T	225	.	DP=38;VDB=0.638587;SGB=-0.692067;MQSB=1;MQ0F=0;AC=2;AN=2;DP4=0,0,15,5;MQ=60;ANN=T	GT:PL	1/1:255,60,0	synonymous_variant	sleL	gene-BSU_00160	c.663G>A	p.Glu221Glu
NC_000964.3	24500	.	G	C	225	.	DP=26;VDB=0.353389;SGB=-0.690438;MQSB=1;MQ0F=0;AC=2;AN=2;DP4=0,0,11,6;MQ=60;ANN=C	GT:PL	1/1:255,51,0	missense_variant	sleL	gene-BSU_00160	c.652C>G	p.Gln218Glu
NC_000964.3	24501	.	G	A	225	.	DP=26;VDB=0.341532;SGB=-0.690438;MQSB=1;MQ0F=0;AC=2;AN=2;DP4=0,0,11,6;MQ=60;ANN=A	GT:PL	1/1:255,51,0	synonymous_variant	sleL	gene-BSU_00160	c.651C>T	p.Pro217Pro
NC_000964.3	24504	.	C	T	225	.	DP=26;VDB=0.321877;SGB=-0.690438;MQSB=1;MQ0F=0;AC=2;AN=2;DP4=0,0,11,6;MQ=60;ANN=T	GT:PL	1/1:255,51,0	synonymous_variant	sleL	gene-BSU_00160	c.648G>A	p.Arg216Arg
NC_000964.3	24522	.	G	A	225	.	DP=27;VDB=0.706638;SGB=-0.689466;MQSB=1;MQ0F=0;AC=2;AN=2;DP4=0,0,13,3;MQ=60;ANN=A	GT:PL	1/1:255,48,0	synonymous_variant	sleL	gene-BSU_00160	c.630C>T	p.Phe210Phe
NC_000964.3	24531	.	G	A	225	.	DP=21;VDB=0.608028;SGB=-0.683931;MQSB=1;MQ0F=0;AC=2;AN=2;DP4=0,0,11,2;MQ=60;ANN=A	GT:PL	1/1:255,39,0	synonymous_variant	sleL	gene-BSU_00160	c.621C>T	p.Asp207Asp
NC_000964.3	24535	.	C	T	225	.	DP=21;VDB=0.616822;SGB=-0.683931;MQSB=1;MQ0F=0;AC=2;AN=2;DP4=0,0,11,2;MQ=60;ANN=T	GT:PL	1/1:255,39,0	missense_variant	sleL	gene-BSU_00160	c.617G>A	p.Arg206His
NC_000964.3	24536	.	G	A	225	.	DP=21;VDB=0.620105;SGB=-0.683931;MQSB=1;MQ0F=0;AC=2;AN=2;DP4=0,0,11,2;MQ=60;ANN=A	GT:PL	1/1:255,39,0	missense_variant	sleL	gene-BSU_00160	c.616C>T	p.Arg206Cys
NC_000964.3	24540	.	G	A	225	.	DP=23;VDB=0.83653;SGB=-0.686358;MQSB=0.916667;MQ0F=0;AC=2;AN=2;DP4=0,0,12,2;MQ=59;ANN=A	GT:PL	1/1:255,42,0	synonymous_variant	sleL	gene-BSU_00160	c.612C>T	p.Gly204Gly
NC_000964.3	24550	.	C	T	225	.	DP=31;VDB=0.989121;SGB=-0.692067;MQSB=0.944444;MQ0F=0;AC=2;AN=2;DP4=0,0,18,2;MQ=59;ANN=T	GT:PL	1/1:255,60,0	missense_variant	sleL	gene-BSU_00160	c.602G>A	p.Arg201Lys
NC_000964.3	24552	.	G	T	225	.	DP=32;VDB=0.985624;SGB=-0.691153;MQSB=0.9375;MQ0F=0;AC=2;AN=2;DP4=0,0,16,2;MQ=59;ANN=T	GT:PL	1/1:255,54,0	synonymous_variant	sleL	gene-BSU_00160	c.600C>A	p.Ala200Ala
NC_000964.3	24575	.	G	A	225	.	DP=35;VDB=0.0164014;SGB=-0.692914;MQSB=1;MQ0F=0;AC=2;AN=2;DP4=0,0,24,1;MQ=59;ANN=A	GT:PL	1/1:255,75,0	synonymous_variant	sleL	gene-BSU_00160	c.577C>T	p.Leu193Leu
NC_000964.3	24579	.	C	T	225	.	DP=35;VDB=0.00363409;SGB=-0.692717;MQSB=1;MQ0F=0;AC=2;AN=2;DP4=0,0,22,1;MQ=59;ANN=T	GT:PL	1/1:255,69,0	synonymous_variant	sleL	gene-BSU_00160	c.573G>A	p.Arg191Arg
NC_000964.3	24580	.	C	T	225	.	DP=35;VDB=0.0302822;SGB=-0.692831;MQSB=1;MQ0F=0;AC=2;AN=2;DP4=0,0,23,1;MQ=59;ANN=T	GT:PL	1/1:255,72,0	missense_variant	sleL	gene-BSU_00160	c.572G>A	p.Arg191Gln
NC_000964.3	24581	.	G	T	225	.	DP=35;VDB=0.0290901;SGB=-0.692831;MQSB=1;MQ0F=0;AC=2;AN=2;DP4=0,0,23,1;MQ=59;ANN=T	GT:PL	1/1:255,72,0	synonymous_variant	sleL	gene-BSU_00160	c.571C>A	p.Arg191Arg
NC_000964.3	24594	.	T	A	225	.	DP=75;VDB=0.189914;SGB=-0.693146;MQSB=1;MQ0F=0;AC=2;AN=2;DP4=0,0,42,1;MQ=59;ANN=A	GT:PL	1/1:255,129,0	missense_variant	sleL	gene-BSU_00160	c.558A>T	p.Glu186Asp
NC_000964.3	24618	.	A	G	225	.	DP=127;VDB=2.15035e-06;SGB=-0.693147;MQSB=1;MQ0F=0;AC=2;AN=2;DP4=0,0,94,2;MQ=60;ANN=G	GT:PL	1/1:255,255,0	synonymous_variant	sleL	gene-BSU_00160	c.534T>C	p.Leu178Leu
NC_000964.3	24671	.	T	C	225	.	DP=188;VDB=1.41622e-19;SGB=-0.693147;MQSB=1;MQ0F=0;AC=2;AN=2;DP4=0,0,120,5;MQ=60;ANN=C	GT:PL	1/1:255,255,0	missense_variant	sleL	gene-BSU_00160	c.481A>G	p.Thr161Ala
NC_000964.3	24672	.	T	C	225	.	DP=188;VDB=4.30703e-20;SGB=-0.693147;MQSB=1;MQ0F=0;AC=2;AN=2;DP4=0,0,117,4;MQ=60;ANN=C	GT:PL	1/1:255,255,0	synonymous_variant	sleL	gene-BSU_00160	c.480A>G	p.Thr160Thr
NC_000964.3	24675	.	A	G	225	.	DP=189;VDB=1.61498e-20;SGB=-0.693147;MQSB=1;MQ0F=0;AC=2;AN=2;DP4=0,0,118,6;MQ=60;ANN=G	GT:PL	1/1:255,255,0	synonymous_variant	sleL	gene-BSU_00160	c.477T>C	p.Asn159Asn
NC_000964.3	24682	.	C	T	225	.	DP=194;VDB=2.05942e-16;SGB=-0.693147;MQSB=1;MQ0F=0;AC=2;AN=2;DP4=0,0,123,5;MQ=60;ANN=T	GT:PL	1/1:255,255,0	missense_variant	sleL	gene-BSU_00160	c.470G>A	p.Ser157Asn
NC_000964.3	24684	.	T	C	228	.	DP=198;VDB=1.23069e-16;SGB=-0.693147;RPB=1;MQB=1;MQSB=1;BQB=1;MQ0F=0;AC=2;AN=2;DP4=1,0,121,5;MQ=60;ANN=C	GT:PL	1/1:255,255,0	synonymous_variant	sleL	gene-BSU_00160	c.468A>G	p.Glu156Glu
NC_000964.3	24689	.	T	C	225	.	DP=209;VDB=1.50322e-14;SGB=-0.693147;MQSB=1;MQ0F=0;AC=2;AN=2;DP4=0,0,124,5;MQ=60;ANN=C	GT:PL	1/1:255,255,0	missense_variant	sleL	gene-BSU_00160	c.463A>G	p.Thr155Ala
NC_000964.3	24696	.	C	T	225	.	DP=257;VDB=0.0479615;SGB=-0.693147;MQSB=1;MQ0F=0;AC=2;AN=2;DP4=0,0,148,9;MQ=60;ANN=T	GT:PL	1/1:255,255,0	synonymous_variant	sleL	gene-BSU_00160	c.456G>A	p.Arg152Arg
NC_000964.3	24726	.	G	T	225	.	DP=319;VDB=0.999972;SGB=-0.693147;MQSB=1;MQ0F=0;AC=2;AN=2;DP4=0,0,182,19;MQ=60;ANN=T	GT:PL	1/1:255,255,0	synonymous_variant	sleL	gene-BSU_00160	c.426C>A	p.Thr142Thr
NC_000964.3	24734	.	T	C	225	.	DP=315;VDB=0.999905;SGB=-0.693147;MQSB=1;MQ0F=0;AC=2;AN=2;DP4=0,0,181,21;MQ=60;ANN=C	GT:PL	1/1:255,255,0	missense_variant	sleL	gene-BSU_00160	c.418A>G	p.Asn140Asp
NC_000964.3	24735	.	C	A	225	.	DP=315;VDB=0.999908;SGB=-0.693147;MQSB=1;MQ0F=0;AC=2;AN=2;DP4=0,0,181,21;MQ=60;ANN=A	GT:PL	1/1:255,255,0	synonymous_variant	sleL	gene-BSU_00160	c.417G>T	p.Arg139Arg
NC_000964.3	24750	.	G	A	225	.	DP=336;VDB=0.995881;SGB=-0.693147;MQSB=1;MQ0F=0;AC=2;AN=2;DP4=0,0,182,40;MQ=60;ANN=A	GT:PL	1/1:255,255,0	synonymous_variant	sleL	gene-BSU_00160	c.402C>T	p.Ser134Ser
NC_000964.3	24768	.	A	C	225	.	DP=318;VDB=0.000778235;SGB=-0.693147;MQSB=1;MQ0F=0;AC=2;AN=2;DP4=0,0,155,68;MQ=60;ANN=C	GT:PL	1/1:255,255,0	synonymous_variant	sleL	gene-BSU_00160	c.384T>G	p.Thr128Thr
NC_000964.3	24828	.	T	G	225	.	DP=303;VDB=0.0924261;SGB=-0.693147;MQSB=1;MQ0F=0;AC=2;AN=2;DP4=0,0,156,52;MQ=60;ANN=G	GT:PL	1/1:255,255,0	synonymous_variant	sleL	gene-BSU_00160	c.324A>C	p.Arg108Arg
NC_000964.3	24834	.	C	T	225	.	DP=309;VDB=0.0593554;SGB=-0.693147;MQSB=1;MQ0F=0;AC=2;AN=2;DP4=0,0,149,51;MQ=60;ANN=T	GT:PL	1/1:255,255,0	synonymous_variant	sleL	gene-BSU_00160	c.318G>A	p.Glu106Glu
NC_000964.3	24871	.	G	A	225	.	DP=268;VDB=0.827761;SGB=-0.693147;MQSB=1;MQ0F=0;AC=2;AN=2;DP4=0,0,125,69;MQ=60;ANN=A	GT:PL	1/1:255,255,0	missense_variant	sleL	gene-BSU_00160	c.281C>T	p.Ala94Val
NC_000964.3	24873	.	T	G	225	.	DP=266;VDB=0.789815;SGB=-0.693147;MQSB=1;MQ0F=0;AC=2;AN=2;DP4=0,0,124,71;MQ=60;ANN=G	GT:PL	1/1:255,255,0	synonymous_variant	sleL	gene-BSU_00160	c.279A>C	p.Pro93Pro
NC_000964.3	24888	.	A	G	225	.	DP=258;VDB=0.4627;SGB=-0.693147;MQSB=1;MQ0F=0;AC=2;AN=2;DP4=0,0,118,71;MQ=60;ANN=G	GT:PL	1/1:255,255,0	synonymous_variant	sleL	gene-BSU_00160	c.264T>C	p.Arg88Arg
NC_000964.3	24891	.	G	A	225	.	DP=260;VDB=0.381697;SGB=-0.693147;MQSB=1;MQ0F=0;AC=2;AN=2;DP4=0,0,116,72;MQ=60;ANN=A	GT:PL	1/1:255,255,0	synonymous_variant	sleL	gene-BSU_00160	c.261C>T	p.Phe87Phe
NC_000964.3	24903	.	A	C	225	.	DP=236;VDB=0.0107707;SGB=-0.693147;MQSB=1;MQ0F=0;AC=2;AN=2;DP4=0,0,110,70;MQ=60;ANN=C	GT:PL	1/1:255,255,0	synonymous_variant	sleL	gene-BSU_00160	c.249T>G	p.Leu83Leu
NC_000964.3	24905	.	G	A	225	.	DP=234;VDB=0.00751159;SGB=-0.693147;MQSB=1;MQ0F=0;AC=2;AN=2;DP4=0,0,109,71;MQ=60;ANN=A	GT:PL	1/1:255,255,0	missense_variant	sleL	gene-BSU_00160	c.247C>T	p.Leu83Phe
NC_000964.3	24906	.	C	T	225	.	DP=234;VDB=0.00533424;SGB=-0.693147;MQSB=1;MQ0F=0;AC=2;AN=2;DP4=0,0,110,71;MQ=60;ANN=T	GT:PL	1/1:255,255,0	synonymous_variant	sleL	gene-BSU_00160	c.246G>A	p.Val82Val
NC_000964.3	24924	.	G	T	225	.	DP=277;VDB=0.434272;SGB=-0.693147;MQSB=1;MQ0F=0;AC=2;AN=2;DP4=0,0,131,65;MQ=60;ANN=T	GT:PL	1/1:255,255,0	synonymous_variant	sleL	gene-BSU_00160	c.228C>A	p.Arg76Arg
NC_000964.3	24936	.	T	G	225	.	DP=278;VDB=0.468544;SGB=-0.693147;MQSB=1;MQ0F=0;AC=2;AN=2;DP4=0,0,127,72;MQ=60;ANN=G	GT:PL	1/1:255,255,0	synonymous_variant	sleL	gene-BSU_00160	c.216A>C	p.Ala72Ala
NC_000964.3	24939	.	G	A	225	.	DP=274;VDB=0.272465;SGB=-0.693147;MQSB=1;MQ0F=0;AC=2;AN=2;DP4=0,0,124,71;MQ=60;ANN=A	GT:PL	1/1:255,255,0	synonymous_variant	sleL	gene-BSU_00160	c.213C>T	p.Leu71Leu
NC_000964.3	24942	.	C	T	225	.	DP=280;VDB=0.297932;SGB=-0.693147;MQSB=1;MQ0F=0;AC=2;AN=2;DP4=0,0,123,73;MQ=60;ANN=T	GT:PL	1/1:255,255,0	synonymous_variant	sleL	gene-BSU_00160	c.210G>A	p.Glu70Glu
NC_000964.3	24951	.	T	C	225	.	DP=298;VDB=0.753008;SGB=-0.693147;MQSB=1;MQ0F=0;AC=2;AN=2;DP4=0,0,134,67;MQ=60;ANN=C	GT:PL	1/1:255,255,0	synonymous_variant	sleL	gene-BSU_00160	c.201A>G	p.Thr67Thr
NC_000964.3	24964	.	T	C	225	.	DP=304;VDB=0.507045;SGB=-0.693147;MQSB=1;MQ0F=0;AC=2;AN=2;DP4=0,0,134,65;MQ=60;ANN=C	GT:PL	1/1:255,255,0	missense_variant	sleL	gene-BSU_00160	c.188A>G	p.Gln63Arg
NC_000964.3	24969	.	G	T	225	.	DP=300;VDB=0.253065;SGB=-0.693147;MQSB=1;MQ0F=0;AC=2;AN=2;DP4=0,0,129,68;MQ=60;ANN=T	GT:PL	1/1:255,255,0	synonymous_variant	sleL	gene-BSU_00160	c.183C>A	p.Ala61Ala
NC_000964.3	24994	.	C	T	225	.	DP=235;VDB=3.38503e-08;SGB=-0.693147;MQSB=1;MQ0F=0;AC=2;AN=2;DP4=0,0,102,58;MQ=60;ANN=T	GT:PL	1/1:255,255,0	missense_variant	sleL	gene-BSU_00160	c.158G>A	p.Arg53Gln
NC_000964.3	24996	.	C	T	225	.	DP=231;VDB=2.22272e-08;SGB=-0.693147;MQSB=1;MQ0F=0;AC=2;AN=2;DP4=0,0,101,58;MQ=60;ANN=T	GT:PL	1/1:255,255,0	synonymous_variant	sleL	gene-BSU_00160	c.156G>A	p.Lys52Lys
NC_000964.3	24998	.	T	G	225	.	DP=232;VDB=2.00927e-08;SGB=-0.693147;MQSB=1;MQ0F=0;AC=2;AN=2;DP4=0,0,100,59;MQ=60;ANN=G	GT:PL	1/1:255,255,0	missense_variant	sleL	gene-BSU_00160	c.154A>C	p.Lys52Gln
NC_000964.3	24999	.	C	A	225	.	DP=236;VDB=1.52304e-08;SGB=-0.693147;MQSB=1;MQ0F=0;AC=2;AN=2;DP4=0,0,101,59;MQ=60;ANN=A	GT:PL	1/1:255,255,0	synonymous_variant	sleL	gene-BSU_00160	c.153G>T	p.Val51Val
NC_000964.3	25083	.	A	T	225	.	DP=177;VDB=0.0506281;SGB=-0.693147;MQSB=1;MQ0F=0;AC=2;AN=2;DP4=0,0,67,46;MQ=60;ANN=T	GT:PL	1/1:255,255,0	synonymous_variant	sleL	gene-BSU_00160	c.69T>A	p.Thr23Thr
NC_000964.3	25089	.	G	T	225	.	DP=144;VDB=0.0002093;SGB=-0.693147;MQSB=1;MQ0F=0;AC=2;AN=2;DP4=0,0,56,37;MQ=60;ANN=T	GT:PL	1/1:255,255,0	missense_variant	sleL	gene-BSU_00160	c.63C>A	p.Asp21Glu
NC_000964.3	25093	.	T	C	225	.	DP=137;VDB=7.9565e-07;SGB=-0.693147;MQSB=1;MQ0F=0;AC=2;AN=2;DP4=0,0,50,38;MQ=60;ANN=C	GT:PL	1/1:255,255,0	missense_variant	sleL	gene-BSU_00160	c.59A>G	p.Asn20Ser
NC_000964.3	25096	.	G	A	225	.	DP=132;VDB=1.81986e-07;SGB=-0.693147;MQSB=1;MQ0F=0;AC=2;AN=2;DP4=0,0,49,39;MQ=60;ANN=A	GT:PL	1/1:255,255,0	missense_variant	sleL	gene-BSU_00160	c.56C>T	p.Thr19Ile
NC_000964.3	25097	.	T	C	225	.	DP=132;VDB=1.77862e-07;SGB=-0.693147;MQSB=1;MQ0F=0;AC=2;AN=2;DP4=0,0,49,39;MQ=60;ANN=C	GT:PL	1/1:255,255,0	missense_variant	sleL	gene-BSU_00160	c.55A>G	p.Thr19Ala
NC_000964.3	25098	.	G	A	225	.	DP=132;VDB=2.96211e-07;SGB=-0.693147;MQSB=1;MQ0F=0;AC=2;AN=2;DP4=0,0,49,38;MQ=60;ANN=A	GT:PL	1/1:255,255,0	synonymous_variant	sleL	gene-BSU_00160	c.54C>T	p.Thr18Thr
NC_000964.3	25231	.	A	G	225	.	DP=110;VDB=0.780033;SGB=-0.693147;MQSB=1;MQ0F=0;AC=2;AN=2;DP4=0,0,58,5;MQ=60;ANN=G	GT:PL	1/1:255,190,0	missense_variant	yaaI	gene-BSU_00170	c.536T>C	p.Ile179Thr
NC_000964.3	25386	.	G	A	225	.	DP=195;VDB=0.00359554;SGB=-0.693147;MQSB=1;MQ0F=0;AC=2;AN=2;DP4=0,0,87,28;MQ=60;ANN=A	GT:PL	1/1:255,255,0	synonymous_variant	yaaI	gene-BSU_00170	c.381C>T	p.Cys127Cys
NC_000964.3	25412	.	T	A	225	.	DP=178;VDB=4.07009e-06;SGB=-0.693147;MQSB=1;MQ0F=0;AC=2;AN=2;DP4=0,0,70,34;MQ=60;ANN=A	GT:PL	1/1:255,255,0	missense_variant	yaaI	gene-BSU_00170	c.355A>T	p.Ile119Leu
NC_000964.3	25458	.	T	A	225	.	DP=144;VDB=0.411224;SGB=-0.693147;MQSB=1;MQ0F=0;AC=2;AN=2;DP4=0,0,52,44;MQ=60;ANN=A	GT:PL	1/1:255,255,0	synonymous_variant	yaaI	gene-BSU_00170	c.309A>T	p.Thr103Thr
NC_000964.3	25482	.	C	T	225	.	DP=118;VDB=0.220788;SGB=-0.693147;MQSB=1;MQ0F=0;AC=2;AN=2;DP4=0,0,43,32;MQ=60;ANN=T	GT:PL	1/1:255,226,0	synonymous_variant	yaaI	gene-BSU_00170	c.285G>A	p.Pro95Pro
NC_000964.3	25506	.	A	G	225	.	DP=104;VDB=0.170387;SGB=-0.693147;MQSB=1;MQ0F=0;AC=2;AN=2;DP4=0,0,44,18;MQ=60;ANN=G	GT:PL	1/1:255,187,0	synonymous_variant	yaaI	gene-BSU_00170	c.261T>C	p.Asp87Asp
NC_000964.3	25510	.	A	T	225	.	DP=98;VDB=0.0998827;SGB=-0.693147;MQSB=1;MQ0F=0;AC=2;AN=2;DP4=0,0,41,19;MQ=60;ANN=T	GT:PL	1/1:255,181,0	missense_variant	yaaI	gene-BSU_00170	c.257T>A	p.Val86Glu
NC_000964.3	25566	.	T	A	225	.	DP=71;VDB=0.88082;SGB=-0.693145;MQSB=1;MQ0F=0;AC=2;AN=2;DP4=0,0,35,5;MQ=60;ANN=A	GT:PL	1/1:255,120,0	synonymous_variant	yaaI	gene-BSU_00170	c.201A>T	p.Ile67Ile
NC_000964.3	25670	.	C	T	225	.	DP=37;VDB=0.793292;SGB=-0.692352;MQSB=1;MQ0F=0;AC=2;AN=2;DP4=0,0,18,3;MQ=60;ANN=T	GT:PL	1/1:255,63,0	missense_variant	yaaI	gene-BSU_00170	c.97G>A	p.Val33Ile
NC_000964.3	25701	.	C	T	225	.	DP=34;VDB=0.981656;SGB=-0.692067;MQSB=1;MQ0F=0;AC=2;AN=2;DP4=0,0,19,1;MQ=60;ANN=T	GT:PL	1/1:255,60,0	synonymous_variant	yaaI	gene-BSU_00170	c.66G>A	p.Gly22Gly
NC_000964.3	25750	.	T	G	225	.	DP=56;VDB=0.767147;SGB=-0.693136;MQSB=1;MQ0F=0;AC=2;AN=2;DP4=0,0,32,3;MQ=60;ANN=G	GT:PL	1/1:255,105,0	missense_variant	yaaI	gene-BSU_00170	c.17A>C	p.Lys6Thr
NC_000964.3	25789	.	A	G	225	.	DP=71;VDB=0.0179941;SGB=-0.693145;MQSB=1;MQ0F=0;AC=2;AN=2;DP4=0,0,39,2;MQ=60;ANN=G	GT:PL	1/1:255,123,0	upstream_gene_variant	dck	gene-BSU_00140	c.-2640T>C
NC_000964.3	25795	.	A	T	225	.	DP=74;VDB=0.0108185;SGB=-0.693145;MQSB=1;MQ0F=0;AC=2;AN=2;DP4=0,0,38,2;MQ=60;ANN=T	GT:PL	1/1:255,120,0	upstream_gene_variant	dck	gene-BSU_00140	c.-2646T>A
NC_000964.3	25819	.	A	G	225	.	DP=84;VDB=0.0313398;SGB=-0.693147;MQSB=1;MQ0F=0;AC=2;AN=2;DP4=0,0,42,3;MQ=60;ANN=G	GT:PL	1/1:255,135,0	upstream_gene_variant	dck	gene-BSU_00140	c.-2670T>C
NC_000964.3	25945	.	A	G	225	.	DP=238;VDB=0.0950103;SGB=-0.693147;MQSB=1;MQ0F=0;AC=2;AN=2;DP4=0,0,150,7;MQ=60;ANN=G	GT:PL	1/1:255,255,0	missense_variant	tadA	gene-BSU_00180	c.94A>G	p.Ile32Val
NC_000964.3	25952	.	G	A	225	.	DP=247;VDB=0.0325033;SGB=-0.693147;MQSB=1;MQ0F=0;AC=2;AN=2;DP4=0,0,151,7;MQ=60;ANN=A	GT:PL	1/1:255,255,0	missense_variant	tadA	gene-BSU_00180	c.101G>A	p.Gly34Asp
NC_000964.3	25971	.	G	A	225	.	DP=268;VDB=0.150998;SGB=-0.693147;MQSB=1;MQ0F=0;AC=2;AN=2;DP4=0,0,164,6;MQ=60;ANN=A	GT:PL	1/1:255,255,0	synonymous_variant	tadA	gene-BSU_00180	c.120G>A	p.Ala40Ala
NC_000964.3	25992	.	A	G	225	.	DP=290;VDB=0.0909858;SGB=-0.693147;MQSB=1;MQ0F=0;AC=2;AN=2;DP4=0,0,164,18;MQ=60;ANN=G	GT:PL	1/1:255,255,0	synonymous_variant	tadA	gene-BSU_00180	c.141A>G	p.Glu47Glu
NC_000964.3	25995	.	G	A	225	.	DP=290;VDB=0.0668846;SGB=-0.693147;MQSB=1;MQ0F=0;AC=2;AN=2;DP4=0,0,162,21;MQ=60;ANN=A	GT:PL	1/1:255,255,0	synonymous_variant	tadA	gene-BSU_00180	c.144G>A	p.Gln48Gln
NC_000964.3	26025	.	A	G	225	.	DP=332;VDB=0.926633;SGB=-0.693147;MQSB=1;MQ0F=0;AC=2;AN=2;DP4=0,0,190,26;MQ=60;ANN=G	GT:PL	1/1:255,255,0	synonymous_variant	tadA	gene-BSU_00180	c.174A>G	p.Val58Val
NC_000964.3	26037	.	G	A	225	.	DP=340;VDB=0.827132;SGB=-0.693147;MQSB=1;MQ0F=0;AC=2;AN=2;DP4=0,0,183,39;MQ=60;ANN=A	GT:PL	1/1:255,255,0	synonymous_variant	tadA	gene-BSU_00180	c.186G>A	p.Ala62Ala
NC_000964.3	26049	.	C	G	225	.	DP=356;VDB=0.748595;SGB=-0.693147;MQSB=1;MQ0F=0;AC=2;AN=2;DP4=0,0,188,52;MQ=60;ANN=G	GT:PL	1/1:255,255,0	synonymous_variant	tadA	gene-BSU_00180	c.198C>G	p.Leu66Leu
NC_000964.3	26184	.	C	T	225	.	DP=280;VDB=0.00963095;SGB=-0.693147;MQSB=1;MQ0F=0;AC=2;AN=2;DP4=0,0,100,81;MQ=60;ANN=T	GT:PL	1/1:255,255,0	synonymous_variant	tadA	gene-BSU_00180	c.333C>T	p.Gly111Gly
NC_000964.3	26247	.	G	A	225	.	DP=165;VDB=3.17995e-12;SGB=-0.693147;MQSB=1;MQ0F=0;AC=2;AN=2;DP4=0,0,53,59;MQ=60;ANN=A	GT:PL	1/1:255,255,0	synonymous_variant	tadA	gene-BSU_00180	c.396G>A	p.Val132Val
NC_000964.3	26694	.	C	T	225	.	DP=201;VDB=0.0989191;SGB=-0.693147;MQSB=1;MQ0F=0;AC=2;AN=2;DP4=0,0,78,54;MQ=60;ANN=T	GT:PL	1/1:255,255,0	upstream_gene_variant	dck	gene-BSU_00140	c.-3545G>A
NC_000964.3	26718	.	T	C	225	.	DP=164;VDB=0.101235;SGB=-0.693147;MQSB=1;MQ0F=0;AC=2;AN=2;DP4=0,0,65,41;MQ=60;ANN=C	GT:PL	1/1:255,255,0	upstream_gene_variant	dck	gene-BSU_00140	c.-3569A>G
NC_000964.3	26933	.	C	T	225	.	DP=71;VDB=0.993945;SGB=-0.693146;MQSB=1;MQ0F=0;AC=2;AN=2;DP4=0,0,37,5;MQ=60;ANN=T	GT:PL	1/1:255,126,0	synonymous_variant	dnaX	gene-BSU_00190	c.120C>T	p.Ala40Ala
NC_000964.3	27098	.	C	A	225	.	DP=191;VDB=0.0766896;SGB=-0.693147;MQSB=1;MQ0F=0;AC=2;AN=2;DP4=0,0,89,17;MQ=60;ANN=A	GT:PL	1/1:255,255,0	synonymous_variant	dnaX	gene-BSU_00190	c.285C>A	p.Ala95Ala
NC_000964.3	27158	.	A	G	225	.	DP=150;VDB=7.05297e-06;SGB=-0.693147;MQSB=1;MQ0F=0;AC=2;AN=2;DP4=0,0,54,42;MQ=60;ANN=G	GT:PL	1/1:255,255,0	synonymous_variant	dnaX	gene-BSU_00190	c.345A>G	p.Pro115Pro
NC_000964.3	27368	.	C	G	225	.	DP=186;VDB=0.241358;SGB=-0.693147;MQSB=1;MQ0F=0;AC=2;AN=2;DP4=0,0,108,13;MQ=60;ANN=G	GT:PL	1/1:255,255,0	synonymous_variant	dnaX	gene-BSU_00190	c.555C>G	p.Gly185Gly
NC_000964.3	27369	.	C	T	225	.	DP=185;VDB=0.298963;SGB=-0.693147;MQSB=1;MQ0F=0;AC=2;AN=2;DP4=0,0,106,14;MQ=60;ANN=T	GT:PL	1/1:255,255,0	missense_variant	dnaX	gene-BSU_00190	c.556C>T	p.Arg186Cys
NC_000964.3	27404	.	A	G	225	.	DP=243;VDB=0.379594;SGB=-0.693147;MQSB=1;MQ0F=0;AC=2;AN=2;DP4=0,0,135,18;MQ=60;ANN=G	GT:PL	1/1:255,255,0	synonymous_variant	dnaX	gene-BSU_00190	c.591A>G	p.Gln197Gln
NC_000964.3	27419	.	G	A	225	.	DP=255;VDB=0.385976;SGB=-0.693147;MQSB=1;MQ0F=0;AC=2;AN=2;DP4=0,0,139,22;MQ=60;ANN=A	GT:PL	1/1:255,255,0	synonymous_variant	dnaX	gene-BSU_00190	c.606G>A	p.Ser202Ser
NC_000964.3	27425	.	A	T	225	.	DP=255;VDB=0.317898;SGB=-0.693147;MQSB=1;MQ0F=0;AC=2;AN=2;DP4=0,0,137,27;MQ=60;ANN=T	GT:PL	1/1:255,255,0	missense_variant	dnaX	gene-BSU_00190	c.612A>T	p.Glu204Asp
NC_000964.3	27522	.	G	A	225	.	DP=207;VDB=0.000474808;SGB=-0.693147;MQSB=1;MQ0F=0;AC=2;AN=2;DP4=0,0,83,47;MQ=60;ANN=A	GT:PL	1/1:255,255,0	missense_variant	dnaX	gene-BSU_00190	c.709G>A	p.Ala237Thr
NC_000964.3	27573	.	A	C	225	.	DP=128;VDB=0.103179;SGB=-0.693147;MQSB=1;MQ0F=0;AC=2;AN=2;DP4=0,0,40,48;MQ=60;ANN=C	GT:PL	1/1:255,255,0	missense_variant	dnaX	gene-BSU_00190	c.760A>C	p.Lys254Gln
NC_000964.3	27854	.	T	C	225	.	DP=107;VDB=0.910984;SGB=-0.693147;MQSB=1;MQ0F=0;AC=2;AN=2;DP4=0,0,54,9;MQ=60;ANN=C	GT:PL	1/1:255,190,0	synonymous_variant	dnaX	gene-BSU_00190	c.1041T>C	p.Arg347Arg
NC_000964.3	28000	.	C	T	225	.	DP=122;VDB=0.969482;SGB=-0.693147;MQSB=1;MQ0F=0;AC=2;AN=2;DP4=0,0,62,10;MQ=60;ANN=T	GT:PL	1/1:255,217,0	missense_variant	dnaX	gene-BSU_00190	c.1187C>T	p.Ala396Val
NC_000964.3	29133	.	A	G	225	.	DP=197;VDB=0.19597;SGB=-0.693147;MQSB=1;MQ0F=0;AC=2;AN=2;DP4=0,0,104,13;MQ=60;ANN=G	GT:PL	1/1:255,255,0	synonymous_variant	recR	gene-BSU_00210	c.267A>G	p.Lys89Lys
NC_000964.3	29136	.	C	T	225	.	DP=197;VDB=0.25715;SGB=-0.693147;MQSB=1;MQ0F=0;AC=2;AN=2;DP4=0,0,105,14;MQ=60;ANN=T	GT:PL	1/1:255,255,0	synonymous_variant	recR	gene-BSU_00210	c.270C>T	p.Asp90Asp
NC_000964.3	29217	.	C	T	225	.	DP=229;VDB=0.874015;SGB=-0.693147;MQSB=1;MQ0F=0;AC=2;AN=2;DP4=0,0,112,33;MQ=60;ANN=T	GT:PL	1/1:255,255,0	synonymous_variant	recR	gene-BSU_00210	c.351C>T	p.Ile117Ile
NC_000964.3	29322	.	A	G	225	.	DP=230;VDB=0.571616;SGB=-0.693147;MQSB=1;MQ0F=0;AC=2;AN=2;DP4=0,0,114,34;MQ=60;ANN=G	GT:PL	1/1:255,255,0	synonymous_variant	recR	gene-BSU_00210	c.456A>G	p.Thr152Thr
NC_000964.3	29403	.	T	C	225	.	DP=212;VDB=0.00012428;SGB=-0.693147;MQSB=1;MQ0F=0;AC=2;AN=2;DP4=0,0,84,46;MQ=60;ANN=C	GT:PL	1/1:255,255,0	synonymous_variant	recR	gene-BSU_00210	c.537T>C	p.Asp179Asp
NC_000964.3	29418	.	T	C	225	.	DP=194;VDB=2.01335e-05;SGB=-0.693147;MQSB=1;MQ0F=0;AC=2;AN=2;DP4=0,0,75,43;MQ=60;ANN=C	GT:PL	1/1:255,255,0	synonymous_variant	recR	gene-BSU_00210	c.552T>C	p.Asp184Asp
NC_000964.3	29454	.	T	C	225	.	DP=146;VDB=0.000614779;SGB=-0.693147;MQSB=1;MQ0F=0;AC=2;AN=2;DP4=0,0,53,37;MQ=60;ANN=C	GT:PL	1/1:255,255,0	synonymous_variant	recR	gene-BSU_00210	c.588T>C	p.Arg196Arg
NC_000964.3	29585	.	T	C	225	.	DP=58;VDB=0.973559;SGB=-0.69312;MQSB=1;MQ0F=0;AC=2;AN=2;DP4=0,0,27,5;MQ=60;ANN=C	GT:PL	1/1:255,96,0	synonymous_variant	yaaL	gene-BSU_00220	c.105T>C	p.Val35Val
NC_000964.3	29808	.	C	T	225	.	DP=21;VDB=0.617917;SGB=-0.683931;MQSB=1;MQ0F=0;AC=2;AN=2;DP4=0,0,11,2;MQ=60;ANN=T	GT:PL	1/1:255,39,0	synonymous_variant	bofA	gene-BSU_00230	c.37C>T	p.Leu13Leu
NC_000964.3	29840	.	A	T	225	.	DP=24;VDB=0.729579;SGB=-0.686358;MQSB=1;MQ0F=0;AC=2;AN=2;DP4=0,0,12,2;MQ=60;ANN=T	GT:PL	1/1:255,42,0	synonymous_variant	bofA	gene-BSU_00230	c.69A>T	p.Ala23Ala
NC_000964.3	29987	.	A	G	225	.	DP=74;VDB=0.0876496;SGB=-0.693141;MQSB=1;MQ0F=0;AC=2;AN=2;DP4=0,0,36,1;MQ=60;ANN=G	GT:PL	1/1:255,111,0	synonymous_variant	bofA	gene-BSU_00230	c.216A>G	p.Gly72Gly
NC_000964.3	30014	.	C	T	225	.	DP=68;VDB=0.0929199;SGB=-0.693141;MQSB=1;MQ0F=0;AC=2;AN=2;DP4=0,0,31,6;MQ=60;ANN=T	GT:PL	1/1:255,111,0	synonymous_variant	bofA	gene-BSU_00230	c.243C>T	p.Val81Val
NC_000964.3	30063	.	T	C	225	.	DP=54;VDB=0.957869;SGB=-0.693132;MQSB=1;MQ0F=0;AC=2;AN=2;DP4=0,0,25,9;MQ=60;ANN=C	GT:PL	1/1:255,102,0	upstream_gene_variant	sleL	gene-BSU_00160	c.-4912A>G
NC_000964.3	30079	.	A	G	225	.	DP=55;VDB=0.996413;SGB=-0.693132;MQSB=1;MQ0F=0;AC=2;AN=2;DP4=0,0,24,10;MQ=60;ANN=G	GT:PL	1/1:255,102,0	upstream_gene_variant	sleL	gene-BSU_00160	c.-4928T>C
NC_000964.3	30122	.	C	T	85	.	DP=45;VDB=0.660869;SGB=-0.616816;MQSB=1;MQ0F=0;AC=2;AN=2;DP4=0,0,5,1;MQ=60;ANN=T	GT:PL	1/1:115,18,0	upstream_gene_variant	sleL	gene-BSU_00160	c.-4971G>A
NC_000964.3	30123	.	TAAAAA	TAAAAAA	35.9663	.	INDEL;IDV=44;IMF=0.977778;DP=45;VDB=0.0918302;SGB=-0.692914;MQSB=1;MQ0F=0;ICB=1;HOB=0.5;AC=1;AN=2;DP4=4,16,24,1;MQ=60;ANN=TAAAAAA	GT:PL	0/1:69,0,12	upstream_gene_variant	sleL	gene-BSU_00160	c.-4978_-4977insT
NC_000964.3	30145	.	G	A	225	.	DP=56;VDB=0.162565;SGB=-0.69312;MQ0F=0;AC=2;AN=2;DP4=0,0,32,0;MQ=60;ANN=A	GT:PL	1/1:255,96,0	upstream_gene_variant	sleL	gene-BSU_00160	c.-4994C>T
NC_000964.3	30235	.	A	AG	86	.	INDEL;IDV=52;IMF=0.928571;DP=56;VDB=9.37622e-10;SGB=-0.693141;MQSB=0.971594;MQ0F=0;AC=2;AN=2;DP4=0,19,32,5;MQ=57;ANN=AG	GT:PL	1/1:113,19,0	upstream_gene_variant	yaaI	gene-BSU_00170	c.-4470_-4469insC
NC_000964.3	30242	.	T	A	225	.	DP=56;VDB=3.17184e-05;SGB=-0.693136;MQSB=0.894839;MQ0F=0;AC=2;AN=2;DP4=0,0,30,5;MQ=57;ANN=A	GT:PL	1/1:255,105,0	upstream_gene_variant	yaaI	gene-BSU_00170	c.-4476A>T
NC_000964.3	30255	.	A	G	218	.	DP=62;VDB=0.000200616;SGB=-0.693132;RPB=0.00724385;MQB=0.0182278;MQSB=0.902947;BQB=0.313997;MQ0F=0;ICB=1;HOB=0.5;AC=1;AN=2;DP4=4,0,27,7;MQ=55;ANN=G	GT:PL	0/1:255,0,23	upstream_gene_variant	yaaI	gene-BSU_00170	c.-4489T>C
NC_000964.3	35001	.	C	T	113	.	DP=281;VDB=9.75438e-05;SGB=-0.693147;RPB=0.995097;MQB=0.000185814;MQSB=5.57478e-06;BQB=9.68028e-15;MQ0F=0;ICB=1;HOB=0.5;AC=1;AN=2;DP4=107,11,64,1;MQ=43;ANN=T	GT:PL	0/1:146,0,255	upstream_gene_variant	rrnA-5S	gene-BSU_rRNA_26	n.-236C>T
NC_000964.3	35104	.	C	T	222	.	DP=775;VDB=5.81846e-10;SGB=-0.693147;RPB=0;MQB=0.584265;MQSB=0.00250208;BQB=4.242e-31;MQ0F=0;ICB=1;HOB=0.5;AC=1;AN=2;DP4=46,87,372,95;MQ=56;ANN=T	GT:PL	0/1:255,0,255	upstream_gene_variant	rrnA-5S	gene-BSU_rRNA_26	n.-133C>T
NC_000964.3	35369	.	T	C	225	.	DP=54;VDB=0.24628;SGB=-0.693147;MQSB=0.000664212;MQ0F=0;AC=2;AN=2;DP4=0,0,8,38;MQ=44;ANN=C	GT:PL	1/1:255,138,0	upstream_gene_variant	csfB	gene-BSU_00240	c.-162T>C
NC_000964.3	35371	.	A	T	225	.	DP=52;VDB=0.231168;SGB=-0.693147;MQSB=0.000664212;MQ0F=0;AC=2;AN=2;DP4=0,0,8,38;MQ=44;ANN=T	GT:PL	1/1:255,138,0	upstream_gene_variant	csfB	gene-BSU_00240	c.-160A>T
NC_000964.3	35438	.	T	C	225	.	DP=46;VDB=0.706735;SGB=-0.692914;MQSB=1;MQ0F=0;AC=2;AN=2;DP4=0,0,23,2;MQ=60;ANN=C	GT:PL	1/1:255,75,0	upstream_gene_variant	csfB	gene-BSU_00240	c.-93T>C
NC_000964.3	35451	.	G	A	225	.	DP=44;VDB=0.224762;SGB=-0.692914;MQSB=1;MQ0F=0;AC=2;AN=2;DP4=0,0,23,2;MQ=60;ANN=A	GT:PL	1/1:255,75,0	upstream_gene_variant	csfB	gene-BSU_00240	c.-80G>A
NC_000964.3	35456	.	A	C	225	.	DP=46;VDB=0.216707;SGB=-0.692914;MQSB=1;MQ0F=0;AC=2;AN=2;DP4=0,0,23,2;MQ=60;ANN=C	GT:PL	1/1:255,75,0	upstream_gene_variant	csfB	gene-BSU_00240	c.-75A>C
NC_000964.3	35464	.	A	G	225	.	DP=46;VDB=0.105579;SGB=-0.692914;MQSB=1;MQ0F=0;AC=2;AN=2;DP4=0,0,23,2;MQ=60;ANN=G	GT:PL	1/1:255,75,0	upstream_gene_variant	csfB	gene-BSU_00240	c.-67A>G
NC_000964.3	35470	.	G	A	225	.	DP=51;VDB=0.247092;SGB=-0.693054;MQSB=1;MQ0F=0;AC=2;AN=2;DP4=0,0,25,3;MQ=60;ANN=A	GT:PL	1/1:255,84,0	upstream_gene_variant	csfB	gene-BSU_00240	c.-61G>A
NC_000964.3	35512	.	C	T	225	.	DP=56;VDB=0.660662;SGB=-0.693097;MQSB=1;MQ0F=0;AC=2;AN=2;DP4=0,0,28,2;MQ=60;ANN=T	GT:PL	1/1:255,90,0	upstream_gene_variant	csfB	gene-BSU_00240	c.-19C>T
NC_000964.3	35869	.	G	A	197	.	DP=11;VDB=0.111502;SGB=-0.616816;MQ0F=0;AC=2;AN=2;DP4=0,0,6,0;MQ=60;ANN=A	GT:PL	1/1:227,18,0	missense_variant	xpaC	gene-BSU_00250	c.25G>A	p.Val9Met
NC_000964.3	35941	.	A	C	225	.	DP=17;VDB=0.0190922;SGB=-0.670168;MQ0F=0;AC=2;AN=2;DP4=0,0,10,0;MQ=60;ANN=C	GT:PL	1/1:255,30,0	missense_variant	xpaC	gene-BSU_00250	c.97A>C	p.Ile33Leu
NC_000964.3	36112	.	G	A	225	.	DP=57;VDB=0.952619;SGB=-0.69311;MQSB=1;MQ0F=0;AC=2;AN=2;DP4=0,0,26,5;MQ=60;ANN=A	GT:PL	1/1:255,93,0	missense_variant	xpaC	gene-BSU_00250	c.268G>A	p.Ala90Thr
NC_000964.3	36390	.	A	G	225	.	DP=104;VDB=0.32538;SGB=-0.693147;MQSB=1;MQ0F=0;AC=2;AN=2;DP4=0,0,57,4;MQ=60;ANN=G	GT:PL	1/1:255,184,0	synonymous_variant	xpaC	gene-BSU_00250	c.546A>G	p.Gln182Gln
NC_000964.3	36398	.	G	A	225	.	DP=109;VDB=0.436113;SGB=-0.693147;MQSB=1;MQ0F=0;AC=2;AN=2;DP4=0,0,57,6;MQ=60;ANN=A	GT:PL	1/1:255,190,0	missense_variant	xpaC	gene-BSU_00250	c.554G>A	p.Gly185Asp
NC_000964.3	36406	.	A	T	225	.	DP=113;VDB=0.435985;SGB=-0.693147;MQSB=1;MQ0F=0;AC=2;AN=2;DP4=0,0,56,9;MQ=60;ANN=T	GT:PL	1/1:255,196,0	missense_variant	xpaC	gene-BSU_00250	c.562A>T	p.Ile188Phe
NC_000964.3	36841	.	T	A	225	.	DP=78;VDB=0.268069;SGB=-0.693147;MQSB=1;MQ0F=0;AC=2;AN=2;DP4=0,0,37,9;MQ=60;ANN=A	GT:PL	1/1:255,138,0	missense_variant	yaaN	gene-BSU_00260	c.364T>A	p.Phe122Ile
NC_000964.3	37017	.	C	T	225	.	DP=37;VDB=0.978954;SGB=-0.69168;MQSB=1;MQ0F=0;AC=2;AN=2;DP4=0,0,16,3;MQ=60;ANN=T	GT:PL	1/1:255,57,0	synonymous_variant	yaaN	gene-BSU_00260	c.540C>T	p.Phe180Phe
NC_000964.3	37020	.	A	C	225	.	DP=36;VDB=0.993511;SGB=-0.692067;MQSB=1;MQ0F=0;AC=2;AN=2;DP4=0,0,17,3;MQ=60;ANN=C	GT:PL	1/1:255,60,0	synonymous_variant	yaaN	gene-BSU_00260	c.543A>C	p.Ala181Ala
NC_000964.3	37074	.	A	G	225	.	DP=48;VDB=0.0455347;SGB=-0.693054;MQSB=1;MQ0F=0;AC=2;AN=2;DP4=0,0,27,1;MQ=60;ANN=G	GT:PL	1/1:255,84,0	synonymous_variant	yaaN	gene-BSU_00260	c.597A>G	p.Thr199Thr
NC_000964.3	37080	.	G	A	225	.	DP=55;VDB=0.0837465;SGB=-0.693127;MQSB=1;MQ0F=0;AC=2;AN=2;DP4=0,0,32,1;MQ=60;ANN=A	GT:PL	1/1:255,99,0	synonymous_variant	yaaN	gene-BSU_00260	c.603G>A	p.Thr201Thr
NC_000964.3	37195	.	C	T	225	.	DP=99;VDB=0.864516;SGB=-0.693147;MQSB=1;MQ0F=0;AC=2;AN=2;DP4=0,0,53,5;MQ=60;ANN=T	GT:PL	1/1:255,175,0	synonymous_variant	yaaN	gene-BSU_00260	c.718C>T	p.Leu240Leu
NC_000964.3	37210	.	A	G	225	.	DP=104;VDB=0.947766;SGB=-0.693147;MQSB=1;MQ0F=0;AC=2;AN=2;DP4=0,0,54,7;MQ=60;ANN=G	GT:PL	1/1:255,184,0	missense_variant	yaaN	gene-BSU_00260	c.733A>G	p.Ile245Val
NC_000964.3	37218	.	C	T	225	.	DP=105;VDB=0.964184;SGB=-0.693147;MQSB=1;MQ0F=0;AC=2;AN=2;DP4=0,0,54,9;MQ=60;ANN=T	GT:PL	1/1:255,190,0	synonymous_variant	yaaN	gene-BSU_00260	c.741C>T	p.Ile247Ile
NC_000964.3	37332	.	A	G	225	.	DP=121;VDB=0.112974;SGB=-0.693147;MQSB=1;MQ0F=0;AC=2;AN=2;DP4=0,0,54,17;MQ=60;ANN=G	GT:PL	1/1:255,214,0	synonymous_variant	yaaN	gene-BSU_00260	c.855A>G	p.Ala285Ala
NC_000964.3	37371	.	G	A	225	.	DP=85;VDB=0.0883039;SGB=-0.693147;MQSB=1;MQ0F=0;AC=2;AN=2;DP4=0,0,39,13;MQ=60;ANN=A	GT:PL	1/1:255,157,0	synonymous_variant	yaaN	gene-BSU_00260	c.894G>A	p.Gln298Gln
NC_000964.3	37618	.	A	C	225	.	DP=135;VDB=4.21774e-05;SGB=-0.693147;MQSB=1;MQ0F=0;AC=2;AN=2;DP4=0,0,62,20;MQ=60;ANN=C	GT:PL	1/1:255,247,0	missense_variant	yaaN	gene-BSU_00260	c.1141A>C	p.Ile381Leu
NC_000964.3	37637	.	G	A	225	.	DP=118;VDB=5.20618e-05;SGB=-0.693147;MQSB=1;MQ0F=0;AC=2;AN=2;DP4=0,0,51,22;MQ=60;ANN=A	GT:PL	1/1:255,220,0	splice_region_variant&stop_retained_variant	yaaN	gene-BSU_00260	c.1160G>A	p.Ter387Ter
NC_000964.3	37638	.	A	G	225	.	DP=119;VDB=7.81485e-05;SGB=-0.693147;MQSB=1;MQ0F=0;AC=2;AN=2;DP4=0,0,52,21;MQ=60;ANN=G	GT:PL	1/1:255,220,0	stop_lost&splice_region_variant	yaaN	gene-BSU_00260	c.1161A>G	p.Ter387Trpext*?
NC_000964.3	37876	.	C	T	225	.	DP=137;VDB=0.0463288;SGB=-0.693147;MQSB=1;MQ0F=0;AC=2;AN=2;DP4=0,0,64,10;MQ=60;ANN=T	GT:PL	1/1:255,223,0	synonymous_variant	yaaO	gene-BSU_00270	c.157C>T	p.Leu53Leu
NC_000964.3	37899	.	T	C	225	.	DP=122;VDB=0.0348826;SGB=-0.693147;MQSB=1;MQ0F=0;AC=2;AN=2;DP4=0,0,56,13;MQ=60;ANN=C	GT:PL	1/1:255,208,0	synonymous_variant	yaaO	gene-BSU_00270	c.180T>C	p.Ser60Ser
NC_000964.3	37928	.	C	T	225	.	DP=105;VDB=0.723531;SGB=-0.693147;MQSB=1;MQ0F=0;AC=2;AN=2;DP4=0,0,48,12;MQ=60;ANN=T	GT:PL	1/1:255,181,0	missense_variant	yaaO	gene-BSU_00270	c.209C>T	p.Ala70Val
NC_000964.3	38080	.	T	G	225	.	DP=136;VDB=0.598;SGB=-0.693147;MQSB=1;MQ0F=0;AC=2;AN=2;DP4=0,0,88,4;MQ=60;ANN=G	GT:PL	1/1:255,255,0	missense_variant	yaaO	gene-BSU_00270	c.361T>G	p.Ser121Ala
NC_000964.3	38089	.	G	A	225	.	DP=150;VDB=0.312665;SGB=-0.693147;MQSB=1;MQ0F=0;AC=2;AN=2;DP4=0,0,95,4;MQ=60;ANN=A	GT:PL	1/1:255,255,0	missense_variant	yaaO	gene-BSU_00270	c.370G>A	p.Glu124Lys
NC_000964.3	38262	.	C	T	225	.	DP=235;VDB=0.0152997;SGB=-0.693147;MQSB=1;MQ0F=0;AC=2;AN=2;DP4=0,0,104,55;MQ=60;ANN=T	GT:PL	1/1:255,255,0	synonymous_variant	yaaO	gene-BSU_00270	c.543C>T	p.Ala181Ala
NC_000964.3	38394	.	A	T	225	.	DP=167;VDB=0.029753;SGB=-0.693147;MQSB=1;MQ0F=0;AC=2;AN=2;DP4=0,0,72,34;MQ=60;ANN=T	GT:PL	1/1:255,255,0	synonymous_variant	yaaO	gene-BSU_00270	c.675A>T	p.Pro225Pro
NC_000964.3	38424	.	C	T	225	.	DP=142;VDB=0.079593;SGB=-0.693147;MQSB=1;MQ0F=0;AC=2;AN=2;DP4=0,0,61,31;MQ=60;ANN=T	GT:PL	1/1:255,255,0	synonymous_variant	yaaO	gene-BSU_00270	c.705C>T	p.Leu235Leu
NC_000964.3	38505	.	T	A	225	.	DP=111;VDB=0.866401;SGB=-0.693147;MQSB=1;MQ0F=0;AC=2;AN=2;DP4=0,0,49,29;MQ=60;ANN=A	GT:PL	1/1:255,235,0	synonymous_variant	yaaO	gene-BSU_00270	c.786T>A	p.Ile262Ile
NC_000964.3	38587	.	G	C	225	.	DP=109;VDB=0.982926;SGB=-0.693147;MQSB=1;MQ0F=0;AC=2;AN=2;DP4=0,0,55,13;MQ=60;ANN=C	GT:PL	1/1:255,205,0	missense_variant	yaaO	gene-BSU_00270	c.868G>C	p.Glu290Gln
NC_000964.3	38664	.	T	C	225	.	DP=152;VDB=0.230305;SGB=-0.693147;MQSB=1;MQ0F=0;AC=2;AN=2;DP4=0,0,86,16;MQ=60;ANN=C	GT:PL	1/1:255,255,0	synonymous_variant	yaaO	gene-BSU_00270	c.945T>C	p.Asp315Asp
NC_000964.3	38670	.	A	G	225	.	DP=161;VDB=0.216056;SGB=-0.693147;MQSB=1;MQ0F=0;AC=2;AN=2;DP4=0,0,92,17;MQ=60;ANN=G	GT:PL	1/1:255,255,0	synonymous_variant	yaaO	gene-BSU_00270	c.951A>G	p.Leu317Leu
NC_000964.3	38724	.	T	A	225	.	DP=195;VDB=0.117071;SGB=-0.693147;MQSB=1;MQ0F=0;AC=2;AN=2;DP4=0,0,100,16;MQ=60;ANN=A	GT:PL	1/1:255,255,0	synonymous_variant	yaaO	gene-BSU_00270	c.1005T>A	p.Ile335Ile
NC_000964.3	38772	.	T	A	225	.	DP=186;VDB=0.524517;SGB=-0.693147;MQSB=1;MQ0F=0;AC=2;AN=2;DP4=0,0,93,26;MQ=60;ANN=A	GT:PL	1/1:255,255,0	synonymous_variant	yaaO	gene-BSU_00270	c.1053T>A	p.Val351Val
NC_000964.3	38811	.	C	T	225	.	DP=187;VDB=0.0299924;SGB=-0.693147;MQSB=1;MQ0F=0;AC=2;AN=2;DP4=0,0,80,40;MQ=60;ANN=T	GT:PL	1/1:255,255,0	synonymous_variant	yaaO	gene-BSU_00270	c.1092C>T	p.Asn364Asn
NC_000964.3	38819	.	T	C	225	.	DP=193;VDB=0.384656;SGB=-0.693147;MQSB=1;MQ0F=0;AC=2;AN=2;DP4=0,0,83,43;MQ=60;ANN=C	GT:PL	1/1:255,255,0	missense_variant	yaaO	gene-BSU_00270	c.1100T>C	p.Ile367Thr
NC_000964.3	38982	.	T	G	225	.	DP=142;VDB=0.330995;SGB=-0.693147;MQSB=1;MQ0F=0;AC=2;AN=2;DP4=0,0,60,22;MQ=60;ANN=G	GT:PL	1/1:255,247,0	synonymous_variant	yaaO	gene-BSU_00270	c.1263T>G	p.Leu421Leu
NC_000964.3	39203	.	G	A	225	.	DP=63;VDB=0.556157;SGB=-0.693132;MQSB=1;MQ0F=0;AC=2;AN=2;DP4=0,0,30,4;MQ=60;ANN=A	GT:PL	1/1:255,102,0	synonymous_variant	tmk	gene-BSU_00280	c.45G>A	p.Gly15Gly
NC_000964.3	39306	.	A	C	225	.	DP=66;VDB=0.750702;SGB=-0.693145;MQSB=1;MQ0F=0;AC=2;AN=2;DP4=0,0,33,7;MQ=60;ANN=C	GT:PL	1/1:255,120,0	synonymous_variant	tmk	gene-BSU_00280	c.148A>C	p.Arg50Arg
NC_000964.3	39334	.	T	C	225	.	DP=61;VDB=0.948395;SGB=-0.693143;MQSB=1;MQ0F=0;AC=2;AN=2;DP4=0,0,32,6;MQ=60;ANN=C	GT:PL	1/1:255,114,0	missense_variant	tmk	gene-BSU_00280	c.176T>C	p.Ile59Thr
NC_000964.3	39488	.	G	A	225	.	DP=82;VDB=0.918107;SGB=-0.693147;MQSB=1;MQ0F=0;AC=2;AN=2;DP4=0,0,39,9;MQ=60;ANN=A	GT:PL	1/1:255,144,0	synonymous_variant	tmk	gene-BSU_00280	c.330G>A	p.Gly110Gly
NC_000964.3	39686	.	G	A	225	.	DP=63;VDB=0.900282;SGB=-0.693136;MQSB=1;MQ0F=0;AC=2;AN=2;DP4=0,0,33,2;MQ=60;ANN=A	GT:PL	1/1:255,105,0	missense_variant	tmk	gene-BSU_00280	c.528G>A	p.Met176Ile
NC_000964.3	39963	.	A	G	225	.	DP=230;VDB=0.0123965;SGB=-0.693147;MQSB=1;MQ0F=0;AC=2;AN=2;DP4=0,0,121,25;MQ=60;ANN=G	GT:PL	1/1:255,255,0	synonymous_variant	darA	gene-BSU_00290	c.93A>G	p.Ala31Ala
NC_000964.3	40104	.	T	C	225	.	DP=180;VDB=0.00145248;SGB=-0.693147;MQSB=1;MQ0F=0;AC=2;AN=2;DP4=0,0,63,53;MQ=60;ANN=C	GT:PL	1/1:255,255,0	synonymous_variant	darA	gene-BSU_00290	c.234T>C	p.Gly78Gly
NC_000964.3	40368	.	A	G	225	.	DP=84;VDB=0.269601;SGB=-0.693147;MQSB=1;MQ0F=0;AC=2;AN=2;DP4=0,0,44,3;MQ=60;ANN=G	GT:PL	1/1:255,141,0	synonymous_variant	yaaR	gene-BSU_00300	c.156A>G	p.Glu52Glu
NC_000964.3	40374	.	T	C	225	.	DP=85;VDB=0.551919;SGB=-0.693147;MQSB=1;MQ0F=0;AC=2;AN=2;DP4=0,0,46,3;MQ=60;ANN=C	GT:PL	1/1:255,148,0	synonymous_variant	yaaR	gene-BSU_00300	c.162T>C	p.Phe54Phe
NC_000964.3	40467	.	T	C	225	.	DP=108;VDB=0.0954034;SGB=-0.693147;MQSB=1;MQ0F=0;AC=2;AN=2;DP4=0,0,49,13;MQ=60;ANN=C	GT:PL	1/1:255,187,0	synonymous_variant	yaaR	gene-BSU_00300	c.255T>C	p.Gly85Gly
NC_000964.3	40503	.	C	T	225	.	DP=114;VDB=0.317319;SGB=-0.693147;MQSB=1;MQ0F=0;AC=2;AN=2;DP4=0,0,54,9;MQ=60;ANN=T	GT:PL	1/1:255,190,0	synonymous_variant	yaaR	gene-BSU_00300	c.291C>T	p.Tyr97Tyr
NC_000964.3	40581	.	G	A	225	.	DP=87;VDB=0.862878;SGB=-0.693147;MQSB=1;MQ0F=0;AC=2;AN=2;DP4=0,0,36,16;MQ=60;ANN=A	GT:PL	1/1:255,157,0	synonymous_variant	yaaR	gene-BSU_00300	c.369G>A	p.Gln123Gln
NC_000964.3	40837	.	G	A	225	.	DP=171;VDB=0.0192974;SGB=-0.693147;MQSB=1;MQ0F=0;AC=2;AN=2;DP4=0,0,84,12;MQ=60;ANN=A	GT:PL	1/1:255,255,0	missense_variant	holB	gene-BSU_00310	c.173G>A	p.Gly58Asp
NC_000964.3	40853	.	T	C	225	.	DP=171;VDB=0.0317844;SGB=-0.693147;MQSB=1;MQ0F=0;AC=2;AN=2;DP4=0,0,86,9;MQ=60;ANN=C	GT:PL	1/1:255,255,0	synonymous_variant	holB	gene-BSU_00310	c.189T>C	p.Cys63Cys
NC_000964.3	41857	.	A	T	225	.	DP=227;VDB=0.231787;SGB=-0.693147;MQSB=1;MQ0F=0;AC=2;AN=2;DP4=0,0,115,24;MQ=60;ANN=T	GT:PL	1/1:255,255,0	synonymous_variant	ricT	gene-BSU_00320	c.201A>T	p.Ala67Ala
NC_000964.3	41863	.	T	G	225	.	DP=227;VDB=0.287522;SGB=-0.693147;MQSB=1;MQ0F=0;AC=2;AN=2;DP4=0,0,114,24;MQ=60;ANN=G	GT:PL	1/1:255,255,0	missense_variant	ricT	gene-BSU_00320	c.207T>G	p.Asp69Glu
NC_000964.3	42552	.	C	T	225	.	DP=125;VDB=0.630227;SGB=-0.693147;MQSB=1;MQ0F=0;AC=2;AN=2;DP4=0,0,61,10;MQ=60;ANN=T	GT:PL	1/1:255,214,0	synonymous_variant	dnaH	gene-BSU_00330	c.54C>T	p.Gly18Gly
NC_000964.3	42819	.	G	A	225	.	DP=79;VDB=0.472275;SGB=-0.693146;MQSB=1;MQ0F=0;AC=2;AN=2;DP4=0,0,42,1;MQ=60;ANN=A	GT:PL	1/1:255,129,0	synonymous_variant	dnaH	gene-BSU_00330	c.321G>A	p.Glu107Glu
NC_000964.3	42931	.	T	A	225	.	DP=84;VDB=0.411561;SGB=-0.693147;MQSB=1;MQ0F=0;AC=2;AN=2;DP4=0,0,45,5;MQ=60;ANN=A	GT:PL	1/1:255,151,0	missense_variant	trmNF	gene-BSU_00340	c.15T>A	p.His5Gln
NC_000964.3	43153	.	A	G	225	.	DP=171;VDB=0.408505;SGB=-0.693147;MQSB=1;MQ0F=0;AC=2;AN=2;DP4=0,0,81,24;MQ=60;ANN=G	GT:PL	1/1:255,255,0	synonymous_variant	trmNF	gene-BSU_00340	c.237A>G	p.Arg79Arg
NC_000964.3	43193	.	T	C	225	.	DP=159;VDB=0.561228;SGB=-0.693147;MQSB=1;MQ0F=0;AC=2;AN=2;DP4=0,0,75,26;MQ=60;ANN=C	GT:PL	1/1:255,255,0	synonymous_variant	trmNF	gene-BSU_00340	c.277T>C	p.Leu93Leu
NC_000964.3	43300	.	G	A	228	.	DP=166;VDB=0.0743889;SGB=-0.693147;RPB=1;MQB=1;MQSB=1;BQB=1;MQ0F=0;AC=2;AN=2;DP4=1,0,81,18;MQ=60;ANN=A	GT:PL	1/1:255,255,0	synonymous_variant	trmNF	gene-BSU_00340	c.384G>A	p.Thr128Thr
NC_000964.3	43366	.	G	A	225	.	DP=193;VDB=0.0322373;SGB=-0.693147;MQSB=1;MQ0F=0;AC=2;AN=2;DP4=0,0,91,30;MQ=60;ANN=A	GT:PL	1/1:255,255,0	synonymous_variant	trmNF	gene-BSU_00340	c.450G>A	p.Thr150Thr
NC_000964.3	43489	.	G	A	225	.	DP=119;VDB=0.0402654;SGB=-0.693147;MQSB=1;MQ0F=0;AC=2;AN=2;DP4=0,0,46,28;MQ=60;ANN=A	GT:PL	1/1:255,223,0	synonymous_variant	trmNF	gene-BSU_00340	c.573G>A	p.Pro191Pro
NC_000964.3	43567	.	C	T	225	.	DP=57;VDB=0.237293;SGB=-0.693136;MQSB=1;MQ0F=0;AC=2;AN=2;DP4=0,0,24,11;MQ=60;ANN=T	GT:PL	1/1:255,105,0	synonymous_variant	trmNF	gene-BSU_00340	c.651C>T	p.Arg217Arg
NC_000964.3	43570	.	G	T	225	.	DP=59;VDB=0.464706;SGB=-0.693139;MQSB=1;MQ0F=0;AC=2;AN=2;DP4=0,0,25,11;MQ=60;ANN=T	GT:PL	1/1:255,108,0	synonymous_variant	trmNF	gene-BSU_00340	c.654G>T	p.Pro218Pro
NC_000964.3	43588	.	T	G	225	.	DP=55;VDB=0.985695;SGB=-0.69312;MQSB=1;MQ0F=0;AC=2;AN=2;DP4=0,0,25,7;MQ=60;ANN=G	GT:PL	1/1:255,96,0	synonymous_variant	trmNF	gene-BSU_00340	c.672T>G	p.Pro224Pro
NC_000964.3	43591	.	C	T	225	.	DP=54;VDB=0.985899;SGB=-0.69311;MQSB=1;MQ0F=0;AC=2;AN=2;DP4=0,0,25,6;MQ=60;ANN=T	GT:PL	1/1:255,93,0	synonymous_variant	trmNF	gene-BSU_00340	c.675C>T	p.Pro225Pro
NC_000964.3	43600	.	A	T	225	.	DP=45;VDB=0.923662;SGB=-0.692914;MQSB=1;MQ0F=0;AC=2;AN=2;DP4=0,0,19,6;MQ=60;ANN=T	GT:PL	1/1:255,75,0	synonymous_variant	trmNF	gene-BSU_00340	c.684A>T	p.Val228Val
NC_000964.3	43725	.	C	T	225	.	DP=38;VDB=0.398775;SGB=-0.692352;MQSB=1;MQ0F=0;AC=2;AN=2;DP4=0,0,18,3;MQ=60;ANN=T	GT:PL	1/1:255,63,0	missense_variant	yazA	gene-BSU_00350	c.79C>T	p.His27Tyr
NC_000964.3	43742	.	G	A	225	.	DP=37;VDB=0.699824;SGB=-0.692352;MQSB=1;MQ0F=0;AC=2;AN=2;DP4=0,0,17,4;MQ=60;ANN=A	GT:PL	1/1:255,63,0	synonymous_variant	yazA	gene-BSU_00350	c.96G>A	p.Thr32Thr
NC_000964.3	43906	.	G	C	225	.	DP=50;VDB=0.00293532;SGB=-0.69311;MQ0F=0;AC=2;AN=2;DP4=0,0,31,0;MQ=60;ANN=C	GT:PL	1/1:255,93,0	missense_variant	yazA	gene-BSU_00350	c.260G>C	p.Ser87Thr
NC_000964.3	43965	.	G	A	225	.	DP=113;VDB=0.000222244;SGB=-0.693147;MQSB=1;MQ0F=0;AC=2;AN=2;DP4=0,0,62,2;MQ=60;ANN=A	GT:PL	1/1:255,193,0	synonymous_variant	rsmI	gene-BSU_00360	c.45G>A	p.Gly15Gly
NC_000964.3	43999	.	T	C	225	.	DP=134;VDB=0.0458672;SGB=-0.693147;MQSB=1;MQ0F=0;AC=2;AN=2;DP4=0,0,71,4;MQ=60;ANN=C	GT:PL	1/1:255,226,0	synonymous_variant	rsmI	gene-BSU_00360	c.79T>C	p.Leu27Leu
NC_000964.3	44007	.	T	C	225	.	DP=140;VDB=0.15865;SGB=-0.693147;MQSB=1;MQ0F=0;AC=2;AN=2;DP4=0,0,72,6;MQ=60;ANN=C	GT:PL	1/1:255,235,0	synonymous_variant	rsmI	gene-BSU_00360	c.87T>C	p.Asp29Asp
NC_000964.3	44284	.	T	C	225	.	DP=81;VDB=0.000652134;SGB=-0.693147;MQSB=1;MQ0F=0;AC=2;AN=2;DP4=0,0,38,8;MQ=60;ANN=C	GT:PL	1/1:255,138,0	synonymous_variant	rsmI	gene-BSU_00360	c.364T>C	p.Leu122Leu
NC_000964.3	44301	.	T	C	225	.	DP=79;VDB=0.0352464;SGB=-0.693146;MQSB=1;MQ0F=0;AC=2;AN=2;DP4=0,0,38,4;MQ=60;ANN=C	GT:PL	1/1:255,126,0	synonymous_variant	rsmI	gene-BSU_00360	c.381T>C	p.Ala127Ala
NC_000964.3	44417	.	A	G	225	.	DP=63;VDB=0.599184;SGB=-0.693146;MQSB=1;MQ0F=0;AC=2;AN=2;DP4=0,0,38,6;MQ=60;ANN=G	GT:PL	1/1:255,132,0	missense_variant	rsmI	gene-BSU_00360	c.497A>G	p.Gln166Arg
NC_000964.3	44445	.	C	T	225	.	DP=91;VDB=0.165166;SGB=-0.693147;MQSB=1;MQ0F=0;AC=2;AN=2;DP4=0,0,51,6;MQ=60;ANN=T	GT:PL	1/1:255,172,0	synonymous_variant	rsmI	gene-BSU_00360	c.525C>T	p.Pro175Pro
NC_000964.3	44502	.	T	C	225	.	DP=155;VDB=0.180941;SGB=-0.693147;MQSB=1;MQ0F=0;AC=2;AN=2;DP4=0,0,90,4;MQ=60;ANN=C	GT:PL	1/1:255,255,0	synonymous_variant	rsmI	gene-BSU_00360	c.582T>C	p.Ile194Ile
NC_000964.3	44511	.	A	G	225	.	DP=160;VDB=0.326341;SGB=-0.693147;MQSB=1;MQ0F=0;AC=2;AN=2;DP4=0,0,95,4;MQ=60;ANN=G	GT:PL	1/1:255,255,0	synonymous_variant	rsmI	gene-BSU_00360	c.591A>G	p.Thr197Thr
NC_000964.3	44544	.	C	T	225	.	DP=163;VDB=0.0800649;SGB=-0.693147;MQSB=1;MQ0F=0;AC=2;AN=2;DP4=0,0,88,17;MQ=60;ANN=T	GT:PL	1/1:255,255,0	synonymous_variant	rsmI	gene-BSU_00360	c.624C>T	p.Ile208Ile
NC_000964.3	44715	.	G	A	225	.	DP=163;VDB=0.00441855;SGB=-0.693147;MQSB=1;MQ0F=0;AC=2;AN=2;DP4=0,0,68,29;MQ=60;ANN=A	GT:PL	1/1:255,255,0	synonymous_variant	rsmI	gene-BSU_00360	c.795G>A	p.Thr265Thr
NC_000964.3	44727	.	T	C	225	.	DP=160;VDB=0.00696902;SGB=-0.693147;MQSB=1;MQ0F=0;AC=2;AN=2;DP4=0,0,66,27;MQ=60;ANN=C	GT:PL	1/1:255,255,0	synonymous_variant	rsmI	gene-BSU_00360	c.807T>C	p.Ala269Ala
NC_000964.3	45725	.	A	G	225	.	DP=145;VDB=0.14424;SGB=-0.693147;MQSB=1;MQ0F=0;AC=2;AN=2;DP4=0,0,80,11;MQ=60;ANN=G	GT:PL	1/1:255,255,0	synonymous_variant	metS	gene-BSU_00380	c.93A>G	p.Ala31Ala
NC_000964.3	45753	.	T	C	225	.	DP=150;VDB=0.000799036;SGB=-0.693147;MQSB=1;MQ0F=0;AC=2;AN=2;DP4=0,0,80,12;MQ=60;ANN=C	GT:PL	1/1:255,255,0	synonymous_variant	metS	gene-BSU_00380	c.121T>C	p.Leu41Leu
NC_000964.3	46613	.	A	G	225	.	DP=250;VDB=0.484393;SGB=-0.693147;MQSB=1;MQ0F=0;AC=2;AN=2;DP4=0,0,122,27;MQ=60;ANN=G	GT:PL	1/1:255,255,0	synonymous_variant	metS	gene-BSU_00380	c.981A>G	p.Glu327Glu
NC_000964.3	46631	.	A	G	225	.	DP=238;VDB=0.408621;SGB=-0.693147;MQSB=1;MQ0F=0;AC=2;AN=2;DP4=0,0,109,42;MQ=60;ANN=G	GT:PL	1/1:255,255,0	synonymous_variant	metS	gene-BSU_00380	c.999A>G	p.Glu333Glu
NC_000964.3	46644	.	T	C	225	.	DP=226;VDB=0.0826441;SGB=-0.693147;MQSB=1;MQ0F=0;AC=2;AN=2;DP4=0,0,102,42;MQ=60;ANN=C	GT:PL	1/1:255,255,0	synonymous_variant	metS	gene-BSU_00380	c.1012T>C	p.Leu338Leu
NC_000964.3	46670	.	A	T	225	.	DP=206;VDB=0.000844576;SGB=-0.693147;MQSB=1;MQ0F=0;AC=2;AN=2;DP4=0,0,87,43;MQ=60;ANN=T	GT:PL	1/1:255,255,0	synonymous_variant	metS	gene-BSU_00380	c.1038A>T	p.Ser346Ser
NC_000964.3	46766	.	T	C	225	.	DP=122;VDB=0.94138;SGB=-0.693147;MQSB=1;MQ0F=0;AC=2;AN=2;DP4=0,0,55,25;MQ=60;ANN=C	GT:PL	1/1:255,241,0	synonymous_variant	metS	gene-BSU_00380	c.1134T>C	p.Ile378Ile
NC_000964.3	46790	.	C	T	225	.	DP=119;VDB=0.886282;SGB=-0.693147;MQSB=1;MQ0F=0;AC=2;AN=2;DP4=0,0,53,23;MQ=60;ANN=T	GT:PL	1/1:255,229,0	synonymous_variant	metS	gene-BSU_00380	c.1158C>T	p.Ile386Ile
NC_000964.3	46826	.	T	A	225	.	DP=118;VDB=0.777157;SGB=-0.693147;MQSB=1;MQ0F=0;AC=2;AN=2;DP4=0,0,60,17;MQ=60;ANN=A	GT:PL	1/1:255,232,0	missense_variant	metS	gene-BSU_00380	c.1194T>A	p.His398Gln
NC_000964.3	47099	.	G	A	225	.	DP=219;VDB=0.922915;SGB=-0.693147;MQSB=1;MQ0F=0;AC=2;AN=2;DP4=0,0,107,32;MQ=60;ANN=A	GT:PL	1/1:255,255,0	synonymous_variant	metS	gene-BSU_00380	c.1467G>A	p.Leu489Leu
NC_000964.3	47114	.	A	C	225	.	DP=203;VDB=0.950425;SGB=-0.693147;MQSB=1;MQ0F=0;AC=2;AN=2;DP4=0,0,101,34;MQ=60;ANN=C	GT:PL	1/1:255,255,0	missense_variant	metS	gene-BSU_00380	c.1482A>C	p.Glu494Asp
NC_000964.3	47118	.	T	C	225	.	DP=198;VDB=0.947224;SGB=-0.693147;MQSB=1;MQ0F=0;AC=2;AN=2;DP4=0,0,100,32;MQ=60;ANN=C	GT:PL	1/1:255,255,0	synonymous_variant	metS	gene-BSU_00380	c.1486T>C	p.Leu496Leu
NC_000964.3	47186	.	A	G	225	.	DP=193;VDB=0.274606;SGB=-0.693147;MQSB=1;MQ0F=0;AC=2;AN=2;DP4=0,0,90,38;MQ=60;ANN=G	GT:PL	1/1:255,255,0	synonymous_variant	metS	gene-BSU_00380	c.1554A>G	p.Pro518Pro
NC_000964.3	47249	.	A	G	225	.	DP=192;VDB=0.806915;SGB=-0.693147;MQSB=1;MQ0F=0;AC=2;AN=2;DP4=0,0,94,37;MQ=60;ANN=G	GT:PL	1/1:255,255,0	synonymous_variant	metS	gene-BSU_00380	c.1617A>G	p.Ser539Ser
NC_000964.3	47272	.	A	G	225	.	DP=211;VDB=0.941195;SGB=-0.693147;MQSB=1;MQ0F=0;AC=2;AN=2;DP4=0,0,100,33;MQ=60;ANN=G	GT:PL	1/1:255,255,0	missense_variant	metS	gene-BSU_00380	c.1640A>G	p.Lys547Arg
NC_000964.3	47285	.	T	G	225	.	DP=203;VDB=0.184258;SGB=-0.693147;MQSB=1;MQ0F=0;AC=2;AN=2;DP4=0,0,92,35;MQ=60;ANN=G	GT:PL	1/1:255,255,0	synonymous_variant	metS	gene-BSU_00380	c.1653T>G	p.Pro551Pro
NC_000964.3	47327	.	T	C	225	.	DP=220;VDB=0.44049;SGB=-0.693147;MQSB=1;MQ0F=0;AC=2;AN=2;DP4=0,0,96,37;MQ=60;ANN=C	GT:PL	1/1:255,255,0	synonymous_variant	metS	gene-BSU_00380	c.1695T>C	p.Phe565Phe
NC_000964.3	47585	.	A	G	225	.	DP=122;VDB=0.19396;SGB=-0.693147;MQSB=1;MQ0F=0;AC=2;AN=2;DP4=0,0,67,7;MQ=60;ANN=G	GT:PL	1/1:255,223,0	synonymous_variant	metS	gene-BSU_00380	c.1953A>G	p.Val651Val
NC_000964.3	47631	.	TAAA	TAAAA	216	.	INDEL;IDV=140;IMF=0.921053;DP=152;VDB=0.868825;SGB=-0.693147;MQSB=1;MQ0F=0;ICB=1;HOB=0.5;AC=1;AN=2;DP4=9,63,71,9;MQ=60;ANN=TAAAA	GT:PL	0/1:251,0,67	upstream_gene_variant	abrB	gene-BSU_00370	c.-2497_-2496insT
NC_000964.3	47759	.	T	G	225	.	DP=161;VDB=0.875757;SGB=-0.693147;MQSB=1;MQ0F=0;AC=2;AN=2;DP4=0,0,84,12;MQ=60;ANN=G	GT:PL	1/1:255,255,0	synonymous_variant	dayD	gene-BSU_00390	c.54T>G	p.Leu18Leu
NC_000964.3	47762	.	A	T	225	.	DP=159;VDB=0.833377;SGB=-0.693147;MQSB=1;MQ0F=0;AC=2;AN=2;DP4=0,0,83,12;MQ=60;ANN=T	GT:PL	1/1:255,255,0	missense_variant	dayD	gene-BSU_00390	c.57A>T	p.Glu19Asp
NC_000964.3	48044	.	T	A	225	.	DP=134;VDB=0.716722;SGB=-0.693147;MQSB=1;MQ0F=0;AC=2;AN=2;DP4=0,0,65,16;MQ=60;ANN=A	GT:PL	1/1:255,244,0	missense_variant	dayD	gene-BSU_00390	c.339T>A	p.Asn113Lys
NC_000964.3	48125	.	G	A	225	.	DP=177;VDB=0.000196706;SGB=-0.693147;MQSB=1;MQ0F=0;AC=2;AN=2;DP4=0,0,90,20;MQ=60;ANN=A	GT:PL	1/1:255,255,0	synonymous_variant	dayD	gene-BSU_00390	c.420G>A	p.Leu140Leu
NC_000964.3	48221	.	A	G	225	.	DP=131;VDB=0.0592529;SGB=-0.693147;MQSB=1;MQ0F=0;AC=2;AN=2;DP4=0,0,58,21;MQ=60;ANN=G	GT:PL	1/1:255,238,0	synonymous_variant	dayD	gene-BSU_00390	c.516A>G	p.Leu172Leu
NC_000964.3	48230	.	G	A	225	.	DP=131;VDB=0.0273093;SGB=-0.693147;MQSB=1;MQ0F=0;AC=2;AN=2;DP4=0,0,54,19;MQ=60;ANN=A	GT:PL	1/1:255,220,0	synonymous_variant	dayD	gene-BSU_00390	c.525G>A	p.Gly175Gly
NC_000964.3	48428	.	T	G	225	.	DP=60;VDB=0.985733;SGB=-0.693136;MQSB=1;MQ0F=0;AC=2;AN=2;DP4=0,0,27,8;MQ=60;ANN=G	GT:PL	1/1:255,105,0	synonymous_variant	dayD	gene-BSU_00390	c.723T>G	p.Ala241Ala
NC_000964.3	48431	.	C	A	225	.	DP=63;VDB=0.985687;SGB=-0.693136;MQSB=1;MQ0F=0;AC=2;AN=2;DP4=0,0,27,8;MQ=60;ANN=A	GT:PL	1/1:255,105,0	synonymous_variant	dayD	gene-BSU_00390	c.726C>A	p.Ser242Ser
NC_000964.3	49039	.	G	A	225	.	DP=211;VDB=0.0108477;SGB=-0.693147;MQSB=1;MQ0F=0;AC=2;AN=2;DP4=0,0,95,43;MQ=60;ANN=A	GT:PL	1/1:255,255,0	synonymous_variant	yabE	gene-BSU_00400	c.411G>A	p.Thr137Thr
NC_000964.3	49102	.	A	C	225	.	DP=161;VDB=0.288286;SGB=-0.693147;MQSB=1;MQ0F=0;AC=2;AN=2;DP4=0,0,66,32;MQ=60;ANN=C	GT:PL	1/1:255,255,0	missense_variant	yabE	gene-BSU_00400	c.474A>C	p.Glu158Asp
NC_000964.3	49589	.	T	G	225	.	DP=207;VDB=0.819883;SGB=-0.693147;MQSB=1;MQ0F=0;AC=2;AN=2;DP4=0,0,114,11;MQ=60;ANN=G	GT:PL	1/1:255,255,0	missense_variant	yabE	gene-BSU_00400	c.961T>G	p.Phe321Val
NC_000964.3	50490	.	C	A	225	.	DP=145;VDB=0.00123759;SGB=-0.693147;MQSB=1;MQ0F=0;AC=2;AN=2;DP4=0,0,62,24;MQ=60;ANN=A	GT:PL	1/1:255,255,0	missense_variant	rnmV	gene-BSU_00410	c.404C>A	p.Pro135His
NC_000964.3	52040	.	T	C	225	.	DP=76;VDB=0.859493;SGB=-0.693145;MQSB=1;MQ0F=0;AC=2;AN=2;DP4=0,0,35,6;MQ=60;ANN=C	GT:PL	1/1:255,123,0	synonymous_variant	prtG	gene-BSU_00430	c.361T>C	p.Leu121Leu
NC_000964.3	52131	.	T	A	225	.	DP=126;VDB=0.00841779;SGB=-0.693147;MQSB=1;MQ0F=0;AC=2;AN=2;DP4=0,0,73,4;MQ=60;ANN=A	GT:PL	1/1:255,232,0	missense_variant	prtG	gene-BSU_00430	c.452T>A	p.Val151Glu
NC_000964.3	52156	.	C	T	225	.	DP=160;VDB=0.0884579;SGB=-0.693147;MQSB=1;MQ0F=0;AC=2;AN=2;DP4=0,0,85,8;MQ=60;ANN=T	GT:PL	1/1:255,255,0	synonymous_variant	prtG	gene-BSU_00430	c.477C>T	p.Asp159Asp
NC_000964.3	52186	.	C	T	225	.	DP=178;VDB=0.405345;SGB=-0.693147;MQSB=1;MQ0F=0;AC=2;AN=2;DP4=0,0,95,6;MQ=60;ANN=T	GT:PL	1/1:255,255,0	synonymous_variant	prtG	gene-BSU_00430	c.507C>T	p.Tyr169Tyr
NC_000964.3	52204	.	T	C	225	.	DP=187;VDB=0.912007;SGB=-0.693147;MQSB=1;MQ0F=0;AC=2;AN=2;DP4=0,0,95,12;MQ=60;ANN=C	GT:PL	1/1:255,255,0	synonymous_variant	prtG	gene-BSU_00430	c.525T>C	p.Gly175Gly
NC_000964.3	52252	.	A	T	225	.	DP=168;VDB=0.193848;SGB=-0.693147;MQSB=1;MQ0F=0;AC=2;AN=2;DP4=0,0,80,18;MQ=60;ANN=T	GT:PL	1/1:255,255,0	synonymous_variant	prtG	gene-BSU_00430	c.573A>T	p.Thr191Thr
NC_000964.3	53269	.	A	C	225	.	DP=158;VDB=0.701085;SGB=-0.693147;MQSB=1;MQ0F=0;AC=2;AN=2;DP4=0,0,75,13;MQ=60;ANN=C	GT:PL	1/1:255,255,0	synonymous_variant	sspF	gene-BSU_00450	c.87A>C	p.Gly29Gly
NC_000964.3	53278	.	T	C	225	.	DP=162;VDB=0.912806;SGB=-0.693147;MQSB=1;MQ0F=0;AC=2;AN=2;DP4=0,0,77,13;MQ=60;ANN=C	GT:PL	1/1:255,255,0	synonymous_variant	sspF	gene-BSU_00450	c.96T>C	p.Gly32Gly
NC_000964.3	53290	.	C	T	225	.	DP=156;VDB=0.474176;SGB=-0.693147;MQSB=1;MQ0F=0;AC=2;AN=2;DP4=0,0,73,16;MQ=60;ANN=T	GT:PL	1/1:255,255,0	synonymous_variant	sspF	gene-BSU_00450	c.108C>T	p.Ala36Ala
NC_000964.3	53379	.	C	T	225	.	DP=117;VDB=0.00279046;SGB=-0.693147;MQSB=1;MQ0F=0;AC=2;AN=2;DP4=0,0,52,15;MQ=60;ANN=T	GT:PL	1/1:255,202,0	upstream_gene_variant	ispE	gene-BSU_00460	c.-137C>T
NC_000964.3	53821	.	A	G	225	.	DP=466;VDB=0.270922;SGB=-0.693147;MQSB=1;MQ0F=0;AC=2;AN=2;DP4=0,0,198,125;MQ=60;ANN=G	GT:PL	1/1:255,255,0	synonymous_variant	ispE	gene-BSU_00460	c.306A>G	p.Gly102Gly
NC_000964.3	53842	.	A	G	225	.	DP=443;VDB=0.0656016;SGB=-0.693147;MQSB=1;MQ0F=0;AC=2;AN=2;DP4=0,0,190,127;MQ=60;ANN=G	GT:PL	1/1:255,255,0	synonymous_variant	ispE	gene-BSU_00460	c.327A>G	p.Thr109Thr
NC_000964.3	53881	.	C	T	225	.	DP=408;VDB=0.697255;SGB=-0.693147;MQSB=1;MQ0F=0;AC=2;AN=2;DP4=0,0,190,78;MQ=60;ANN=T	GT:PL	1/1:255,255,0	synonymous_variant	ispE	gene-BSU_00460	c.366C>T	p.Ser122Ser
NC_000964.3	54031	.	A	T	225	.	DP=390;VDB=0.571399;SGB=-0.693147;MQSB=1;MQ0F=0;AC=2;AN=2;DP4=0,0,199,64;MQ=60;ANN=T	GT:PL	1/1:255,255,0	synonymous_variant	ispE	gene-BSU_00460	c.516A>T	p.Thr172Thr
NC_000964.3	54103	.	C	A	225	.	DP=384;VDB=0.434679;SGB=-0.693147;MQSB=1;MQ0F=0;AC=2;AN=2;DP4=0,0,190,67;MQ=60;ANN=A	GT:PL	1/1:255,255,0	synonymous_variant	ispE	gene-BSU_00460	c.588C>A	p.Gly196Gly
NC_000964.3	54137	.	A	G	225	.	DP=389;VDB=0.469004;SGB=-0.693147;MQSB=1;MQ0F=0;AC=2;AN=2;DP4=0,0,176,74;MQ=60;ANN=G	GT:PL	1/1:255,255,0	missense_variant	ispE	gene-BSU_00460	c.622A>G	p.Lys208Glu
NC_000964.3	54151	.	G	T	225	.	DP=381;VDB=0.582641;SGB=-0.693147;MQSB=1;MQ0F=0;AC=2;AN=2;DP4=0,0,169,78;MQ=60;ANN=T	GT:PL	1/1:255,255,0	synonymous_variant	ispE	gene-BSU_00460	c.636G>T	p.Arg212Arg
NC_000964.3	54178	.	A	G	225	.	DP=361;VDB=0.162501;SGB=-0.693147;MQSB=1;MQ0F=0;AC=2;AN=2;DP4=0,0,156,77;MQ=60;ANN=G	GT:PL	1/1:255,255,0	synonymous_variant	ispE	gene-BSU_00460	c.663A>G	p.Thr221Thr
NC_000964.3	54202	.	G	A	225	.	DP=329;VDB=0.000147117;SGB=-0.693147;MQSB=1;MQ0F=0;AC=2;AN=2;DP4=0,0,131,84;MQ=60;ANN=A	GT:PL	1/1:255,255,0	synonymous_variant	ispE	gene-BSU_00460	c.687G>A	p.Ala229Ala
NC_000964.3	54435	.	G	A	225	.	DP=85;VDB=0.683937;SGB=-0.693147;MQSB=1;MQ0F=0;AC=2;AN=2;DP4=0,0,40,7;MQ=60;ANN=A	GT:PL	1/1:255,141,0	upstream_gene_variant	purR	gene-BSU_00470	c.-6G>A
NC_000964.3	54878	.	C	T	225	.	DP=395;VDB=0.109209;SGB=-0.693147;MQSB=1;MQ0F=0;AC=2;AN=2;DP4=0,0,199,68;MQ=60;ANN=T	GT:PL	1/1:255,255,0	synonymous_variant	purR	gene-BSU_00470	c.438C>T	p.Tyr146Tyr
NC_000964.3	54890	.	C	T	225	.	DP=399;VDB=0.659628;SGB=-0.693147;MQSB=1;MQ0F=0;AC=2;AN=2;DP4=0,0,205,66;MQ=60;ANN=T	GT:PL	1/1:255,255,0	synonymous_variant	purR	gene-BSU_00470	c.450C>T	p.Ser150Ser
NC_000964.3	54902	.	G	A	225	.	DP=399;VDB=0.574205;SGB=-0.693147;MQSB=1;MQ0F=0;AC=2;AN=2;DP4=0,0,200,62;MQ=60;ANN=A	GT:PL	1/1:255,255,0	synonymous_variant	purR	gene-BSU_00470	c.462G>A	p.Val154Val
NC_000964.3	55028	.	T	G	225	.	DP=366;VDB=0.0431577;SGB=-0.693147;MQSB=1;MQ0F=0;AC=2;AN=2;DP4=0,0,156,85;MQ=60;ANN=G	GT:PL	1/1:255,255,0	synonymous_variant	purR	gene-BSU_00470	c.588T>G	p.Gly196Gly
NC_000964.3	55091	.	C	T	225	.	DP=311;VDB=0.0137811;SGB=-0.693147;MQSB=1;MQ0F=0;AC=2;AN=2;DP4=0,0,125,77;MQ=60;ANN=T	GT:PL	1/1:255,255,0	synonymous_variant	purR	gene-BSU_00470	c.651C>T	p.Asn217Asn
NC_000964.3	55257	.	T	C	225	.	DP=76;VDB=0.334887;SGB=-0.693146;MQSB=1;MQ0F=0;AC=2;AN=2;DP4=0,0,36,6;MQ=60;ANN=C	GT:PL	1/1:255,126,0	missense_variant	purR	gene-BSU_00470	c.817T>C	p.Phe273Leu
NC_000964.3	55324	.	C	G	225	.	DP=114;VDB=0.257769;SGB=-0.693147;MQSB=1;MQ0F=0;AC=2;AN=2;DP4=0,0,67,4;MQ=60;ANN=G	GT:PL	1/1:255,214,0	synonymous_variant	ridA	gene-BSU_00480	c.30C>G	p.Ala10Ala
NC_000964.3	55423	.	T	C	225	.	DP=152;VDB=0.981173;SGB=-0.693147;MQSB=1;MQ0F=0;AC=2;AN=2;DP4=0,0,77,13;MQ=60;ANN=C	GT:PL	1/1:255,255,0	synonymous_variant	ridA	gene-BSU_00480	c.129T>C	p.Asn43Asn
NC_000964.3	55576	.	T	C	225	.	DP=118;VDB=0.351009;SGB=-0.693147;MQSB=1;MQ0F=0;AC=2;AN=2;DP4=0,0,50,19;MQ=60;ANN=C	GT:PL	1/1:255,208,0	synonymous_variant	ridA	gene-BSU_00480	c.282T>C	p.Tyr94Tyr
NC_000964.3	55648	.	C	T	225	.	DP=87;VDB=0.0997985;SGB=-0.693147;MQSB=1;MQ0F=0;AC=2;AN=2;DP4=0,0,39,8;MQ=60;ANN=T	GT:PL	1/1:255,141,0	synonymous_variant	ridA	gene-BSU_00480	c.354C>T	p.Ile118Ile
NC_000964.3	55695	.	GCC	GCCC	217	.	INDEL;IDV=44;IMF=0.830189;DP=53;VDB=0.0514342;SGB=-0.692914;MQSB=1;MQ0F=0;ICB=1;HOB=0.5;AC=1;AN=2;DP4=4,24,21,4;MQ=60;ANN=GCCC	GT:PL	0/1:251,0,101	upstream_gene_variant	spoVG	gene-BSU_00490	c.-169_-168insC
NC_000964.3	56046	.	A	G	225	.	DP=197;VDB=0.010812;SGB=-0.693147;MQSB=1;MQ0F=0;AC=2;AN=2;DP4=0,0,72,59;MQ=60;ANN=G	GT:PL	1/1:255,255,0	missense_variant	spoVG	gene-BSU_00490	c.181A>G	p.Thr61Ala
NC_000964.3	56574	.	A	G	225	.	DP=416;VDB=0.860262;SGB=-0.693147;MQSB=1;MQ0F=0;AC=2;AN=2;DP4=0,0,206,68;MQ=60;ANN=G	GT:PL	1/1:255,255,0	missense_variant	glmU	gene-BSU_00500	c.223A>G	p.Lys75Glu
NC_000964.3	56762	.	T	C	225	.	DP=272;VDB=0.308965;SGB=-0.693147;MQSB=1;MQ0F=0;AC=2;AN=2;DP4=0,0,117,65;MQ=60;ANN=C	GT:PL	1/1:255,255,0	synonymous_variant	glmU	gene-BSU_00500	c.411T>C	p.Thr137Thr
NC_000964.3	56810	.	A	C	225	.	DP=245;VDB=0.262337;SGB=-0.693147;MQSB=1;MQ0F=0;AC=2;AN=2;DP4=0,0,101,58;MQ=60;ANN=C	GT:PL	1/1:255,255,0	synonymous_variant	glmU	gene-BSU_00500	c.459A>C	p.Ile153Ile
NC_000964.3	56930	.	A	C	225	.	DP=149;VDB=0.968438;SGB=-0.693147;MQSB=1;MQ0F=0;AC=2;AN=2;DP4=0,0,69,20;MQ=60;ANN=C	GT:PL	1/1:255,255,0	synonymous_variant	glmU	gene-BSU_00500	c.579A>C	p.Ala193Ala
NC_000964.3	57119	.	T	C	225	.	DP=259;VDB=0.991223;SGB=-0.693147;MQSB=1;MQ0F=0;AC=2;AN=2;DP4=0,0,136,26;MQ=60;ANN=C	GT:PL	1/1:255,255,0	synonymous_variant	glmU	gene-BSU_00500	c.768T>C	p.Ile256Ile
NC_000964.3	58530	.	T	A	225	.	DP=277;VDB=0.00592679;SGB=-0.693147;MQSB=1;MQ0F=0;AC=2;AN=2;DP4=0,0,94,104;MQ=60;ANN=A	GT:PL	1/1:255,255,0	synonymous_variant	prs	gene-BSU_00510	c.786T>A	p.Val262Val
NC_000964.3	58767	.	G	T	225	.	DP=199;VDB=0.999961;SGB=-0.693147;MQSB=1;MQ0F=0;AC=2;AN=2;DP4=0,0,105,22;MQ=60;ANN=T	GT:PL	1/1:255,255,0	upstream_gene_variant	ctc	gene-BSU_00520	c.-16G>T
NC_000964.3	58890	.	T	C	225	.	DP=330;VDB=0.251211;SGB=-0.693147;MQSB=1;MQ0F=0;AC=2;AN=2;DP4=0,0,175,34;MQ=60;ANN=C	GT:PL	1/1:255,255,0	synonymous_variant	ctc	gene-BSU_00520	c.108T>C	p.Gly36Gly
NC_000964.3	58992	.	A	C	225	.	DP=307;VDB=0.00647324;SGB=-0.693147;MQSB=1;MQ0F=0;AC=2;AN=2;DP4=0,0,140,77;MQ=60;ANN=C	GT:PL	1/1:255,255,0	synonymous_variant	ctc	gene-BSU_00520	c.210A>C	p.Ser70Ser
NC_000964.3	59250	.	G	A	225	.	DP=380;VDB=0.626216;SGB=-0.693147;MQSB=1;MQ0F=0;AC=2;AN=2;DP4=0,0,189,58;MQ=60;ANN=A	GT:PL	1/1:255,255,0	synonymous_variant	ctc	gene-BSU_00520	c.468G>A	p.Ala156Ala
NC_000964.3	59376	.	T	G	225	.	DP=331;VDB=0.0521734;SGB=-0.693147;MQSB=1;MQ0F=0;AC=2;AN=2;DP4=0,0,146,79;MQ=60;ANN=G	GT:PL	1/1:255,255,0	synonymous_variant	ctc	gene-BSU_00520	c.594T>G	p.Pro198Pro
NC_000964.3	60122	.	A	T	225	.	DP=151;VDB=0.507445;SGB=-0.693147;MQSB=1;MQ0F=0;AC=2;AN=2;DP4=0,0,80,12;MQ=60;ANN=T	GT:PL	1/1:255,255,0	upstream_gene_variant	fin	gene-BSU_00540	c.-8A>T
NC_000964.3	60300	.	C	T	225	.	DP=131;VDB=0.76394;SGB=-0.693147;MQSB=1;MQ0F=0;AC=2;AN=2;DP4=0,0,55,29;MQ=60;ANN=T	GT:PL	1/1:255,253,0	synonymous_variant	fin	gene-BSU_00540	c.171C>T	p.Asp57Asp
NC_000964.3	60594	.	C	A	225	.	DP=134;VDB=0.902491;SGB=-0.693147;MQSB=1;MQ0F=0;AC=2;AN=2;DP4=0,0,76,6;MQ=60;ANN=A	GT:PL	1/1:255,244,0	synonymous_variant	mfd	gene-BSU_00550	c.165C>A	p.Leu55Leu
NC_000964.3	60798	.	T	G	225	.	DP=419;VDB=0.20666;SGB=-0.693147;MQSB=1;MQ0F=0;AC=2;AN=2;DP4=0,0,197,70;MQ=60;ANN=G	GT:PL	1/1:255,255,0	synonymous_variant	mfd	gene-BSU_00550	c.369T>G	p.Ala123Ala
NC_000964.3	60873	.	T	C	225	.	DP=298;VDB=4.06574e-06;SGB=-0.693147;MQSB=1;MQ0F=0;AC=2;AN=2;DP4=0,0,92,130;MQ=60;ANN=C	GT:PL	1/1:255,255,0	synonymous_variant	mfd	gene-BSU_00550	c.444T>C	p.Ile148Ile
NC_000964.3	60985	.	C	T	225	.	DP=96;VDB=0.0358481;SGB=-0.693147;MQSB=1;MQ0F=0;AC=2;AN=2;DP4=0,0,36,26;MQ=60;ANN=T	GT:PL	1/1:255,187,0	synonymous_variant	mfd	gene-BSU_00550	c.556C>T	p.Leu186Leu
NC_000964.3	61089	.	G	A	225	.	DP=50;VDB=0.576113;SGB=-0.693021;MQSB=1;MQ0F=0;AC=2;AN=2;DP4=0,0,23,4;MQ=60;ANN=A	GT:PL	1/1:255,81,0	synonymous_variant	mfd	gene-BSU_00550	c.660G>A	p.Ser220Ser
NC_000964.3	61180	.	T	C	225	.	DP=38;VDB=0.0444995;SGB=-0.692562;MQSB=1;MQ0F=0;AC=2;AN=2;DP4=0,0,18,4;MQ=60;ANN=C	GT:PL	1/1:255,66,0	synonymous_variant	mfd	gene-BSU_00550	c.751T>C	p.Leu251Leu
NC_000964.3	61419	.	A	C	225	.	DP=85;VDB=0.499384;SGB=-0.693147;MQSB=1;MQ0F=0;AC=2;AN=2;DP4=0,0,46,5;MQ=60;ANN=C	GT:PL	1/1:255,154,0	synonymous_variant	mfd	gene-BSU_00550	c.990A>C	p.Ile330Ile
NC_000964.3	61434	.	G	A	225	.	DP=89;VDB=0.0616087;SGB=-0.693147;MQSB=1;MQ0F=0;AC=2;AN=2;DP4=0,0,50,4;MQ=60;ANN=A	GT:PL	1/1:255,163,0	synonymous_variant	mfd	gene-BSU_00550	c.1005G>A	p.Glu335Glu
NC_000964.3	61632	.	G	A	225	.	DP=161;VDB=0.284491;SGB=-0.693147;MQSB=1;MQ0F=0;AC=2;AN=2;DP4=0,0,80,17;MQ=60;ANN=A	GT:PL	1/1:255,255,0	synonymous_variant	mfd	gene-BSU_00550	c.1203G>A	p.Glu401Glu
NC_000964.3	61689	.	G	A	225	.	DP=163;VDB=0.925916;SGB=-0.693147;MQSB=1;MQ0F=0;AC=2;AN=2;DP4=0,0,83,17;MQ=60;ANN=A	GT:PL	1/1:255,255,0	synonymous_variant	mfd	gene-BSU_00550	c.1260G>A	p.Thr420Thr
NC_000964.3	61731	.	C	T	225	.	DP=190;VDB=0.896844;SGB=-0.693147;MQSB=1;MQ0F=0;AC=2;AN=2;DP4=0,0,94,31;MQ=60;ANN=T	GT:PL	1/1:255,255,0	synonymous_variant	mfd	gene-BSU_00550	c.1302C>T	p.Ala434Ala
NC_000964.3	61820	.	T	G	225	.	DP=203;VDB=0.122969;SGB=-0.693147;MQSB=1;MQ0F=0;AC=2;AN=2;DP4=0,0,94,29;MQ=60;ANN=G	GT:PL	1/1:255,255,0	missense_variant	mfd	gene-BSU_00550	c.1391T>G	p.Met464Arg
NC_000964.3	61989	.	A	G	225	.	DP=111;VDB=0.822267;SGB=-0.693147;MQSB=1;MQ0F=0;AC=2;AN=2;DP4=0,0,52,11;MQ=60;ANN=G	GT:PL	1/1:255,190,0	synonymous_variant	mfd	gene-BSU_00550	c.1560A>G	p.Glu520Glu
NC_000964.3	62097	.	T	C	225	.	DP=95;VDB=0.999936;SGB=-0.693147;MQSB=1;MQ0F=0;AC=2;AN=2;DP4=0,0,52,4;MQ=60;ANN=C	GT:PL	1/1:255,169,0	synonymous_variant	mfd	gene-BSU_00550	c.1668T>C	p.Val556Val
NC_000964.3	62328	.	C	T	225	.	DP=460;VDB=0.525819;SGB=-0.693147;MQSB=1;MQ0F=0;AC=2;AN=2;DP4=0,0,251,52;MQ=59;ANN=T	GT:PL	1/1:255,255,0	synonymous_variant	mfd	gene-BSU_00550	c.1899C>T	p.His633His
NC_000964.3	62475	.	C	A	228	.	DP=429;VDB=0.0195111;SGB=-0.693147;RPB=1;MQB=1;MQSB=1;BQB=1;MQ0F=0;AC=2;AN=2;DP4=0,1,187,108;MQ=60;ANN=A	GT:PL	1/1:255,255,0	synonymous_variant	mfd	gene-BSU_00550	c.2046C>A	p.Thr682Thr
NC_000964.3	62493	.	C	T	225	.	DP=382;VDB=0.00427678;SGB=-0.693147;MQSB=1;MQ0F=0;AC=2;AN=2;DP4=0,0,152,100;MQ=60;ANN=T	GT:PL	1/1:255,255,0	synonymous_variant	mfd	gene-BSU_00550	c.2064C>T	p.His688His
NC_000964.3	62511	.	G	A	225	.	DP=338;VDB=0.00317288;SGB=-0.693147;MQSB=1;MQ0F=0;AC=2;AN=2;DP4=0,0,121,104;MQ=60;ANN=A	GT:PL	1/1:255,255,0	synonymous_variant	mfd	gene-BSU_00550	c.2082G>A	p.Glu694Glu
NC_000964.3	62541	.	C	A	225	.	DP=301;VDB=0.969344;SGB=-0.693147;MQSB=1;MQ0F=0;AC=2;AN=2;DP4=0,0,117,95;MQ=60;ANN=A	GT:PL	1/1:255,255,0	synonymous_variant	mfd	gene-BSU_00550	c.2112C>A	p.Gly704Gly
NC_000964.3	62664	.	C	T	225	.	DP=286;VDB=0.531299;SGB=-0.693147;MQSB=1;MQ0F=0;AC=2;AN=2;DP4=0,0,158,29;MQ=60;ANN=T	GT:PL	1/1:255,255,0	synonymous_variant	mfd	gene-BSU_00550	c.2235C>T	p.Asp745Asp
NC_000964.3	62721	.	G	A	225	.	DP=305;VDB=0.385271;SGB=-0.693147;MQSB=1;MQ0F=0;AC=2;AN=2;DP4=0,0,156,32;MQ=60;ANN=A	GT:PL	1/1:255,255,0	synonymous_variant	mfd	gene-BSU_00550	c.2292G>A	p.Lys764Lys
NC_000964.3	62922	.	C	A	225	.	DP=362;VDB=0.213449;SGB=-0.693147;MQSB=1;MQ0F=0;AC=2;AN=2;DP4=0,0,153,104;MQ=60;ANN=A	GT:PL	1/1:255,255,0	synonymous_variant	mfd	gene-BSU_00550	c.2493C>A	p.Arg831Arg
NC_000964.3	63066	.	C	T	225	.	DP=452;VDB=0.514935;SGB=-0.693147;MQSB=1;MQ0F=0;AC=2;AN=2;DP4=0,0,255,57;MQ=60;ANN=T	GT:PL	1/1:255,255,0	synonymous_variant	mfd	gene-BSU_00550	c.2637C>T	p.Ser879Ser
NC_000964.3	63132	.	A	G	225	.	DP=519;VDB=0.00422364;SGB=-0.693147;MQSB=1;MQ0F=0;AC=2;AN=2;DP4=0,0,244,102;MQ=60;ANN=G	GT:PL	1/1:255,255,0	synonymous_variant	mfd	gene-BSU_00550	c.2703A>G	p.Pro901Pro
NC_000964.3	63246	.	T	C	225	.	DP=331;VDB=0.000786581;SGB=-0.693147;MQSB=1;MQ0F=0;AC=2;AN=2;DP4=0,0,117,120;MQ=60;ANN=C	GT:PL	1/1:255,255,0	synonymous_variant	mfd	gene-BSU_00550	c.2817T>C	p.Tyr939Tyr
NC_000964.3	63313	.	T	C	225	.	DP=243;VDB=0.99092;SGB=-0.693147;MQSB=1;MQ0F=0;AC=2;AN=2;DP4=0,0,114,49;MQ=60;ANN=C	GT:PL	1/1:255,255,0	synonymous_variant	mfd	gene-BSU_00550	c.2884T>C	p.Leu962Leu
NC_000964.3	63363	.	C	T	225	.	DP=244;VDB=0.0686406;SGB=-0.693147;MQSB=1;MQ0F=0;AC=2;AN=2;DP4=0,0,111,48;MQ=60;ANN=T	GT:PL	1/1:255,255,0	synonymous_variant	mfd	gene-BSU_00550	c.2934C>T	p.Ala978Ala
NC_000964.3	63454	.	C	T	228	.	DP=200;VDB=0.0161655;SGB=-0.693147;RPB=1;MQB=1;MQSB=1;BQB=1;MQ0F=0;AC=2;AN=2;DP4=1,0,81,41;MQ=60;ANN=T	GT:PL	1/1:255,255,0	missense_variant	mfd	gene-BSU_00550	c.3025C>T	p.Arg1009Cys
NC_000964.3	63783	.	G	A	225	.	DP=230;VDB=0.471469;SGB=-0.693147;MQSB=1;MQ0F=0;AC=2;AN=2;DP4=0,0,121,18;MQ=60;ANN=A	GT:PL	1/1:255,255,0	synonymous_variant	mfd	gene-BSU_00550	c.3354G>A	p.Gly1118Gly
NC_000964.3	63808	.	C	A	225	.	DP=236;VDB=0.232263;SGB=-0.693147;MQSB=1;MQ0F=0;AC=2;AN=2;DP4=0,0,114,28;MQ=60;ANN=A	GT:PL	1/1:255,255,0	missense_variant	mfd	gene-BSU_00550	c.3379C>A	p.Gln1127Lys
NC_000964.3	63939	.	A	G	225	.	DP=203;VDB=0.0265747;SGB=-0.693147;MQSB=1;MQ0F=0;AC=2;AN=2;DP4=0,0,91,29;MQ=60;ANN=G	GT:PL	1/1:255,255,0	synonymous_variant	mfd	gene-BSU_00550	c.3510A>G	p.Lys1170Lys
NC_000964.3	64140	.	T	C	225	.	DP=221;VDB=0.818155;SGB=-0.693147;MQSB=1;MQ0F=0;AC=2;AN=2;DP4=0,0,120,27;MQ=60;ANN=C	GT:PL	1/1:255,255,0	synonymous_variant	spoVT	gene-BSU_00560	c.42T>C	p.Gly14Gly
NC_000964.3	64245	.	C	T	225	.	DP=248;VDB=0.672728;SGB=-0.693147;MQSB=1;MQ0F=0;AC=2;AN=2;DP4=0,0,122,38;MQ=60;ANN=T	GT:PL	1/1:255,255,0	synonymous_variant	spoVT	gene-BSU_00560	c.147C>T	p.Tyr49Tyr
NC_000964.3	64248	.	T	A	225	.	DP=244;VDB=0.319819;SGB=-0.693147;MQSB=1;MQ0F=0;AC=2;AN=2;DP4=0,0,116,42;MQ=60;ANN=A	GT:PL	1/1:255,255,0	synonymous_variant	spoVT	gene-BSU_00560	c.150T>A	p.Ser50Ser
NC_000964.3	64395	.	C	T	225	.	DP=324;VDB=0.999748;SGB=-0.693147;MQSB=1;MQ0F=0;AC=2;AN=2;DP4=0,0,169,39;MQ=60;ANN=T	GT:PL	1/1:255,255,0	synonymous_variant	spoVT	gene-BSU_00560	c.297C>T	p.Ser99Ser
NC_000964.3	64503	.	A	C	225	.	DP=354;VDB=0.249658;SGB=-0.693147;MQSB=1;MQ0F=0;AC=2;AN=2;DP4=0,0,168,51;MQ=60;ANN=C	GT:PL	1/1:255,255,0	synonymous_variant	spoVT	gene-BSU_00560	c.405A>C	p.Val135Val
NC_000964.3	64560	.	T	C	225	.	DP=326;VDB=0.296623;SGB=-0.693147;MQSB=1;MQ0F=0;AC=2;AN=2;DP4=0,0,142,71;MQ=60;ANN=C	GT:PL	1/1:255,255,0	synonymous_variant	spoVT	gene-BSU_00560	c.462T>C	p.Asp154Asp
NC_000964.3	64975	.	C	T	225	.	DP=31;VDB=0.0217919;SGB=-0.689466;MQSB=1;MQ0F=0;AC=2;AN=2;DP4=0,0,13,3;MQ=60;ANN=T	GT:PL	1/1:255,48,0	synonymous_variant	yabM	gene-BSU_00570	c.159C>T	p.Tyr53Tyr
NC_000964.3	65167	.	A	G	225	.	DP=139;VDB=3.51541e-11;SGB=-0.693147;MQ0F=0;AC=2;AN=2;DP4=0,0,98,0;MQ=60;ANN=G	GT:PL	1/1:255,255,0	synonymous_variant	yabM	gene-BSU_00570	c.351A>G	p.Gly117Gly
NC_000964.3	65205	.	A	G	225	.	DP=244;VDB=3.58089e-07;SGB=-0.693147;MQ0F=0;AC=2;AN=2;DP4=0,0,160,0;MQ=60;ANN=G	GT:PL	1/1:255,255,0	missense_variant	yabM	gene-BSU_00570	c.389A>G	p.Tyr130Cys
NC_000964.3	65218	.	T	G	225	.	DP=270;VDB=3.55389e-06;SGB=-0.693147;MQSB=1;MQ0F=0;AC=2;AN=2;DP4=0,0,172,2;MQ=60;ANN=G	GT:PL	1/1:255,255,0	synonymous_variant	yabM	gene-BSU_00570	c.402T>G	p.Leu134Leu
NC_000964.3	65239	.	A	T	225	.	DP=287;VDB=6.02249e-06;SGB=-0.693147;MQSB=1;MQ0F=0;AC=2;AN=2;DP4=0,0,172,5;MQ=60;ANN=T	GT:PL	1/1:255,255,0	synonymous_variant	yabM	gene-BSU_00570	c.423A>T	p.Leu141Leu
NC_000964.3	65404	.	C	T	225	.	DP=154;VDB=0.571186;SGB=-0.693147;MQSB=1;MQ0F=0;AC=2;AN=2;DP4=0,0,55,44;MQ=60;ANN=T	GT:PL	1/1:255,255,0	synonymous_variant	yabM	gene-BSU_00570	c.588C>T	p.Ala196Ala
NC_000964.3	65423	.	A	G	225	.	DP=109;VDB=0.913657;SGB=-0.693147;MQSB=1;MQ0F=0;AC=2;AN=2;DP4=0,0,39,29;MQ=60;ANN=G	GT:PL	1/1:255,205,0	missense_variant	yabM	gene-BSU_00570	c.607A>G	p.Ile203Val
NC_000964.3	65425	.	A	G	225	.	DP=110;VDB=0.909914;SGB=-0.693147;MQSB=1;MQ0F=0;AC=2;AN=2;DP4=0,0,39,29;MQ=60;ANN=G	GT:PL	1/1:255,205,0	missense_variant	yabM	gene-BSU_00570	c.609A>G	p.Ile203Met
NC_000964.3	65435	.	T	G	225	.	DP=109;VDB=0.468314;SGB=-0.693147;MQSB=1;MQ0F=0;AC=2;AN=2;DP4=0,0,36,12;MQ=60;ANN=G	GT:PL	1/1:255,144,0	missense_variant	yabM	gene-BSU_00570	c.619T>G	p.Phe207Val
NC_000964.3	65461	.	C	A	225	.	DP=90;VDB=0.30218;SGB=-0.693147;MQSB=1;MQ0F=0;AC=2;AN=2;DP4=0,0,41,9;MQ=60;ANN=A	GT:PL	1/1:255,151,0	missense_variant	yabM	gene-BSU_00570	c.645C>A	p.Asp215Glu
NC_000964.3	65536	.	C	T	225	.	DP=119;VDB=0.638884;SGB=-0.693147;MQSB=1;MQ0F=0;AC=2;AN=2;DP4=0,0,65,3;MQ=60;ANN=T	GT:PL	1/1:255,205,0	synonymous_variant	yabM	gene-BSU_00570	c.720C>T	p.Val240Val
NC_000964.3	65639	.	T	C	225	.	DP=186;VDB=0.354056;SGB=-0.693147;MQSB=1;MQ0F=0;AC=2;AN=2;DP4=0,0,93,12;MQ=60;ANN=C	GT:PL	1/1:255,255,0	missense_variant	yabM	gene-BSU_00570	c.823T>C	p.Cys275Arg
NC_000964.3	65675	.	T	C	225	.	DP=198;VDB=0.994014;SGB=-0.693147;MQSB=1;MQ0F=0;AC=2;AN=2;DP4=0,0,102,16;MQ=60;ANN=C	GT:PL	1/1:255,255,0	synonymous_variant	yabM	gene-BSU_00570	c.859T>C	p.Leu287Leu
NC_000964.3	65690	.	G	A	225	.	DP=199;VDB=0.966136;SGB=-0.693147;MQSB=1;MQ0F=0;AC=2;AN=2;DP4=0,0,101,17;MQ=60;ANN=A	GT:PL	1/1:255,255,0	missense_variant	yabM	gene-BSU_00570	c.874G>A	p.Val292Ile
NC_000964.3	65695	.	T	C	225	.	DP=196;VDB=0.907131;SGB=-0.693147;MQSB=1;MQ0F=0;AC=2;AN=2;DP4=0,0,100,16;MQ=60;ANN=C	GT:PL	1/1:255,255,0	synonymous_variant	yabM	gene-BSU_00570	c.879T>C	p.Phe293Phe
NC_000964.3	65698	.	C	G	225	.	DP=190;VDB=0.795956;SGB=-0.693147;MQSB=1;MQ0F=0;AC=2;AN=2;DP4=0,0,96,20;MQ=60;ANN=G	GT:PL	1/1:255,255,0	synonymous_variant	yabM	gene-BSU_00570	c.882C>G	p.Ala294Ala
NC_000964.3	65752	.	A	T	225	.	DP=189;VDB=0.11505;SGB=-0.693147;MQSB=1;MQ0F=0;AC=2;AN=2;DP4=0,0,87,21;MQ=60;ANN=T	GT:PL	1/1:255,255,0	missense_variant	yabM	gene-BSU_00570	c.936A>T	p.Lys312Asn
NC_000964.3	65781	.	C	T	225	.	DP=207;VDB=0.999993;SGB=-0.693147;MQSB=1;MQ0F=0;AC=2;AN=2;DP4=0,0,101,20;MQ=60;ANN=T	GT:PL	1/1:255,255,0	missense_variant	yabM	gene-BSU_00570	c.965C>T	p.Thr322Met
NC_000964.3	65929	.	C	T	225	.	DP=306;VDB=0.439475;SGB=-0.693147;MQSB=1;MQ0F=0;AC=2;AN=2;DP4=0,0,167,39;MQ=60;ANN=T	GT:PL	1/1:255,255,0	synonymous_variant	yabM	gene-BSU_00570	c.1113C>T	p.Ser371Ser
NC_000964.3	65930	.	T	A	225	.	DP=311;VDB=0.306932;SGB=-0.693147;MQSB=1;MQ0F=0;AC=2;AN=2;DP4=0,0,164,40;MQ=60;ANN=A	GT:PL	1/1:255,255,0	missense_variant	yabM	gene-BSU_00570	c.1114T>A	p.Leu372Met
NC_000964.3	65935	.	G	A	225	.	DP=322;VDB=0.512817;SGB=-0.693147;MQSB=1;MQ0F=0;AC=2;AN=2;DP4=0,0,171,42;MQ=60;ANN=A	GT:PL	1/1:255,255,0	synonymous_variant	yabM	gene-BSU_00570	c.1119G>A	p.Ala373Ala
NC_000964.3	65962	.	A	C	225	.	DP=358;VDB=0.260452;SGB=-0.693147;MQSB=1;MQ0F=0;AC=2;AN=2;DP4=0,0,184,53;MQ=60;ANN=C	GT:PL	1/1:255,255,0	synonymous_variant	yabM	gene-BSU_00570	c.1146A>C	p.Gly382Gly
NC_000964.3	65968	.	A	G	225	.	DP=363;VDB=0.0960767;SGB=-0.693147;MQSB=1;MQ0F=0;AC=2;AN=2;DP4=0,0,181,56;MQ=60;ANN=G	GT:PL	1/1:255,255,0	synonymous_variant	yabM	gene-BSU_00570	c.1152A>G	p.Gly384Gly
NC_000964.3	65983	.	T	A	225	.	DP=380;VDB=0.245116;SGB=-0.693147;MQSB=1;MQ0F=0;AC=2;AN=2;DP4=0,0,193,62;MQ=60;ANN=A	GT:PL	1/1:255,255,0	synonymous_variant	yabM	gene-BSU_00570	c.1167T>A	p.Pro389Pro
NC_000964.3	66220	.	C	A	225	.	DP=277;VDB=0.774581;SGB=-0.693147;MQSB=1;MQ0F=0;AC=2;AN=2;DP4=0,0,116,70;MQ=60;ANN=A	GT:PL	1/1:255,255,0	synonymous_variant	yabM	gene-BSU_00570	c.1404C>A	p.Leu468Leu
NC_000964.3	66271	.	T	C	225	.	DP=244;VDB=0.521922;SGB=-0.693147;MQSB=1;MQ0F=0;AC=2;AN=2;DP4=0,0,103,68;MQ=60;ANN=C	GT:PL	1/1:255,255,0	synonymous_variant	yabM	gene-BSU_00570	c.1455T>C	p.Ser485Ser
NC_000964.3	66428	.	C	G	225	.	DP=280;VDB=0.105634;SGB=-0.693147;MQSB=1;MQ0F=0;AC=2;AN=2;DP4=0,0,144,33;MQ=60;ANN=G	GT:PL	1/1:255,255,0	synonymous_variant	yabN	gene-BSU_00580	c.24C>G	p.Val8Val
NC_000964.3	66455	.	A	G	225	.	DP=310;VDB=0.946499;SGB=-0.693147;MQSB=1;MQ0F=0;AC=2;AN=2;DP4=0,0,162,34;MQ=60;ANN=G	GT:PL	1/1:255,255,0	synonymous_variant	yabN	gene-BSU_00580	c.51A>G	p.Gln17Gln
NC_000964.3	66471	.	C	T	225	.	DP=318;VDB=0.966883;SGB=-0.693147;MQSB=1;MQ0F=0;AC=2;AN=2;DP4=0,0,166,36;MQ=60;ANN=T	GT:PL	1/1:255,255,0	missense_variant	yabN	gene-BSU_00580	c.67C>T	p.His23Tyr
NC_000964.3	66565	.	T	A	225	.	DP=352;VDB=0.494162;SGB=-0.693147;MQSB=1;MQ0F=0;AC=2;AN=2;DP4=0,0,178,43;MQ=60;ANN=A	GT:PL	1/1:255,255,0	missense_variant	yabN	gene-BSU_00580	c.161T>A	p.Phe54Tyr
NC_000964.3	66572	.	T	C	225	.	DP=359;VDB=0.595949;SGB=-0.693147;MQSB=1;MQ0F=0;AC=2;AN=2;DP4=0,0,179,48;MQ=60;ANN=C	GT:PL	1/1:255,255,0	synonymous_variant	yabN	gene-BSU_00580	c.168T>C	p.Asp56Asp
NC_000964.3	66723	.	C	G	225	.	DP=321;VDB=0.0585426;SGB=-0.693147;MQSB=1;MQ0F=0;AC=2;AN=2;DP4=0,0,150,53;MQ=60;ANN=G	GT:PL	1/1:255,255,0	missense_variant	yabN	gene-BSU_00580	c.319C>G	p.Gln107Glu
NC_000964.3	66758	.	G	T	225	.	DP=325;VDB=0.973709;SGB=-0.693147;MQSB=1;MQ0F=0;AC=2;AN=2;DP4=0,0,155,63;MQ=60;ANN=T	GT:PL	1/1:255,255,0	synonymous_variant	yabN	gene-BSU_00580	c.354G>T	p.Gly118Gly
NC_000964.3	66790	.	T	C	225	.	DP=334;VDB=0.999655;SGB=-0.693147;MQSB=1;MQ0F=0;AC=2;AN=2;DP4=0,0,178,63;MQ=60;ANN=C	GT:PL	1/1:255,255,0	missense_variant	yabN	gene-BSU_00580	c.386T>C	p.Val129Ala
NC_000964.3	66845	.	C	T	225	.	DP=422;VDB=0.586963;SGB=-0.693147;MQSB=1;MQ0F=0;AC=2;AN=2;DP4=0,0,261,37;MQ=60;ANN=T	GT:PL	1/1:255,255,0	synonymous_variant	yabN	gene-BSU_00580	c.441C>T	p.Ser147Ser
NC_000964.3	66982	.	G	A	225	.	DP=512;VDB=0.202888;SGB=-0.693147;MQSB=1;MQ0F=0;AC=2;AN=2;DP4=0,0,227,148;MQ=60;ANN=A	GT:PL	1/1:255,255,0	missense_variant	yabN	gene-BSU_00580	c.578G>A	p.Ser193Asn
NC_000964.3	67000	.	G	A	225	.	DP=476;VDB=0.00776563;SGB=-0.693147;MQSB=1;MQ0F=0;AC=2;AN=2;DP4=0,0,205,151;MQ=60;ANN=A	GT:PL	1/1:255,255,0	missense_variant	yabN	gene-BSU_00580	c.596G>A	p.Arg199Lys
NC_000964.3	67037	.	T	C	225	.	DP=431;VDB=0.000333219;SGB=-0.693147;MQSB=1;MQ0F=0;AC=2;AN=2;DP4=0,0,168,130;MQ=60;ANN=C	GT:PL	1/1:255,255,0	synonymous_variant	yabN	gene-BSU_00580	c.633T>C	p.Ala211Ala
NC_000964.3	67268	.	C	T	225	.	DP=296;VDB=4.28945e-05;SGB=-0.693147;MQSB=1;MQ0F=0;AC=2;AN=2;DP4=0,0,131,48;MQ=60;ANN=T	GT:PL	1/1:255,255,0	synonymous_variant	yabN	gene-BSU_00580	c.864C>T	p.Gly288Gly
NC_000964.3	67424	.	A	G	225	.	DP=89;VDB=0.272733;SGB=-0.693147;MQSB=1;MQ0F=0;AC=2;AN=2;DP4=0,0,37,20;MQ=60;ANN=G	GT:PL	1/1:255,172,0	synonymous_variant	yabN	gene-BSU_00580	c.1020A>G	p.Leu340Leu
NC_000964.3	67475	.	A	G	225	.	DP=93;VDB=0.999994;SGB=-0.693147;MQSB=1;MQ0F=0;AC=2;AN=2;DP4=0,0,43,12;MQ=60;ANN=G	GT:PL	1/1:255,166,0	synonymous_variant	yabN	gene-BSU_00580	c.1071A>G	p.Ser357Ser
NC_000964.3	67520	.	A	T	225	.	DP=94;VDB=0.0026696;SGB=-0.693147;MQSB=1;MQ0F=0;AC=2;AN=2;DP4=0,0,52,3;MQ=60;ANN=T	GT:PL	1/1:255,166,0	synonymous_variant	yabN	gene-BSU_00580	c.1116A>T	p.Ala372Ala
NC_000964.3	67610	.	A	G	225	.	DP=186;VDB=0.950915;SGB=-0.693147;MQSB=1;MQ0F=0;AC=2;AN=2;DP4=0,0,101,7;MQ=60;ANN=G	GT:PL	1/1:255,255,0	synonymous_variant	yabN	gene-BSU_00580	c.1206A>G	p.Glu402Glu
NC_000964.3	67731	.	A	G	225	.	DP=208;VDB=0.968844;SGB=-0.693147;MQSB=1;MQ0F=0;AC=2;AN=2;DP4=0,0,107,19;MQ=60;ANN=G	GT:PL	1/1:255,255,0	missense_variant	yabN	gene-BSU_00580	c.1327A>G	p.Thr443Ala
NC_000964.3	67900	.	A	G	225	.	DP=257;VDB=0.480671;SGB=-0.693147;MQSB=1;MQ0F=0;AC=2;AN=2;DP4=0,0,129,33;MQ=60;ANN=G	GT:PL	1/1:255,255,0	synonymous_variant	hslR	gene-BSU_00590	c.24A>G	p.Lys8Lys
NC_000964.3	68154	.	C	T	225	.	DP=51;VDB=0.838679;SGB=-0.693021;MQSB=1;MQ0F=0;AC=2;AN=2;DP4=0,0,20,7;MQ=60;ANN=T	GT:PL	1/1:255,81,0	upstream_gene_variant	spcP	gene-BSU_00600	c.-62C>T
NC_000964.3	68183	.	G	A	225	.	DP=53;VDB=0.199618;SGB=-0.693054;MQSB=1;MQ0F=0;AC=2;AN=2;DP4=0,0,26,2;MQ=60;ANN=A	GT:PL	1/1:255,84,0	upstream_gene_variant	spcP	gene-BSU_00600	c.-33G>A
NC_000964.3	68526	.	G	C	225	.	DP=86;VDB=0.957411;SGB=-0.693147;MQSB=1;MQ0F=0;AC=2;AN=2;DP4=0,0,43,8;MQ=60;ANN=C	GT:PL	1/1:255,154,0	synonymous_variant	spcQ	gene-BSU_00610	c.12G>C	p.Thr4Thr
NC_000964.3	68547	.	A	G	225	.	DP=95;VDB=0.655292;SGB=-0.693147;MQSB=1;MQ0F=0;AC=2;AN=2;DP4=0,0,46,10;MQ=60;ANN=G	GT:PL	1/1:255,169,0	synonymous_variant	spcQ	gene-BSU_00610	c.33A>G	p.Leu11Leu
NC_000964.3	68665	.	A	G	225	.	DP=62;VDB=0.9983;SGB=-0.693139;MQSB=1;MQ0F=0;AC=2;AN=2;DP4=0,0,31,5;MQ=60;ANN=G	GT:PL	1/1:255,108,0	missense_variant	spcQ	gene-BSU_00610	c.151A>G	p.Met51Val
NC_000964.3	69129	.	C	T	225	.	DP=57;VDB=0.98423;SGB=-0.693141;MQSB=1;MQ0F=0;AC=2;AN=2;DP4=0,0,34,3;MQ=60;ANN=T	GT:PL	1/1:255,111,0	synonymous_variant	spcQ	gene-BSU_00610	c.615C>T	p.Ile205Ile
NC_000964.3	69146	.	G	A	225	.	DP=66;VDB=0.971279;SGB=-0.693144;MQSB=1;MQ0F=0;AC=2;AN=2;DP4=0,0,35,4;MQ=60;ANN=A	GT:PL	1/1:255,117,0	missense_variant	spcQ	gene-BSU_00610	c.632G>A	p.Arg211Lys
NC_000964.3	70081	.	T	C	225	.	DP=75;VDB=0.98281;SGB=-0.693145;MQSB=1;MQ0F=0;AC=2;AN=2;DP4=0,0,37,4;MQ=60;ANN=C	GT:PL	1/1:255,123,0	upstream_gene_variant	trnSL-Met1	gene-BSU_tRNA_10	c.-100T>C
NC_000964.3	70345	.	C	A	225	.	DP=103;VDB=0.0205416;SGB=-0.693147;MQSB=1;MQ0F=0;AC=2;AN=2;DP4=0,0,35,34;MQ=60;ANN=A	GT:PL	1/1:255,208,0	upstream_gene_variant	spoIIE	gene-BSU_00640	c.-193C>A
NC_000964.3	70912	.	T	A	225	.	DP=268;VDB=0.00634431;SGB=-0.693147;MQSB=1;MQ0F=0;AC=2;AN=2;DP4=0,0,115,56;MQ=60;ANN=A	GT:PL	1/1:255,255,0	synonymous_variant	spoIIE	gene-BSU_00640	c.375T>A	p.Val125Val
NC_000964.3	70942	.	C	G	225	.	DP=246;VDB=0.00085023;SGB=-0.693147;MQSB=1;MQ0F=0;AC=2;AN=2;DP4=0,0,85,75;MQ=60;ANN=G	GT:PL	1/1:255,255,0	synonymous_variant	spoIIE	gene-BSU_00640	c.405C>G	p.Ser135Ser
NC_000964.3	71071	.	G	A	225	.	DP=39;VDB=0.170967;SGB=-0.693054;MQSB=1;MQ0F=0;AC=2;AN=2;DP4=0,0,12,16;MQ=60;ANN=A	GT:PL	1/1:255,84,0	synonymous_variant	spoIIE	gene-BSU_00640	c.534G>A	p.Pro178Pro
NC_000964.3	71164	.	T	C	225	.	DP=76;VDB=7.97033e-06;SGB=-0.693147;MQSB=1;MQ0F=0;AC=2;AN=2;DP4=0,0,43,2;MQ=60;ANN=C	GT:PL	1/1:255,135,0	synonymous_variant	spoIIE	gene-BSU_00640	c.627T>C	p.Ala209Ala
NC_000964.3	71218	.	G	A	225	.	DP=122;VDB=0.00407141;SGB=-0.693147;MQSB=1;MQ0F=0;AC=2;AN=2;DP4=0,0,66,2;MQ=60;ANN=A	GT:PL	1/1:255,205,0	synonymous_variant	spoIIE	gene-BSU_00640	c.681G>A	p.Val227Val
NC_000964.3	71266	.	G	T	225	.	DP=172;VDB=0.552702;SGB=-0.693147;MQSB=1;MQ0F=0;AC=2;AN=2;DP4=0,0,83,11;MQ=60;ANN=T	GT:PL	1/1:255,255,0	synonymous_variant	spoIIE	gene-BSU_00640	c.729G>T	p.Gly243Gly
NC_000964.3	71356	.	G	A	225	.	DP=156;VDB=0.683645;SGB=-0.693147;MQSB=1;MQ0F=0;AC=2;AN=2;DP4=0,0,71,18;MQ=60;ANN=A	GT:PL	1/1:255,255,0	synonymous_variant	spoIIE	gene-BSU_00640	c.819G>A	p.Leu273Leu
NC_000964.3	71368	.	G	A	225	.	DP=169;VDB=0.974231;SGB=-0.693147;MQSB=1;MQ0F=0;AC=2;AN=2;DP4=0,0,79,16;MQ=60;ANN=A	GT:PL	1/1:255,255,0	synonymous_variant	spoIIE	gene-BSU_00640	c.831G>A	p.Gly277Gly
NC_000964.3	71389	.	T	C	225	.	DP=162;VDB=0.996125;SGB=-0.693147;MQSB=1;MQ0F=0;AC=2;AN=2;DP4=0,0,80,22;MQ=60;ANN=C	GT:PL	1/1:255,255,0	synonymous_variant	spoIIE	gene-BSU_00640	c.852T>C	p.Ile284Ile
NC_000964.3	71393	.	T	C	225	.	DP=160;VDB=0.991522;SGB=-0.693147;MQSB=1;MQ0F=0;AC=2;AN=2;DP4=0,0,81,20;MQ=60;ANN=C	GT:PL	1/1:255,255,0	synonymous_variant	spoIIE	gene-BSU_00640	c.856T>C	p.Leu286Leu
NC_000964.3	71395	.	G	T	225	.	DP=160;VDB=0.988065;SGB=-0.693147;MQSB=1;MQ0F=0;AC=2;AN=2;DP4=0,0,80,21;MQ=60;ANN=T	GT:PL	1/1:255,255,0	missense_variant	spoIIE	gene-BSU_00640	c.858G>T	p.Leu286Phe
NC_000964.3	71404	.	A	T	225	.	DP=169;VDB=0.998584;SGB=-0.693147;MQSB=1;MQ0F=0;AC=2;AN=2;DP4=0,0,87,19;MQ=60;ANN=T	GT:PL	1/1:255,255,0	synonymous_variant	spoIIE	gene-BSU_00640	c.867A>T	p.Gly289Gly
NC_000964.3	71480	.	T	G	225	.	DP=231;VDB=0.303623;SGB=-0.693147;MQSB=1;MQ0F=0;AC=2;AN=2;DP4=0,0,125,9;MQ=60;ANN=G	GT:PL	1/1:255,255,0	missense_variant	spoIIE	gene-BSU_00640	c.943T>G	p.Cys315Gly
NC_000964.3	71512	.	G	A	225	.	DP=249;VDB=0.00996796;SGB=-0.693147;MQSB=1;MQ0F=0;AC=2;AN=2;DP4=0,0,130,12;MQ=60;ANN=A	GT:PL	1/1:255,255,0	synonymous_variant	spoIIE	gene-BSU_00640	c.975G>A	p.Thr325Thr
NC_000964.3	71614	.	A	G	225	.	DP=237;VDB=0.376031;SGB=-0.693147;MQSB=1;MQ0F=0;AC=2;AN=2;DP4=0,0,109,38;MQ=60;ANN=G	GT:PL	1/1:255,255,0	synonymous_variant	spoIIE	gene-BSU_00640	c.1077A>G	p.Gln359Gln
NC_000964.3	71662	.	T	C	225	.	DP=207;VDB=0.0164626;SGB=-0.693147;MQSB=1;MQ0F=0;AC=2;AN=2;DP4=0,0,93,29;MQ=60;ANN=C	GT:PL	1/1:255,255,0	synonymous_variant	spoIIE	gene-BSU_00640	c.1125T>C	p.Tyr375Tyr
NC_000964.3	71668	.	A	G	225	.	DP=205;VDB=0.0382723;SGB=-0.693147;MQSB=1;MQ0F=0;AC=2;AN=2;DP4=0,0,91,31;MQ=60;ANN=G	GT:PL	1/1:255,255,0	synonymous_variant	spoIIE	gene-BSU_00640	c.1131A>G	p.Ala377Ala
NC_000964.3	71734	.	C	T	225	.	DP=136;VDB=0.000214054;SGB=-0.693147;MQSB=1;MQ0F=0;AC=2;AN=2;DP4=0,0,54,27;MQ=60;ANN=T	GT:PL	1/1:255,244,0	synonymous_variant	spoIIE	gene-BSU_00640	c.1197C>T	p.Cys399Cys
NC_000964.3	71791	.	C	T	225	.	DP=76;VDB=0.846373;SGB=-0.693147;MQSB=1;MQ0F=0;AC=2;AN=2;DP4=0,0,38,7;MQ=60;ANN=T	GT:PL	1/1:255,135,0	synonymous_variant	spoIIE	gene-BSU_00640	c.1254C>T	p.Asp418Asp
NC_000964.3	71971	.	C	T	225	.	DP=196;VDB=0.636725;SGB=-0.693147;MQSB=1;MQ0F=0;AC=2;AN=2;DP4=0,0,92,21;MQ=60;ANN=T	GT:PL	1/1:255,255,0	synonymous_variant	spoIIE	gene-BSU_00640	c.1434C>T	p.Arg478Arg
NC_000964.3	72049	.	A	G	225	.	DP=152;VDB=0.49562;SGB=-0.693147;MQSB=1;MQ0F=0;AC=2;AN=2;DP4=0,0,73,22;MQ=60;ANN=G	GT:PL	1/1:255,255,0	synonymous_variant	spoIIE	gene-BSU_00640	c.1512A>G	p.Gln504Gln
NC_000964.3	72145	.	C	T	225	.	DP=163;VDB=0.904297;SGB=-0.693147;MQSB=1;MQ0F=0;AC=2;AN=2;DP4=0,0,88,16;MQ=60;ANN=T	GT:PL	1/1:255,255,0	synonymous_variant	spoIIE	gene-BSU_00640	c.1608C>T	p.Ile536Ile
NC_000964.3	72202	.	T	C	225	.	DP=220;VDB=0.451798;SGB=-0.693147;MQSB=1;MQ0F=0;AC=2;AN=2;DP4=0,0,130,24;MQ=60;ANN=C	GT:PL	1/1:255,255,0	synonymous_variant	spoIIE	gene-BSU_00640	c.1665T>C	p.Ala555Ala
NC_000964.3	72211	.	T	G	225	.	DP=228;VDB=0.337363;SGB=-0.693147;MQSB=1;MQ0F=0;AC=2;AN=2;DP4=0,0,135,24;MQ=60;ANN=G	GT:PL	1/1:255,255,0	synonymous_variant	spoIIE	gene-BSU_00640	c.1674T>G	p.Leu558Leu
NC_000964.3	72226	.	G	A	225	.	DP=267;VDB=0.658584;SGB=-0.693147;MQSB=1;MQ0F=0;AC=2;AN=2;DP4=0,0,157,21;MQ=60;ANN=A	GT:PL	1/1:255,255,0	synonymous_variant	spoIIE	gene-BSU_00640	c.1689G>A	p.Glu563Glu
NC_000964.3	72364	.	T	C	225	.	DP=398;VDB=0.0145863;SGB=-0.693147;MQSB=1;MQ0F=0;AC=2;AN=2;DP4=0,0,171,74;MQ=60;ANN=C	GT:PL	1/1:255,255,0	synonymous_variant	spoIIE	gene-BSU_00640	c.1827T>C	p.Gly609Gly
NC_000964.3	72499	.	C	A	225	.	DP=131;VDB=0.773878;SGB=-0.693147;MQSB=1;MQ0F=0;AC=2;AN=2;DP4=0,0,52,30;MQ=60;ANN=A	GT:PL	1/1:255,244,0	synonymous_variant	spoIIE	gene-BSU_00640	c.1962C>A	p.Gly654Gly
NC_000964.3	72583	.	A	G	225	.	DP=124;VDB=0.184628;SGB=-0.693147;MQSB=1;MQ0F=0;AC=2;AN=2;DP4=0,0,62,12;MQ=60;ANN=G	GT:PL	1/1:255,223,0	synonymous_variant	spoIIE	gene-BSU_00640	c.2046A>G	p.Leu682Leu
NC_000964.3	72640	.	C	T	225	.	DP=145;VDB=0.998951;SGB=-0.693147;MQSB=1;MQ0F=0;AC=2;AN=2;DP4=0,0,74,8;MQ=60;ANN=T	GT:PL	1/1:255,247,0	synonymous_variant	spoIIE	gene-BSU_00640	c.2103C>T	p.Pro701Pro
NC_000964.3	72778	.	C	T	225	.	DP=110;VDB=0.99881;SGB=-0.693147;MQSB=1;MQ0F=0;AC=2;AN=2;DP4=0,0,59,7;MQ=60;ANN=T	GT:PL	1/1:255,199,0	synonymous_variant	spoIIE	gene-BSU_00640	c.2241C>T	p.Gly747Gly
NC_000964.3	72826	.	G	A	225	.	DP=101;VDB=0.660323;SGB=-0.693147;MQSB=1;MQ0F=0;AC=2;AN=2;DP4=0,0,51,15;MQ=60;ANN=A	GT:PL	1/1:255,196,0	synonymous_variant	spoIIE	gene-BSU_00640	c.2289G>A	p.Lys763Lys
NC_000964.3	72877	.	G	A	225	.	DP=116;VDB=0.340051;SGB=-0.693147;MQSB=1;MQ0F=0;AC=2;AN=2;DP4=0,0,55,11;MQ=60;ANN=A	GT:PL	1/1:255,199,0	synonymous_variant	spoIIE	gene-BSU_00640	c.2340G>A	p.Leu780Leu
NC_000964.3	72940	.	C	T	225	.	DP=110;VDB=0.268633;SGB=-0.693147;MQSB=1;MQ0F=0;AC=2;AN=2;DP4=0,0,48,15;MQ=60;ANN=T	GT:PL	1/1:255,190,0	synonymous_variant	spoIIE	gene-BSU_00640	c.2403C>T	p.Val801Val
NC_000964.3	73606	.	T	C	225	.	DP=204;VDB=0.946529;SGB=-0.693147;MQSB=1;MQ0F=0;AC=2;AN=2;DP4=0,0,101,31;MQ=60;ANN=C	GT:PL	1/1:255,255,0	synonymous_variant	yabS	gene-BSU_00650	c.501T>C	p.Ile167Ile
NC_000964.3	73947	.	A	G	225	.	DP=325;VDB=0.057467;SGB=-0.693147;MQSB=1;MQ0F=0;AC=2;AN=2;DP4=0,0,123,93;MQ=60;ANN=G	GT:PL	1/1:255,255,0	missense_variant	prkT	gene-BSU_00660	c.139A>G	p.Thr47Ala
NC_000964.3	74030	.	A	G	225	.	DP=191;VDB=0.00226345;SGB=-0.693147;MQSB=1;MQ0F=0;AC=2;AN=2;DP4=0,0,69,55;MQ=60;ANN=G	GT:PL	1/1:255,255,0	synonymous_variant	prkT	gene-BSU_00660	c.222A>G	p.Ser74Ser
NC_000964.3	74081	.	C	T	225	.	DP=125;VDB=0.922021;SGB=-0.693147;MQSB=1;MQ0F=0;AC=2;AN=2;DP4=0,0,58,21;MQ=60;ANN=T	GT:PL	1/1:255,238,0	synonymous_variant	prkT	gene-BSU_00660	c.273C>T	p.Ala91Ala
NC_000964.3	74091	.	A	G	225	.	DP=110;VDB=0.968103;SGB=-0.693147;MQSB=1;MQ0F=0;AC=2;AN=2;DP4=0,0,54,22;MQ=60;ANN=G	GT:PL	1/1:255,229,0	missense_variant	prkT	gene-BSU_00660	c.283A>G	p.Ser95Gly
NC_000964.3	74094	.	G	A	225	.	DP=113;VDB=0.943717;SGB=-0.693147;MQSB=1;MQ0F=0;AC=2;AN=2;DP4=0,0,53,22;MQ=60;ANN=A	GT:PL	1/1:255,226,0	missense_variant	prkT	gene-BSU_00660	c.286G>A	p.Ala96Thr
NC_000964.3	74186	.	G	T	225	.	DP=179;VDB=0.0380849;SGB=-0.693147;MQSB=1;MQ0F=0;AC=2;AN=2;DP4=0,0,100,8;MQ=60;ANN=T	GT:PL	1/1:255,255,0	synonymous_variant	prkT	gene-BSU_00660	c.378G>T	p.Pro126Pro
NC_000964.3	74542	.	C	T	225	.	DP=65;VDB=0.0664424;SGB=-0.693144;MQSB=1;MQ0F=0;AC=2;AN=2;DP4=0,0,35,4;MQ=60;ANN=T	GT:PL	1/1:255,117,0	missense_variant	prkT	gene-BSU_00660	c.734C>T	p.Ala245Val
NC_000964.3	74733	.	C	T	225	.	DP=70;VDB=0.968222;SGB=-0.693145;MQSB=1;MQ0F=0;AC=2;AN=2;DP4=0,0,37,3;MQ=60;ANN=T	GT:PL	1/1:255,120,0	missense_variant	prkT	gene-BSU_00660	c.925C>T	p.Pro309Ser
NC_000964.3	74744	.	G	A	228	.	DP=74;VDB=0.792352;SGB=-0.693145;RPB=1;MQB=1;MQSB=1;BQB=1;MQ0F=0;AC=2;AN=2;DP4=0,1,35,5;MQ=60;ANN=A	GT:PL	1/1:255,89,0	synonymous_variant	prkT	gene-BSU_00660	c.936G>A	p.Ser312Ser
NC_000964.3	74751	.	T	G	228	.	DP=73;VDB=0.630131;SGB=-0.693145;RPB=0;MQB=1;MQSB=1;BQB=0.075;MQ0F=0;AC=2;AN=2;DP4=1,1,33,7;MQ=60;ANN=G	GT:PL	1/1:255,75,0	missense_variant	prkT	gene-BSU_00660	c.943T>G	p.Leu315Val
NC_000964.3	74768	.	T	G	225	.	DP=81;VDB=0.823861;SGB=-0.693147;MQSB=1;MQ0F=0;AC=2;AN=2;DP4=0,0,39,7;MQ=60;ANN=G	GT:PL	1/1:255,138,0	synonymous_variant	prkT	gene-BSU_00660	c.960T>G	p.Leu320Leu
NC_000964.3	74830	.	T	C	225	.	DP=83;VDB=0.975377;SGB=-0.693147;MQSB=1;MQ0F=0;AC=2;AN=2;DP4=0,0,47,5;MQ=60;ANN=C	GT:PL	1/1:255,157,0	upstream_gene_variant	tilS	gene-BSU_00670	c.-99T>C
NC_000964.3	75234	.	C	T	225	.	DP=571;VDB=0.462194;SGB=-0.693147;MQSB=1;MQ0F=0;AC=2;AN=2;DP4=0,0,254,170;MQ=60;ANN=T	GT:PL	1/1:255,255,0	synonymous_variant	tilS	gene-BSU_00670	c.306C>T	p.Arg102Arg
NC_000964.3	75258	.	G	A	225	.	DP=544;VDB=0.031772;SGB=-0.693147;MQSB=1;MQ0F=0;AC=2;AN=2;DP4=0,0,237,155;MQ=60;ANN=A	GT:PL	1/1:255,255,0	synonymous_variant	tilS	gene-BSU_00670	c.330G>A	p.Glu110Glu
NC_000964.3	75291	.	G	A	225	.	DP=553;VDB=0.258556;SGB=-0.693147;MQSB=1;MQ0F=0;AC=2;AN=2;DP4=0,0,242,160;MQ=60;ANN=A	GT:PL	1/1:255,255,0	synonymous_variant	tilS	gene-BSU_00670	c.363G>A	p.Leu121Leu
NC_000964.3	75402	.	A	G	225	.	DP=413;VDB=0.00317161;SGB=-0.693147;MQSB=1;MQ0F=0;AC=2;AN=2;DP4=0,0,170,102;MQ=60;ANN=G	GT:PL	1/1:255,255,0	synonymous_variant	tilS	gene-BSU_00670	c.474A>G	p.Thr158Thr
NC_000964.3	75461	.	A	G	225	.	DP=292;VDB=0.18955;SGB=-0.693147;MQSB=1;MQ0F=0;AC=2;AN=2;DP4=0,0,109,105;MQ=60;ANN=G	GT:PL	1/1:255,255,0	missense_variant	tilS	gene-BSU_00670	c.533A>G	p.His178Arg
NC_000964.3	75471	.	C	T	228	.	DP=305;VDB=0.410877;SGB=-0.693147;RPB=1;MQB=1;MQSB=1;BQB=1;MQ0F=0;AC=2;AN=2;DP4=0,1,110,97;MQ=60;ANN=T	GT:PL	1/1:255,255,0	synonymous_variant	tilS	gene-BSU_00670	c.543C>T	p.Gly181Gly
NC_000964.3	75792	.	A	G	225	.	DP=169;VDB=0.971262;SGB=-0.693147;MQSB=1;MQ0F=0;AC=2;AN=2;DP4=0,0,78,34;MQ=60;ANN=G	GT:PL	1/1:255,255,0	synonymous_variant	tilS	gene-BSU_00670	c.864A>G	p.Ser288Ser
NC_000964.3	76007	.	G	A	225	.	DP=112;VDB=0.100324;SGB=-0.693147;MQSB=1;MQ0F=0;AC=2;AN=2;DP4=0,0,50,18;MQ=60;ANN=A	GT:PL	1/1:255,205,0	missense_variant	tilS	gene-BSU_00670	c.1079G>A	p.Arg360Lys
NC_000964.3	76074	.	A	G	225	.	DP=86;VDB=0.712824;SGB=-0.693147;MQSB=1;MQ0F=0;AC=2;AN=2;DP4=0,0,38,14;MQ=60;ANN=G	GT:PL	1/1:255,157,0	synonymous_variant	tilS	gene-BSU_00670	c.1146A>G	p.Arg382Arg
NC_000964.3	76397	.	G	A	225	.	DP=68;VDB=0.685929;SGB=-0.693141;MQSB=1;MQ0F=0;AC=2;AN=2;DP4=0,0,33,4;MQ=60;ANN=A	GT:PL	1/1:255,111,0	synonymous_variant	hprT	gene-BSU_00680	c.54G>A	p.Lys18Lys
NC_000964.3	76583	.	A	C	225	.	DP=60;VDB=0.715396;SGB=-0.69311;MQSB=1;MQ0F=0;AC=2;AN=2;DP4=0,0,30,1;MQ=60;ANN=C	GT:PL	1/1:255,93,0	synonymous_variant	hprT	gene-BSU_00680	c.240A>C	p.Val80Val
NC_000964.3	77292	.	G	T	225	.	DP=218;VDB=0.868518;SGB=-0.693147;MQSB=1;MQ0F=0;AC=2;AN=2;DP4=0,0,104,32;MQ=60;ANN=T	GT:PL	1/1:255,255,0	synonymous_variant	ftsH	gene-BSU_00690	c.309G>T	p.Ala103Ala
NC_000964.3	77550	.	C	T	225	.	DP=238;VDB=0.0793513;SGB=-0.693147;MQSB=1;MQ0F=0;AC=2;AN=2;DP4=0,0,141,16;MQ=60;ANN=T	GT:PL	1/1:255,255,0	synonymous_variant	ftsH	gene-BSU_00690	c.567C>T	p.Leu189Leu
NC_000964.3	77583	.	C	G	225	.	DP=292;VDB=0.193034;SGB=-0.693147;MQSB=1;MQ0F=0;AC=2;AN=2;DP4=0,0,175,20;MQ=60;ANN=G	GT:PL	1/1:255,255,0	synonymous_variant	ftsH	gene-BSU_00690	c.600C>G	p.Val200Val
NC_000964.3	77586	.	A	G	225	.	DP=294;VDB=0.154602;SGB=-0.693147;MQSB=1;MQ0F=0;AC=2;AN=2;DP4=0,0,175,22;MQ=60;ANN=G	GT:PL	1/1:255,255,0	synonymous_variant	ftsH	gene-BSU_00690	c.603A>G	p.Gly201Gly
NC_000964.3	77784	.	C	T	225	.	DP=673;VDB=0.184236;SGB=-0.693147;MQSB=1;MQ0F=0;AC=2;AN=2;DP4=0,0,383,122;MQ=60;ANN=T	GT:PL	1/1:255,255,0	synonymous_variant	ftsH	gene-BSU_00690	c.801C>T	p.Arg267Arg
NC_000964.3	78081	.	A	G	225	.	DP=419;VDB=0.90677;SGB=-0.693147;MQSB=1;MQ0F=0;AC=2;AN=2;DP4=0,0,216,88;MQ=60;ANN=G	GT:PL	1/1:255,255,0	synonymous_variant	ftsH	gene-BSU_00690	c.1098A>G	p.Ser366Ser
NC_000964.3	78126	.	G	A	228	.	DP=451;VDB=0.526448;SGB=-0.693147;RPB=1;MQB=1;MQSB=1;BQB=1;MQ0F=0;AC=2;AN=2;DP4=1,0,254,67;MQ=60;ANN=A	GT:PL	1/1:255,255,0	synonymous_variant	ftsH	gene-BSU_00690	c.1143G>A	p.Ala381Ala
NC_000964.3	78198	.	C	T	225	.	DP=511;VDB=0.0253115;SGB=-0.693147;MQSB=1;MQ0F=0;AC=2;AN=2;DP4=0,0,249,93;MQ=60;ANN=T	GT:PL	1/1:255,255,0	synonymous_variant	ftsH	gene-BSU_00690	c.1215C>T	p.Pro405Pro
NC_000964.3	78276	.	T	A	225	.	DP=468;VDB=0.0110534;SGB=-0.693147;MQSB=1;MQ0F=0;AC=2;AN=2;DP4=0,0,187,129;MQ=60;ANN=A	GT:PL	1/1:255,255,0	synonymous_variant	ftsH	gene-BSU_00690	c.1293T>A	p.Gly431Gly
NC_000964.3	78393	.	G	A	225	.	DP=296;VDB=0.146161;SGB=-0.693147;MQSB=1;MQ0F=0;AC=2;AN=2;DP4=0,0,128,68;MQ=60;ANN=A	GT:PL	1/1:255,255,0	synonymous_variant	ftsH	gene-BSU_00690	c.1410G>A	p.Glu470Glu
NC_000964.3	78519	.	A	G	225	.	DP=243;VDB=0.0351663;SGB=-0.693147;MQSB=1;MQ0F=0;AC=2;AN=2;DP4=0,0,113,39;MQ=60;ANN=G	GT:PL	1/1:255,255,0	synonymous_variant	ftsH	gene-BSU_00690	c.1536A>G	p.Thr512Thr
NC_000964.3	78771	.	A	G	225	.	DP=180;VDB=0.000579535;SGB=-0.693147;MQSB=1;MQ0F=0;AC=2;AN=2;DP4=0,0,79,25;MQ=60;ANN=G	GT:PL	1/1:255,255,0	synonymous_variant	ftsH	gene-BSU_00690	c.1788A>G	p.Gln596Gln
NC_000964.3	78957	.	T	G	225	.	DP=24;VDB=0.828693;SGB=-0.689466;MQSB=1;MQ0F=0;AC=2;AN=2;DP4=0,0,15,1;MQ=60;ANN=G	GT:PL	1/1:255,48,0	upstream_gene_variant	coaX	gene-BSU_00700	c.-135T>G
NC_000964.3	79409	.	A	G	225	.	DP=117;VDB=0.846801;SGB=-0.693147;MQSB=1;MQ0F=0;AC=2;AN=2;DP4=0,0,62,6;MQ=60;ANN=G	GT:PL	1/1:255,205,0	synonymous_variant	coaX	gene-BSU_00700	c.318A>G	p.Val106Val
NC_000964.3	79451	.	G	A	225	.	DP=137;VDB=0.646976;SGB=-0.693147;MQSB=1;MQ0F=0;AC=2;AN=2;DP4=0,0,73,6;MQ=60;ANN=A	GT:PL	1/1:255,238,0	synonymous_variant	coaX	gene-BSU_00700	c.360G>A	p.Leu120Leu
NC_000964.3	79598	.	T	G	225	.	DP=168;VDB=0.341983;SGB=-0.693147;MQSB=1;MQ0F=0;AC=2;AN=2;DP4=0,0,99,17;MQ=60;ANN=G	GT:PL	1/1:255,255,0	synonymous_variant	coaX	gene-BSU_00700	c.507T>G	p.Pro169Pro
NC_000964.3	79775	.	G	A	225	.	DP=255;VDB=0.0034119;SGB=-0.693147;MQSB=1;MQ0F=0;AC=2;AN=2;DP4=0,0,121,46;MQ=60;ANN=A	GT:PL	1/1:255,255,0	synonymous_variant	coaX	gene-BSU_00700	c.684G>A	p.Ala228Ala
NC_000964.3	79820	.	A	T	225	.	DP=221;VDB=0.919589;SGB=-0.693147;MQSB=1;MQ0F=0;AC=2;AN=2;DP4=0,0,114,29;MQ=60;ANN=T	GT:PL	1/1:255,255,0	synonymous_variant	coaX	gene-BSU_00700	c.729A>T	p.Leu243Leu
NC_000964.3	80003	.	C	T	225	.	DP=558;VDB=0.0557077;SGB=-0.693147;MQSB=1;MQ0F=0;AC=2;AN=2;DP4=0,0,313,79;MQ=60;ANN=T	GT:PL	1/1:255,255,0	synonymous_variant	hslO	gene-BSU_00710	c.124C>T	p.Leu42Leu
NC_000964.3	80005	.	A	G	225	.	DP=555;VDB=0.0314037;SGB=-0.693147;MQSB=1;MQ0F=0;AC=2;AN=2;DP4=0,0,304,85;MQ=60;ANN=G	GT:PL	1/1:255,255,0	synonymous_variant	hslO	gene-BSU_00710	c.126A>G	p.Leu42Leu
NC_000964.3	80011	.	T	C	225	.	DP=565;VDB=0.0400567;SGB=-0.693147;MQSB=1;MQ0F=0;AC=2;AN=2;DP4=0,0,307,94;MQ=60;ANN=C	GT:PL	1/1:255,255,0	synonymous_variant	hslO	gene-BSU_00710	c.132T>C	p.Arg44Arg
NC_000964.3	80185	.	T	C	225	.	DP=404;VDB=0.623098;SGB=-0.693147;MQSB=1;MQ0F=0;AC=2;AN=2;DP4=0,0,163,114;MQ=60;ANN=C	GT:PL	1/1:255,255,0	synonymous_variant	hslO	gene-BSU_00710	c.306T>C	p.Gly102Gly
NC_000964.3	80299	.	A	C	225	.	DP=257;VDB=0.315832;SGB=-0.693147;MQSB=1;MQ0F=0;AC=2;AN=2;DP4=0,0,108,56;MQ=60;ANN=C	GT:PL	1/1:255,255,0	synonymous_variant	hslO	gene-BSU_00710	c.420A>C	p.Gly140Gly
NC_000964.3	80308	.	T	C	225	.	DP=251;VDB=0.459841;SGB=-0.693147;MQSB=1;MQ0F=0;AC=2;AN=2;DP4=0,0,106,54;MQ=60;ANN=C	GT:PL	1/1:255,255,0	synonymous_variant	hslO	gene-BSU_00710	c.429T>C	p.Phe143Phe
NC_000964.3	80503	.	G	A	225	.	DP=82;VDB=0.334956;SGB=-0.693147;MQSB=1;MQ0F=0;AC=2;AN=2;DP4=0,0,35,14;MQ=60;ANN=A	GT:PL	1/1:255,148,0	synonymous_variant	hslO	gene-BSU_00710	c.624G>A	p.Gly208Gly
NC_000964.3	80930	.	A	G	228	.	DP=210;VDB=0.536566;SGB=-0.693147;RPB=1;MQB=1;MQSB=1;BQB=1;MQ0F=0;AC=2;AN=2;DP4=1,0,104,13;MQ=60;ANN=G	GT:PL	1/1:255,255,0	synonymous_variant	yacD	gene-BSU_00720	c.129A>G	p.Gly43Gly
NC_000964.3	80975	.	T	C	225	.	DP=178;VDB=0.000135196;SGB=-0.693147;MQSB=1;MQ0F=0;AC=2;AN=2;DP4=0,0,76,29;MQ=60;ANN=C	GT:PL	1/1:255,255,0	synonymous_variant	yacD	gene-BSU_00720	c.174T>C	p.Asp58Asp
NC_000964.3	81047	.	A	C	225	.	DP=107;VDB=0.0082702;SGB=-0.693147;MQSB=1;MQ0F=0;AC=2;AN=2;DP4=0,0,37,25;MQ=60;ANN=C	GT:PL	1/1:255,187,0	missense_variant	yacD	gene-BSU_00720	c.246A>C	p.Lys82Asn
NC_000964.3	81180	.	G	A	225	.	DP=18;VDB=0.300269;SGB=-0.670168;MQ0F=0;AC=2;AN=2;DP4=0,0,10,0;MQ=60;ANN=A	GT:PL	1/1:255,30,0	missense_variant	yacD	gene-BSU_00720	c.379G>A	p.Asp127Asn
NC_000964.3	81182	.	T	A	225	.	DP=18;VDB=0.334172;SGB=-0.670168;MQ0F=0;AC=2;AN=2;DP4=0,0,10,0;MQ=60;ANN=A	GT:PL	1/1:255,30,0	missense_variant	yacD	gene-BSU_00720	c.381T>A	p.Asp127Glu
NC_000964.3	81185	.	G	A	225	.	DP=18;VDB=0.376037;SGB=-0.670168;MQ0F=0;AC=2;AN=2;DP4=0,0,10,0;MQ=60;ANN=A	GT:PL	1/1:255,30,0	synonymous_variant	yacD	gene-BSU_00720	c.384G>A	p.Leu128Leu
NC_000964.3	81234	.	A	C	225	.	DP=34;VDB=0.296098;SGB=-0.69168;MQ0F=0;AC=2;AN=2;DP4=0,0,19,0;MQ=60;ANN=C	GT:PL	1/1:255,57,0	missense_variant	yacD	gene-BSU_00720	c.433A>C	p.Asn145His
NC_000964.3	81311	.	A	G	225	.	DP=126;VDB=0.00283119;SGB=-0.693147;MQSB=1;MQ0F=0;AC=2;AN=2;DP4=0,0,79,2;MQ=60;ANN=G	GT:PL	1/1:255,244,0	synonymous_variant	yacD	gene-BSU_00720	c.510A>G	p.Ala170Ala
NC_000964.3	81641	.	A	C	225	.	DP=101;VDB=1.01869e-08;SGB=-0.693147;MQSB=1;MQ0F=0;AC=2;AN=2;DP4=0,0,37,28;MQ=60;ANN=C	GT:PL	1/1:255,196,0	synonymous_variant	yacD	gene-BSU_00720	c.840A>C	p.Thr280Thr
NC_000964.3	81867	.	C	T	225	.	DP=63;VDB=0.447855;SGB=-0.693127;MQ0F=0;AC=2;AN=2;DP4=0,0,33,0;MQ=60;ANN=T	GT:PL	1/1:255,99,0	synonymous_variant	cysK	gene-BSU_00730	c.97C>T	p.Leu33Leu
NC_000964.3	81923	.	T	C	225	.	DP=80;VDB=0.851849;SGB=-0.693147;MQSB=1;MQ0F=0;AC=2;AN=2;DP4=0,0,45,5;MQ=60;ANN=C	GT:PL	1/1:255,151,0	synonymous_variant	cysK	gene-BSU_00730	c.153T>C	p.Ala51Ala
NC_000964.3	81966	.	A	G	225	.	DP=122;VDB=0.716421;SGB=-0.693147;MQSB=1;MQ0F=0;AC=2;AN=2;DP4=0,0,75,8;MQ=60;ANN=G	GT:PL	1/1:255,250,0	missense_variant	cysK	gene-BSU_00730	c.196A>G	p.Asn66Asp
NC_000964.3	82043	.	C	T	225	.	DP=246;VDB=0.00941435;SGB=-0.693147;MQSB=1;MQ0F=0;AC=2;AN=2;DP4=0,0,146,14;MQ=60;ANN=T	GT:PL	1/1:255,255,0	synonymous_variant	cysK	gene-BSU_00730	c.273C>T	p.Ala91Ala
NC_000964.3	82100	.	T	C	225	.	DP=378;VDB=0.87929;SGB=-0.693147;MQSB=1;MQ0F=0;AC=2;AN=2;DP4=0,0,215,23;MQ=60;ANN=C	GT:PL	1/1:255,255,0	synonymous_variant	cysK	gene-BSU_00730	c.330T>C	p.Tyr110Tyr
NC_000964.3	82127	.	T	C	225	.	DP=376;VDB=0.00383916;SGB=-0.693147;MQSB=1;MQ0F=0;AC=2;AN=2;DP4=0,0,200,50;MQ=60;ANN=C	GT:PL	1/1:255,255,0	synonymous_variant	cysK	gene-BSU_00730	c.357T>C	p.Gly119Gly
NC_000964.3	82148	.	T	C	225	.	DP=377;VDB=0.000197506;SGB=-0.693147;MQSB=1;MQ0F=0;AC=2;AN=2;DP4=0,0,195,55;MQ=60;ANN=C	GT:PL	1/1:255,255,0	synonymous_variant	cysK	gene-BSU_00730	c.378T>C	p.Ala126Ala
NC_000964.3	82205	.	T	C	225	.	DP=378;VDB=0.933494;SGB=-0.693147;MQSB=1;MQ0F=0;AC=2;AN=2;DP4=0,0,176,68;MQ=60;ANN=C	GT:PL	1/1:255,255,0	synonymous_variant	cysK	gene-BSU_00730	c.435T>C	p.Phe145Phe
NC_000964.3	82214	.	T	G	225	.	DP=380;VDB=0.964926;SGB=-0.693147;MQSB=1;MQ0F=0;AC=2;AN=2;DP4=0,0,174,67;MQ=60;ANN=G	GT:PL	1/1:255,255,0	synonymous_variant	cysK	gene-BSU_00730	c.444T>G	p.Pro148Pro
NC_000964.3	82223	.	C	A	225	.	DP=356;VDB=0.512523;SGB=-0.693147;MQSB=1;MQ0F=0;AC=2;AN=2;DP4=0,0,155,77;MQ=60;ANN=A	GT:PL	1/1:255,255,0	synonymous_variant	cysK	gene-BSU_00730	c.453C>A	p.Pro151Pro
NC_000964.3	82244	.	G	A	225	.	DP=344;VDB=0.0948851;SGB=-0.693147;MQSB=1;MQ0F=0;AC=2;AN=2;DP4=0,0,149,74;MQ=60;ANN=A	GT:PL	1/1:255,255,0	synonymous_variant	cysK	gene-BSU_00730	c.474G>A	p.Thr158Thr
NC_000964.3	82277	.	T	C	225	.	DP=347;VDB=0.342303;SGB=-0.693147;MQSB=1;MQ0F=0;AC=2;AN=2;DP4=0,0,157,75;MQ=60;ANN=C	GT:PL	1/1:255,255,0	synonymous_variant	cysK	gene-BSU_00730	c.507T>C	p.Asp169Asp
NC_000964.3	82346	.	G	A	225	.	DP=294;VDB=0.269038;SGB=-0.693147;MQSB=1;MQ0F=0;AC=2;AN=2;DP4=0,0,127,66;MQ=60;ANN=A	GT:PL	1/1:255,255,0	synonymous_variant	cysK	gene-BSU_00730	c.576G>A	p.Lys192Lys
NC_000964.3	82448	.	A	T	225	.	DP=195;VDB=0.0456074;SGB=-0.693147;MQSB=1;MQ0F=0;AC=2;AN=2;DP4=0,0,83,44;MQ=60;ANN=T	GT:PL	1/1:255,255,0	synonymous_variant	cysK	gene-BSU_00730	c.678A>T	p.Ala226Ala
NC_000964.3	82685	.	C	T	225	.	DP=71;VDB=0.0132689;SGB=-0.693144;MQSB=1;MQ0F=0;AC=2;AN=2;DP4=0,0,28,11;MQ=60;ANN=T	GT:PL	1/1:255,117,0	synonymous_variant	cysK	gene-BSU_00730	c.915C>T	p.Tyr305Tyr
NC_000964.3	82718	.	T	C	225	.	DP=41;VDB=1.59879e-10;SGB=-0.692914;MQSB=1;MQ0F=0;AC=2;AN=2;DP4=0,0,14,11;MQ=60;ANN=C	GT:PL	1/1:255,75,0	upstream_gene_variant	pabB	gene-BSU_00740	c.-146T>C
NC_000964.3	82807	.	A	C	225	.	DP=15;VDB=0.0795038;SGB=-0.662043;MQ0F=0;AC=2;AN=2;DP4=0,0,9,0;MQ=60;ANN=C	GT:PL	1/1:255,27,0	upstream_gene_variant	pabB	gene-BSU_00740	c.-57A>C
NC_000964.3	82894	.	A	G	225	.	DP=70;VDB=0.0214189;SGB=-0.693143;MQSB=1;MQ0F=0;AC=2;AN=2;DP4=0,0,36,2;MQ=60;ANN=G	GT:PL	1/1:255,114,0	missense_variant	pabB	gene-BSU_00740	c.31A>G	p.Ile11Val
NC_000964.3	82950	.	G	A	225	.	DP=116;VDB=0.0415267;SGB=-0.693147;MQSB=1;MQ0F=0;AC=2;AN=2;DP4=0,0,64,3;MQ=60;ANN=A	GT:PL	1/1:255,202,0	synonymous_variant	pabB	gene-BSU_00740	c.87G>A	p.Arg29Arg
NC_000964.3	82956	.	T	C	225	.	DP=118;VDB=0.0486689;SGB=-0.693147;MQSB=1;MQ0F=0;AC=2;AN=2;DP4=0,0,65,4;MQ=60;ANN=C	GT:PL	1/1:255,208,0	synonymous_variant	pabB	gene-BSU_00740	c.93T>C	p.His31His
NC_000964.3	82992	.	T	C	225	.	DP=144;VDB=0.627313;SGB=-0.693147;MQSB=1;MQ0F=0;AC=2;AN=2;DP4=0,0,75,5;MQ=60;ANN=C	GT:PL	1/1:255,238,0	synonymous_variant	pabB	gene-BSU_00740	c.129T>C	p.Tyr43Tyr
NC_000964.3	83121	.	A	G	225	.	DP=139;VDB=0.00429854;SGB=-0.693147;MQSB=1;MQ0F=0;AC=2;AN=2;DP4=0,0,60,20;MQ=60;ANN=G	GT:PL	1/1:255,241,0	synonymous_variant	pabB	gene-BSU_00740	c.258A>G	p.Thr86Thr
NC_000964.3	83175	.	G	T	225	.	DP=108;VDB=0.714615;SGB=-0.693147;MQSB=1;MQ0F=0;AC=2;AN=2;DP4=0,0,43,22;MQ=60;ANN=T	GT:PL	1/1:255,196,0	synonymous_variant	pabB	gene-BSU_00740	c.312G>T	p.Gly104Gly
NC_000964.3	83236	.	T	C	225	.	DP=63;VDB=0.89646;SGB=-0.693145;MQSB=1;MQ0F=0;AC=2;AN=2;DP4=0,0,31,9;MQ=60;ANN=C	GT:PL	1/1:255,120,0	synonymous_variant	pabB	gene-BSU_00740	c.373T>C	p.Leu125Leu
NC_000964.3	83383	.	T	C	225	.	DP=206;VDB=0.0482858;SGB=-0.693147;MQSB=1;MQ0F=0;AC=2;AN=2;DP4=0,0,111,9;MQ=60;ANN=C	GT:PL	1/1:255,255,0	synonymous_variant	pabB	gene-BSU_00740	c.520T>C	p.Leu174Leu
NC_000964.3	83404	.	A	T	225	.	DP=219;VDB=0.0990335;SGB=-0.693147;MQSB=1;MQ0F=0;AC=2;AN=2;DP4=0,0,115,14;MQ=60;ANN=T	GT:PL	1/1:255,255,0	missense_variant	pabB	gene-BSU_00740	c.541A>T	p.Thr181Ser
NC_000964.3	83421	.	G	C	225	.	DP=229;VDB=0.144784;SGB=-0.693147;MQSB=1;MQ0F=0;AC=2;AN=2;DP4=0,0,115,19;MQ=60;ANN=C	GT:PL	1/1:255,255,0	missense_variant	pabB	gene-BSU_00740	c.558G>C	p.Lys186Asn
NC_000964.3	83432	.	C	A	225	.	DP=219;VDB=0.0417357;SGB=-0.693147;MQSB=1;MQ0F=0;AC=2;AN=2;DP4=0,0,103,30;MQ=60;ANN=A	GT:PL	1/1:255,255,0	missense_variant	pabB	gene-BSU_00740	c.569C>A	p.Ala190Asp
NC_000964.3	83439	.	T	C	225	.	DP=212;VDB=0.00866578;SGB=-0.693147;MQSB=1;MQ0F=0;AC=2;AN=2;DP4=0,0,99,30;MQ=60;ANN=C	GT:PL	1/1:255,255,0	synonymous_variant	pabB	gene-BSU_00740	c.576T>C	p.Ser192Ser
NC_000964.3	83508	.	C	T	225	.	DP=146;VDB=0.823739;SGB=-0.693147;MQSB=1;MQ0F=0;AC=2;AN=2;DP4=0,0,59,32;MQ=60;ANN=T	GT:PL	1/1:255,255,0	synonymous_variant	pabB	gene-BSU_00740	c.645C>T	p.Ser215Ser
NC_000964.3	83561	.	T	C	225	.	DP=112;VDB=0.143012;SGB=-0.693147;MQSB=1;MQ0F=0;AC=2;AN=2;DP4=0,0,48,26;MQ=60;ANN=C	GT:PL	1/1:255,223,0	missense_variant	pabB	gene-BSU_00740	c.698T>C	p.Val233Ala
NC_000964.3	84162	.	T	C	225	.	DP=160;VDB=0.506834;SGB=-0.693147;MQSB=1;MQ0F=0;AC=2;AN=2;DP4=0,0,79,20;MQ=60;ANN=C	GT:PL	1/1:255,255,0	synonymous_variant	pabB	gene-BSU_00740	c.1299T>C	p.Gly433Gly
NC_000964.3	84253	.	G	A	225	.	DP=162;VDB=0.280618;SGB=-0.693147;MQSB=1;MQ0F=0;AC=2;AN=2;DP4=0,0,87,9;MQ=60;ANN=A	GT:PL	1/1:255,255,0	missense_variant	pabB	gene-BSU_00740	c.1390G>A	p.Glu464Lys
NC_000964.3	84399	.	A	G	225	.	DP=159;VDB=0.0131987;SGB=-0.693147;MQSB=1;MQ0F=0;AC=2;AN=2;DP4=0,0,80,28;MQ=60;ANN=G	GT:PL	1/1:255,255,0	missense_variant	pabA	gene-BSU_00750	c.110A>G	p.Asp37Gly
NC_000964.3	84400	.	T	A	225	.	DP=160;VDB=0.0129345;SGB=-0.693147;MQSB=1;MQ0F=0;AC=2;AN=2;DP4=0,0,80,28;MQ=60;ANN=A	GT:PL	1/1:255,255,0	missense_variant	pabA	gene-BSU_00750	c.111T>A	p.Asp37Glu
NC_000964.3	84649	.	T	C	225	.	DP=314;VDB=0.00625261;SGB=-0.693147;MQSB=1;MQ0F=0;AC=2;AN=2;DP4=0,0,155,40;MQ=60;ANN=C	GT:PL	1/1:255,255,0	synonymous_variant	pabA	gene-BSU_00750	c.360T>C	p.Asn120Asn
NC_000964.3	84781	.	T	C	225	.	DP=214;VDB=0.0154431;SGB=-0.693147;MQSB=1;MQ0F=0;AC=2;AN=2;DP4=0,0,77,59;MQ=60;ANN=C	GT:PL	1/1:255,255,0	synonymous_variant	pabA	gene-BSU_00750	c.492T>C	p.Gly164Gly
NC_000964.3	85017	.	G	A	225	.	DP=151;VDB=0.315769;SGB=-0.693147;MQSB=1;MQ0F=0;AC=2;AN=2;DP4=0,0,86,14;MQ=60;ANN=A	GT:PL	1/1:255,255,0	synonymous_variant	pabC	gene-BSU_00760	c.144G>A	p.Glu48Glu
NC_000964.3	85058	.	C	A	225	.	DP=202;VDB=0.163089;SGB=-0.693147;MQSB=1;MQ0F=0;AC=2;AN=2;DP4=0,0,116,18;MQ=60;ANN=A	GT:PL	1/1:255,255,0	missense_variant	pabC	gene-BSU_00760	c.185C>A	p.Thr62Asn
NC_000964.3	85125	.	C	T	225	.	DP=289;VDB=0.0512958;SGB=-0.693147;MQSB=1;MQ0F=0;AC=2;AN=2;DP4=0,0,143,41;MQ=60;ANN=T	GT:PL	1/1:255,255,0	synonymous_variant	pabC	gene-BSU_00760	c.252C>T	p.Gly84Gly
NC_000964.3	85200	.	C	G	225	.	DP=244;VDB=0.00130601;SGB=-0.693147;MQSB=1;MQ0F=0;AC=2;AN=2;DP4=0,0,96,55;MQ=60;ANN=G	GT:PL	1/1:255,255,0	synonymous_variant	pabC	gene-BSU_00760	c.327C>G	p.Pro109Pro
NC_000964.3	85444	.	C	T	225	.	DP=137;VDB=0.311412;SGB=-0.693147;MQSB=1;MQ0F=0;AC=2;AN=2;DP4=0,0,79,8;MQ=60;ANN=T	GT:PL	1/1:255,255,0	missense_variant	pabC	gene-BSU_00760	c.571C>T	p.Arg191Cys
NC_000964.3	85482	.	G	A	225	.	DP=177;VDB=0.746401;SGB=-0.693147;MQSB=1;MQ0F=0;AC=2;AN=2;DP4=0,0,91,7;MQ=60;ANN=A	GT:PL	1/1:255,255,0	synonymous_variant	pabC	gene-BSU_00760	c.609G>A	p.Leu203Leu
NC_000964.3	85494	.	G	A	228	.	DP=169;VDB=0.533558;SGB=-0.693147;RPB=1;MQB=1;MQSB=0.997977;BQB=1;MQ0F=0;AC=2;AN=2;DP4=1,0,87,12;MQ=59;ANN=A	GT:PL	1/1:255,255,0	synonymous_variant	pabC	gene-BSU_00760	c.621G>A	p.Thr207Thr
NC_000964.3	85522	.	G	A	225	.	DP=168;VDB=0.0123566;SGB=-0.693147;MQSB=1;MQ0F=0;AC=2;AN=2;DP4=0,0,83,18;MQ=60;ANN=A	GT:PL	1/1:255,255,0	missense_variant	pabC	gene-BSU_00760	c.649G>A	p.Asp217Asn
NC_000964.3	85530	.	C	G	225	.	DP=172;VDB=0.0262276;SGB=-0.693147;MQSB=1;MQ0F=0;AC=2;AN=2;DP4=0,0,83,22;MQ=60;ANN=G	GT:PL	1/1:255,255,0	synonymous_variant	pabC	gene-BSU_00760	c.657C>G	p.Gly219Gly
NC_000964.3	85674	.	C	A	225	.	DP=135;VDB=0.949506;SGB=-0.693147;MQSB=1;MQ0F=0;AC=2;AN=2;DP4=0,0,64,16;MQ=60;ANN=A	GT:PL	1/1:255,241,0	synonymous_variant	pabC	gene-BSU_00760	c.801C>A	p.Ser267Ser
NC_000964.3	85717	.	C	G	225	.	DP=147;VDB=0.865992;SGB=-0.693147;MQSB=1;MQ0F=0;AC=2;AN=2;DP4=0,0,75,18;MQ=60;ANN=G	GT:PL	1/1:255,255,0	missense_variant	pabC	gene-BSU_00760	c.844C>G	p.His282Asp
NC_000964.3	85769	.	A	C	225	.	DP=212;VDB=0.529807;SGB=-0.693147;MQSB=1;MQ0F=0;AC=2;AN=2;DP4=0,0,123,19;MQ=60;ANN=C	GT:PL	1/1:255,255,0	synonymous_variant	folP	gene-BSU_00770	c.33A>C	p.Val11Val
NC_000964.3	85899	.	A	G	225	.	DP=405;VDB=0.00435978;SGB=-0.693147;MQSB=1;MQ0F=0;AC=2;AN=2;DP4=0,0,221,52;MQ=60;ANN=G	GT:PL	1/1:255,255,0	missense_variant	folP	gene-BSU_00770	c.163A>G	p.Lys55Glu
NC_000964.3	85911	.	G	A	225	.	DP=425;VDB=0.0254265;SGB=-0.693147;MQSB=1;MQ0F=0;AC=2;AN=2;DP4=0,0,234,61;MQ=60;ANN=A	GT:PL	1/1:255,255,0	missense_variant	folP	gene-BSU_00770	c.175G>A	p.Asp59Asn
NC_000964.3	85937	.	T	C	225	.	DP=458;VDB=0.0783679;SGB=-0.693147;MQSB=1;MQ0F=0;AC=2;AN=2;DP4=0,0,248,60;MQ=60;ANN=C	GT:PL	1/1:255,255,0	synonymous_variant	folP	gene-BSU_00770	c.201T>C	p.Ile67Ile
NC_000964.3	86054	.	C	T	225	.	DP=439;VDB=0.552298;SGB=-0.693147;MQSB=0.99754;MQ0F=0;AC=2;AN=2;DP4=0,0,203,102;MQ=59;ANN=T	GT:PL	1/1:255,255,0	synonymous_variant	folP	gene-BSU_00770	c.318C>T	p.Asp106Asp
NC_000964.3	86084	.	A	T	225	.	DP=449;VDB=0.770512;SGB=-0.693147;MQSB=1;MQ0F=0;AC=2;AN=2;DP4=0,0,208,95;MQ=60;ANN=T	GT:PL	1/1:255,255,0	synonymous_variant	folP	gene-BSU_00770	c.348A>T	p.Ala116Ala
NC_000964.3	86096	.	T	C	225	.	DP=444;VDB=0.435816;SGB=-0.693147;MQSB=1;MQ0F=0;AC=2;AN=2;DP4=0,0,195,107;MQ=60;ANN=C	GT:PL	1/1:255,255,0	synonymous_variant	folP	gene-BSU_00770	c.360T>C	p.Gly120Gly
NC_000964.3	86123	.	A	T	225	.	DP=403;VDB=0.00302408;SGB=-0.693147;MQSB=1;MQ0F=0;AC=2;AN=2;DP4=0,0,176,106;MQ=60;ANN=T	GT:PL	1/1:255,255,0	synonymous_variant	folP	gene-BSU_00770	c.387A>T	p.Gly129Gly
NC_000964.3	86180	.	A	T	225	.	DP=346;VDB=0.00605289;SGB=-0.693147;MQSB=1;MQ0F=0;AC=2;AN=2;DP4=0,0,139,91;MQ=60;ANN=T	GT:PL	1/1:255,255,0	synonymous_variant	folP	gene-BSU_00770	c.444A>T	p.Val148Val
NC_000964.3	86223	.	C	T	225	.	DP=281;VDB=0.385803;SGB=-0.693147;MQSB=1;MQ0F=0;AC=2;AN=2;DP4=0,0,115,63;MQ=60;ANN=T	GT:PL	1/1:255,255,0	missense_variant	folP	gene-BSU_00770	c.487C>T	p.Pro163Ser
NC_000964.3	86235	.	T	A	225	.	DP=261;VDB=0.405466;SGB=-0.693147;MQSB=1;MQ0F=0;AC=2;AN=2;DP4=0,0,103,69;MQ=60;ANN=A	GT:PL	1/1:255,255,0	missense_variant	folP	gene-BSU_00770	c.499T>A	p.Ser167Thr
NC_000964.3	86306	.	T	C	225	.	DP=216;VDB=0.675354;SGB=-0.693147;MQSB=1;MQ0F=0;AC=2;AN=2;DP4=0,0,103,44;MQ=60;ANN=C	GT:PL	1/1:255,255,0	synonymous_variant	folP	gene-BSU_00770	c.570T>C	p.Pro190Pro
NC_000964.3	86376	.	T	G	225	.	DP=221;VDB=0.509394;SGB=-0.693147;MQSB=1;MQ0F=0;AC=2;AN=2;DP4=0,0,107,24;MQ=60;ANN=G	GT:PL	1/1:255,255,0	missense_variant	folP	gene-BSU_00770	c.640T>G	p.Leu214Val
NC_000964.3	86423	.	A	G	225	.	DP=231;VDB=0.842896;SGB=-0.693147;MQSB=1;MQ0F=0;AC=2;AN=2;DP4=0,0,118,31;MQ=60;ANN=G	GT:PL	1/1:255,255,0	synonymous_variant	folP	gene-BSU_00770	c.687A>G	p.Gly229Gly
NC_000964.3	86642	.	C	A	225	.	DP=129;VDB=0.580093;SGB=-0.693147;MQSB=1;MQ0F=0;AC=2;AN=2;DP4=0,0,53,29;MQ=60;ANN=A	GT:PL	1/1:255,247,0	missense_variant	folB	gene-BSU_00780	c.56C>A	p.Thr19Lys
NC_000964.3	86715	.	G	A	225	.	DP=142;VDB=0.960227;SGB=-0.693147;MQSB=1;MQ0F=0;AC=2;AN=2;DP4=0,0,75,12;MQ=60;ANN=A	GT:PL	1/1:255,255,0	synonymous_variant	folB	gene-BSU_00780	c.129G>A	p.Gln43Gln
NC_000964.3	86760	.	C	T	225	.	DP=158;VDB=0.325499;SGB=-0.693147;MQSB=1;MQ0F=0;AC=2;AN=2;DP4=0,0,81,10;MQ=60;ANN=T	GT:PL	1/1:255,255,0	synonymous_variant	folB	gene-BSU_00780	c.174C>T	p.His58His
NC_000964.3	86793	.	G	A	225	.	DP=181;VDB=0.401007;SGB=-0.693147;MQSB=1;MQ0F=0;AC=2;AN=2;DP4=0,0,87,13;MQ=60;ANN=A	GT:PL	1/1:255,255,0	synonymous_variant	folB	gene-BSU_00780	c.207G>A	p.Val69Val
NC_000964.3	86802	.	G	A	225	.	DP=181;VDB=0.627827;SGB=-0.693147;MQSB=1;MQ0F=0;AC=2;AN=2;DP4=0,0,89,15;MQ=60;ANN=A	GT:PL	1/1:255,255,0	synonymous_variant	folB	gene-BSU_00780	c.216G>A	p.Val72Val
NC_000964.3	86814	.	G	A	225	.	DP=187;VDB=0.514289;SGB=-0.693147;MQSB=1;MQ0F=0;AC=2;AN=2;DP4=0,0,87,18;MQ=60;ANN=A	GT:PL	1/1:255,255,0	synonymous_variant	folB	gene-BSU_00780	c.228G>A	p.Ala76Ala
NC_000964.3	86840	.	G	A	225	.	DP=174;VDB=0.12849;SGB=-0.693147;MQSB=1;MQ0F=0;AC=2;AN=2;DP4=0,0,81,18;MQ=60;ANN=A	GT:PL	1/1:255,255,0	missense_variant	folB	gene-BSU_00780	c.254G>A	p.Gly85Glu
NC_000964.3	86931	.	T	C	225	.	DP=118;VDB=0.989788;SGB=-0.693147;MQSB=1;MQ0F=0;AC=2;AN=2;DP4=0,0,61,14;MQ=60;ANN=C	GT:PL	1/1:255,226,0	synonymous_variant	folB	gene-BSU_00780	c.345T>C	p.Ile115Ile
NC_000964.3	87270	.	A	T	225	.	DP=135;VDB=0.944426;SGB=-0.693147;MQSB=1;MQ0F=0;AC=2;AN=2;DP4=0,0,66,10;MQ=60;ANN=T	GT:PL	1/1:255,229,0	missense_variant	folK	gene-BSU_00790	c.325A>T	p.Thr109Ser
NC_000964.3	87538	.	T	A	225	.	DP=84;VDB=0.0365048;SGB=-0.693147;MQSB=1;MQ0F=0;AC=2;AN=2;DP4=0,0,36,13;MQ=60;ANN=A	GT:PL	1/1:255,148,0	synonymous_variant	yazB	gene-BSU_00800	c.138T>A	p.Ser46Ser
NC_000964.3	87816	.	T	C	225	.	DP=189;VDB=0.999217;SGB=-0.693147;MQSB=1;MQ0F=0;AC=2;AN=2;DP4=0,0,101,13;MQ=60;ANN=C	GT:PL	1/1:255,255,0	synonymous_variant	dusB	gene-BSU_00810	c.183T>C	p.Ile61Ile
NC_000964.3	87870	.	C	A	225	.	DP=181;VDB=0.44398;SGB=-0.693147;MQSB=1;MQ0F=0;AC=2;AN=2;DP4=0,0,86,25;MQ=60;ANN=A	GT:PL	1/1:255,255,0	synonymous_variant	dusB	gene-BSU_00810	c.237C>A	p.Thr79Thr
NC_000964.3	87900	.	A	G	225	.	DP=181;VDB=0.978954;SGB=-0.693147;MQSB=1;MQ0F=0;AC=2;AN=2;DP4=0,0,89,22;MQ=60;ANN=G	GT:PL	1/1:255,255,0	synonymous_variant	dusB	gene-BSU_00810	c.267A>G	p.Gln89Gln
NC_000964.3	87990	.	T	C	225	.	DP=227;VDB=0.98394;SGB=-0.693147;MQSB=1;MQ0F=0;AC=2;AN=2;DP4=0,0,135,23;MQ=60;ANN=C	GT:PL	1/1:255,255,0	synonymous_variant	dusB	gene-BSU_00810	c.357T>C	p.Asp119Asp
NC_000964.3	88041	.	G	A	225	.	DP=279;VDB=0.798007;SGB=-0.693147;MQSB=1;MQ0F=0;AC=2;AN=2;DP4=0,0,159,22;MQ=60;ANN=A	GT:PL	1/1:255,255,0	synonymous_variant	dusB	gene-BSU_00810	c.408G>A	p.Lys136Lys
NC_000964.3	88079	.	A	G	225	.	DP=361;VDB=0.990336;SGB=-0.693147;MQSB=1;MQ0F=0;AC=2;AN=2;DP4=0,0,211,36;MQ=60;ANN=G	GT:PL	1/1:255,255,0	missense_variant	dusB	gene-BSU_00810	c.446A>G	p.Asp149Gly
NC_000964.3	88137	.	G	T	225	.	DP=442;VDB=0.0237525;SGB=-0.693147;MQSB=0.998793;MQ0F=0;AC=2;AN=2;DP4=0,0,253,65;MQ=59;ANN=T	GT:PL	1/1:255,255,0	synonymous_variant	dusB	gene-BSU_00810	c.504G>T	p.Val168Val
NC_000964.3	88372	.	A	G	225	.	DP=349;VDB=0.173238;SGB=-0.693147;MQSB=1;MQ0F=0;AC=2;AN=2;DP4=0,0,148,85;MQ=60;ANN=G	GT:PL	1/1:255,255,0	missense_variant	dusB	gene-BSU_00810	c.739A>G	p.Lys247Glu
NC_000964.3	88658	.	A	G	225	.	DP=134;VDB=0.941984;SGB=-0.693147;MQSB=1;MQ0F=0;AC=2;AN=2;DP4=0,0,67,23;MQ=60;ANN=G	GT:PL	1/1:255,255,0	upstream_gene_variant	lysS	gene-BSU_00820	c.-69A>G
NC_000964.3	88762	.	T	C	225	.	DP=157;VDB=0.945488;SGB=-0.693147;MQSB=1;MQ0F=0;AC=2;AN=2;DP4=0,0,78,19;MQ=60;ANN=C	GT:PL	1/1:255,255,0	synonymous_variant	lysS	gene-BSU_00820	c.36T>C	p.Asn12Asn
NC_000964.3	89107	.	A	T	225	.	DP=270;VDB=0.105702;SGB=-0.693147;MQSB=1;MQ0F=0;AC=2;AN=2;DP4=0,0,151,24;MQ=60;ANN=T	GT:PL	1/1:255,255,0	synonymous_variant	lysS	gene-BSU_00820	c.381A>T	p.Thr127Thr
NC_000964.3	89227	.	T	C	225	.	DP=330;VDB=0.0148146;SGB=-0.693147;MQSB=1;MQ0F=0;AC=2;AN=2;DP4=0,0,180,62;MQ=60;ANN=C	GT:PL	1/1:255,255,0	synonymous_variant	lysS	gene-BSU_00820	c.501T>C	p.Tyr167Tyr
NC_000964.3	89302	.	G	A	225	.	DP=368;VDB=0.353392;SGB=-0.693147;MQSB=1;MQ0F=0;AC=2;AN=2;DP4=0,0,178,72;MQ=60;ANN=A	GT:PL	1/1:255,255,0	synonymous_variant	lysS	gene-BSU_00820	c.576G>A	p.Arg192Arg
NC_000964.3	89413	.	A	G	225	.	DP=332;VDB=0.000466732;SGB=-0.693147;MQSB=1;MQ0F=0;AC=2;AN=2;DP4=0,0,126,96;MQ=60;ANN=G	GT:PL	1/1:255,255,0	synonymous_variant	lysS	gene-BSU_00820	c.687A>G	p.Pro229Pro
NC_000964.3	89452	.	T	C	225	.	DP=244;VDB=0.00881783;SGB=-0.693147;MQSB=1;MQ0F=0;AC=2;AN=2;DP4=0,0,99,65;MQ=60;ANN=C	GT:PL	1/1:255,255,0	synonymous_variant	lysS	gene-BSU_00820	c.726T>C	p.Arg242Arg
NC_000964.3	89453	.	C	T	225	.	DP=244;VDB=0.00586442;SGB=-0.693147;MQSB=1;MQ0F=0;AC=2;AN=2;DP4=0,0,99,66;MQ=60;ANN=T	GT:PL	1/1:255,255,0	synonymous_variant	lysS	gene-BSU_00820	c.727C>T	p.Leu243Leu
NC_000964.3	89687	.	A	G	225	.	DP=148;VDB=0.454791;SGB=-0.693147;MQSB=1;MQ0F=0;AC=2;AN=2;DP4=0,0,64,17;MQ=60;ANN=G	GT:PL	1/1:255,244,0	missense_variant	lysS	gene-BSU_00820	c.961A>G	p.Lys321Glu
NC_000964.3	89758	.	G	A	225	.	DP=108;VDB=0.521211;SGB=-0.693147;MQSB=1;MQ0F=0;AC=2;AN=2;DP4=0,0,50,11;MQ=60;ANN=A	GT:PL	1/1:255,184,0	synonymous_variant	lysS	gene-BSU_00820	c.1032G>A	p.Glu344Glu
NC_000964.3	89787	.	A	G	225	.	DP=88;VDB=0.162023;SGB=-0.693147;MQSB=1;MQ0F=0;AC=2;AN=2;DP4=0,0,38,10;MQ=60;ANN=G	GT:PL	1/1:255,144,0	missense_variant	lysS	gene-BSU_00820	c.1061A>G	p.Glu354Gly
NC_000964.3	89842	.	A	G	225	.	DP=69;VDB=0.927472;SGB=-0.693146;MQSB=1;MQ0F=0;AC=2;AN=2;DP4=0,0,36,7;MQ=60;ANN=G	GT:PL	1/1:255,129,0	synonymous_variant	lysS	gene-BSU_00820	c.1116A>G	p.Glu372Glu
NC_000964.3	89890	.	T	C	225	.	DP=78;VDB=0.938079;SGB=-0.693147;MQSB=1;MQ0F=0;AC=2;AN=2;DP4=0,0,44,7;MQ=60;ANN=C	GT:PL	1/1:255,154,0	synonymous_variant	lysS	gene-BSU_00820	c.1164T>C	p.His388His
NC_000964.3	90028	.	C	T	225	.	DP=233;VDB=0.371552;SGB=-0.693147;MQSB=1;MQ0F=0;AC=2;AN=2;DP4=0,0,132,14;MQ=60;ANN=T	GT:PL	1/1:255,255,0	synonymous_variant	lysS	gene-BSU_00820	c.1302C>T	p.Arg434Arg
NC_000964.3	90058	.	C	T	225	.	DP=271;VDB=0.864925;SGB=-0.693147;MQSB=1;MQ0F=0;AC=2;AN=2;DP4=0,0,155,18;MQ=60;ANN=T	GT:PL	1/1:255,255,0	synonymous_variant	lysS	gene-BSU_00820	c.1332C>T	p.Ala444Ala
NC_000964.3	90077	.	T	C	225	.	DP=295;VDB=0.227931;SGB=-0.693147;MQSB=1;MQ0F=0;AC=2;AN=2;DP4=0,0,155,26;MQ=60;ANN=C	GT:PL	1/1:255,255,0	synonymous_variant	lysS	gene-BSU_00820	c.1351T>C	p.Leu451Leu
NC_000964.3	90091	.	C	T	225	.	DP=296;VDB=0.0597414;SGB=-0.693147;MQSB=1;MQ0F=0;AC=2;AN=2;DP4=0,0,153,36;MQ=60;ANN=T	GT:PL	1/1:255,255,0	synonymous_variant	lysS	gene-BSU_00820	c.1365C>T	p.Asp455Asp
NC_000964.3	90148	.	C	T	225	.	DP=305;VDB=0.00140686;SGB=-0.693147;MQSB=1;MQ0F=0;AC=2;AN=2;DP4=0,0,126,53;MQ=60;ANN=T	GT:PL	1/1:255,255,0	synonymous_variant	lysS	gene-BSU_00820	c.1422C>T	p.Ile474Ile
NC_000964.3	90231	.	A	G	225	.	DP=139;VDB=2.34922e-09;SGB=-0.693147;MQSB=1;MQ0F=0;AC=2;AN=2;DP4=0,0,41,53;MQ=60;ANN=G	GT:PL	1/1:255,255,0	upstream_gene_variant	rrnJ-16S	gene-BSU_rRNA_6	n.-305A>G
NC_000964.3	90252	.	G	A	225	.	DP=93;VDB=4.81004e-10;SGB=-0.693147;MQSB=1;MQ0F=0;AC=2;AN=2;DP4=0,0,28,36;MQ=60;ANN=A	GT:PL	1/1:255,193,0	upstream_gene_variant	rrnJ-16S	gene-BSU_rRNA_6	n.-284G>A
NC_000964.3	90277	.	C	T	225	.	DP=54;VDB=0.000100304;SGB=-0.693132;MQSB=1;MQ0F=0;AC=2;AN=2;DP4=0,0,13,21;MQ=60;ANN=T	GT:PL	1/1:255,102,0	upstream_gene_variant	rrnJ-16S	gene-BSU_rRNA_6	n.-259C>T
NC_000964.3	96136	.	ATTTTTTT	ATTTTTT	78	.	INDEL;IDV=34;IMF=1;DP=34;VDB=0.245178;SGB=-0.692976;MQSB=0.223096;MQ0F=0;AC=2;AN=2;DP4=0,8,14,12;MQ=43;ANN=ATTTTTT	GT:PL	1/1:105,28,0	upstream_gene_variant	trnJ-Ala	gene-BSU_tRNA_20	c.-3delT
NC_000964.3	96225	.	GTTTTT	GTTTTTTT	219	.	INDEL;IDV=53;IMF=0.963636;DP=55;VDB=0.0981674;SGB=-0.693136;MQSB=0.970642;MQ0F=0;ICB=1;HOB=0.5;AC=1;AN=2;DP4=1,19,27,8;MQ=55;ANN=GTTTTTTT	GT:PL	0/1:255,0,35	upstream_gene_variant	rrnW-16S	gene-BSU_rRNA_9	n.-162_-161insTT
NC_000964.3	96279	.	G	A	56	.	DP=80;VDB=0.00056581;SGB=-0.636426;RPB=0.228549;MQB=0.396841;MQSB=0.35129;BQB=0.878958;MQ0F=0;ICB=1;HOB=0.5;AC=1;AN=2;DP4=31,9,7,0;MQ=53;ANN=A	GT:PL	0/1:92,0,255	upstream_gene_variant	rrnW-16S	gene-BSU_rRNA_9	n.-113G>A
NC_000964.3	96291	.	C	T	73	.	DP=77;VDB=0.000426579;SGB=-0.636426;RPB=0.204801;MQB=0.38602;MQSB=0.138222;BQB=0.989629;MQ0F=0;ICB=1;HOB=0.5;AC=1;AN=2;DP4=30,7,7,0;MQ=53;ANN=T	GT:PL	0/1:108,0,255	upstream_gene_variant	rrnW-16S	gene-BSU_rRNA_9	n.-101C>T
NC_000964.3	96368	.	G	A	52	.	DP=40;VDB=0.0298006;SGB=-0.556411;RPB=0.943677;MQB=0.516683;MQSB=0.0427204;BQB=0.967917;MQ0F=0;ICB=1;HOB=0.5;AC=1;AN=2;DP4=15,3,3,1;MQ=48;ANN=A	GT:PL	0/1:87,0,255	upstream_gene_variant	rrnW-16S	gene-BSU_rRNA_9	n.-24G>A
NC_000964.3	101355	.	G	A	225	.	DP=17;VDB=0.0321909;SGB=-0.651104;MQ0F=0;AC=2;AN=2;DP4=0,0,8,0;MQ=60;ANN=A	GT:PL	1/1:255,24,0	upstream_gene_variant	ctsR	gene-BSU_00830	c.-94G>A
NC_000964.3	101410	.	A	T	225	.	DP=28;VDB=0.195983;SGB=-0.686358;MQ0F=0;AC=2;AN=2;DP4=0,0,14,0;MQ=60;ANN=T	GT:PL	1/1:255,42,0	upstream_gene_variant	ctsR	gene-BSU_00830	c.-39A>T
NC_000964.3	101434	.	A	G	225	.	DP=35;VDB=0.578992;SGB=-0.689466;MQ0F=0;AC=2;AN=2;DP4=0,0,16,0;MQ=60;ANN=G	GT:PL	1/1:255,48,0	upstream_gene_variant	ctsR	gene-BSU_00830	c.-15A>G
NC_000964.3	101814	.	C	T	225	.	DP=85;VDB=0.201206;SGB=-0.693147;MQSB=1;MQ0F=0;AC=2;AN=2;DP4=0,0,46,1;MQ=60;ANN=T	GT:PL	1/1:255,141,0	synonymous_variant	ctsR	gene-BSU_00830	c.366C>T	p.Ser122Ser
NC_000964.3	102226	.	T	G	225	.	DP=123;VDB=0.0792393;SGB=-0.693147;MQSB=1;MQ0F=0;AC=2;AN=2;DP4=0,0,65,3;MQ=60;ANN=G	GT:PL	1/1:255,205,0	synonymous_variant	mcsA	gene-BSU_00840	c.300T>G	p.Ser100Ser
NC_000964.3	102435	.	T	C	225	.	DP=143;VDB=0.856184;SGB=-0.693147;MQSB=1;MQ0F=0;AC=2;AN=2;DP4=0,0,74,23;MQ=60;ANN=C	GT:PL	1/1:255,255,0	missense_variant	mcsA	gene-BSU_00840	c.509T>C	p.Leu170Ser
NC_000964.3	102585	.	A	G	225	.	DP=189;VDB=9.22693e-08;SGB=-0.693147;MQSB=1;MQ0F=0;AC=2;AN=2;DP4=0,0,76,33;MQ=60;ANN=G	GT:PL	1/1:255,255,0	synonymous_variant	mcsB	gene-BSU_00850	c.102A>G	p.Arg34Arg
NC_000964.3	102735	.	A	G	225	.	DP=66;VDB=0.962489;SGB=-0.693136;MQSB=1;MQ0F=0;AC=2;AN=2;DP4=0,0,34,1;MQ=60;ANN=G	GT:PL	1/1:255,105,0	synonymous_variant	mcsB	gene-BSU_00850	c.252A>G	p.Glu84Glu
NC_000964.3	102768	.	C	T	225	.	DP=81;VDB=0.342226;SGB=-0.693147;MQSB=1;MQ0F=0;AC=2;AN=2;DP4=0,0,44,7;MQ=60;ANN=T	GT:PL	1/1:255,154,0	synonymous_variant	mcsB	gene-BSU_00850	c.285C>T	p.Ser95Ser
NC_000964.3	102775	.	T	C	225	.	DP=83;VDB=0.0723189;SGB=-0.693147;MQSB=1;MQ0F=0;AC=2;AN=2;DP4=0,0,44,7;MQ=60;ANN=C	GT:PL	1/1:255,154,0	synonymous_variant	mcsB	gene-BSU_00850	c.292T>C	p.Leu98Leu
NC_000964.3	102930	.	T	C	225	.	DP=142;VDB=0.266801;SGB=-0.693147;MQSB=1;MQ0F=0;AC=2;AN=2;DP4=0,0,69,17;MQ=60;ANN=C	GT:PL	1/1:255,255,0	synonymous_variant	mcsB	gene-BSU_00850	c.447T>C	p.Ile149Ile
NC_000964.3	103002	.	T	A	225	.	DP=123;VDB=0.569765;SGB=-0.693147;MQSB=1;MQ0F=0;AC=2;AN=2;DP4=0,0,52,24;MQ=60;ANN=A	GT:PL	1/1:255,229,0	synonymous_variant	mcsB	gene-BSU_00850	c.519T>A	p.Thr173Thr
NC_000964.3	103038	.	G	A	225	.	DP=97;VDB=0.141218;SGB=-0.693147;MQSB=1;MQ0F=0;AC=2;AN=2;DP4=0,0,43,17;MQ=60;ANN=A	GT:PL	1/1:255,181,0	synonymous_variant	mcsB	gene-BSU_00850	c.555G>A	p.Ala185Ala
NC_000964.3	103302	.	A	T	225	.	DP=123;VDB=0.94461;SGB=-0.693147;MQSB=1;MQ0F=0;AC=2;AN=2;DP4=0,0,66,11;MQ=60;ANN=T	GT:PL	1/1:255,232,0	synonymous_variant	mcsB	gene-BSU_00850	c.819A>T	p.Ser273Ser
NC_000964.3	103384	.	T	C	225	.	DP=152;VDB=0.871227;SGB=-0.693147;MQSB=1;MQ0F=0;AC=2;AN=2;DP4=0,0,76,15;MQ=60;ANN=C	GT:PL	1/1:255,255,0	synonymous_variant	mcsB	gene-BSU_00850	c.901T>C	p.Leu301Leu
NC_000964.3	103392	.	A	T	225	.	DP=149;VDB=0.796128;SGB=-0.693147;MQSB=1;MQ0F=0;AC=2;AN=2;DP4=0,0,73,16;MQ=60;ANN=T	GT:PL	1/1:255,255,0	synonymous_variant	mcsB	gene-BSU_00850	c.909A>T	p.Ile303Ile
NC_000964.3	103449	.	G	A	225	.	DP=177;VDB=0.205955;SGB=-0.693147;MQSB=1;MQ0F=0;AC=2;AN=2;DP4=0,0,84,18;MQ=60;ANN=A	GT:PL	1/1:255,255,0	synonymous_variant	mcsB	gene-BSU_00850	c.966G>A	p.Gly322Gly
NC_000964.3	103482	.	A	T	225	.	DP=188;VDB=0.845099;SGB=-0.693147;MQSB=1;MQ0F=0;AC=2;AN=2;DP4=0,0,93,22;MQ=60;ANN=T	GT:PL	1/1:255,255,0	synonymous_variant	mcsB	gene-BSU_00850	c.999A>T	p.Arg333Arg
NC_000964.3	103745	.	A	T	225	.	DP=81;VDB=0.492758;SGB=-0.693146;MQSB=1;MQ0F=0;AC=2;AN=2;DP4=0,0,37,6;MQ=60;ANN=T	GT:PL	1/1:255,129,0	missense_variant	clpC	gene-BSU_00860	c.174A>T	p.Glu58Asp
NC_000964.3	103880	.	G	T	225	.	DP=133;VDB=0.0363633;SGB=-0.693147;MQSB=1;MQ0F=0;AC=2;AN=2;DP4=0,0,80,5;MQ=60;ANN=T	GT:PL	1/1:255,255,0	synonymous_variant	clpC	gene-BSU_00860	c.309G>T	p.Val103Val
NC_000964.3	104057	.	G	T	225	.	DP=345;VDB=0.463778;SGB=-0.693147;MQSB=1;MQ0F=0;AC=2;AN=2;DP4=0,0,175,53;MQ=60;ANN=T	GT:PL	1/1:255,255,0	synonymous_variant	clpC	gene-BSU_00860	c.486G>T	p.Thr162Thr
NC_000964.3	104765	.	G	A	225	.	DP=204;VDB=0.928424;SGB=-0.693147;MQSB=1;MQ0F=0;AC=2;AN=2;DP4=0,0,111,22;MQ=60;ANN=A	GT:PL	1/1:255,255,0	synonymous_variant	clpC	gene-BSU_00860	c.1194G>A	p.Ala398Ala
NC_000964.3	105092	.	C	T	225	.	DP=286;VDB=0.716583;SGB=-0.693147;MQSB=0.9979;MQ0F=0;AC=2;AN=2;DP4=0,0,148,39;MQ=59;ANN=T	GT:PL	1/1:255,255,0	synonymous_variant	clpC	gene-BSU_00860	c.1521C>T	p.His507His
NC_000964.3	105098	.	T	C	225	.	DP=291;VDB=0.863673;SGB=-0.693147;MQSB=0.997933;MQ0F=0;AC=2;AN=2;DP4=0,0,151,40;MQ=59;ANN=C	GT:PL	1/1:255,255,0	synonymous_variant	clpC	gene-BSU_00860	c.1527T>C	p.Arg509Arg
NC_000964.3	105128	.	G	T	225	.	DP=306;VDB=0.4826;SGB=-0.693147;MQSB=1;MQ0F=0;AC=2;AN=2;DP4=0,0,141,52;MQ=60;ANN=T	GT:PL	1/1:255,255,0	synonymous_variant	clpC	gene-BSU_00860	c.1557G>T	p.Ala519Ala
NC_000964.3	105152	.	A	G	225	.	DP=279;VDB=0.0131475;SGB=-0.693147;MQSB=1;MQ0F=0;AC=2;AN=2;DP4=0,0,119,59;MQ=60;ANN=G	GT:PL	1/1:255,255,0	synonymous_variant	clpC	gene-BSU_00860	c.1581A>G	p.Ala527Ala
NC_000964.3	105230	.	A	G	225	.	DP=185;VDB=0.000521112;SGB=-0.693147;MQSB=1;MQ0F=0;AC=2;AN=2;DP4=0,0,69,54;MQ=60;ANN=G	GT:PL	1/1:255,255,0	synonymous_variant	clpC	gene-BSU_00860	c.1659A>G	p.Glu553Glu
NC_000964.3	105245	.	T	C	225	.	DP=163;VDB=0.0695887;SGB=-0.693147;MQSB=1;MQ0F=0;AC=2;AN=2;DP4=0,0,58,53;MQ=60;ANN=C	GT:PL	1/1:255,255,0	synonymous_variant	clpC	gene-BSU_00860	c.1674T>C	p.Leu558Leu
NC_000964.3	105263	.	C	T	225	.	DP=140;VDB=0.432435;SGB=-0.693147;MQSB=1;MQ0F=0;AC=2;AN=2;DP4=0,0,51,46;MQ=60;ANN=T	GT:PL	1/1:255,255,0	synonymous_variant	clpC	gene-BSU_00860	c.1692C>T	p.Gly564Gly
NC_000964.3	105314	.	T	C	225	.	DP=116;VDB=0.916709;SGB=-0.693147;MQSB=1;MQ0F=0;AC=2;AN=2;DP4=0,0,55,21;MQ=60;ANN=C	GT:PL	1/1:255,229,0	synonymous_variant	clpC	gene-BSU_00860	c.1743T>C	p.His581His
NC_000964.3	105347	.	T	G	225	.	DP=131;VDB=0.769216;SGB=-0.693147;MQSB=1;MQ0F=0;AC=2;AN=2;DP4=0,0,69,11;MQ=60;ANN=G	GT:PL	1/1:255,241,0	synonymous_variant	clpC	gene-BSU_00860	c.1776T>G	p.Gly592Gly
NC_000964.3	105566	.	A	G	225	.	DP=240;VDB=0.162876;SGB=-0.693147;MQSB=1;MQ0F=0;AC=2;AN=2;DP4=0,0,100,49;MQ=60;ANN=G	GT:PL	1/1:255,255,0	synonymous_variant	clpC	gene-BSU_00860	c.1995A>G	p.Leu665Leu
NC_000964.3	105632	.	T	C	225	.	DP=173;VDB=0.63163;SGB=-0.693147;MQSB=1;MQ0F=0;AC=2;AN=2;DP4=0,0,70,44;MQ=60;ANN=C	GT:PL	1/1:255,255,0	synonymous_variant	clpC	gene-BSU_00860	c.2061T>C	p.Asp687Asp
NC_000964.3	105686	.	T	C	225	.	DP=136;VDB=0.398797;SGB=-0.693147;MQSB=1;MQ0F=0;AC=2;AN=2;DP4=0,0,64,30;MQ=60;ANN=C	GT:PL	1/1:255,255,0	synonymous_variant	clpC	gene-BSU_00860	c.2115T>C	p.Ile705Ile
NC_000964.3	105728	.	C	T	225	.	DP=123;VDB=0.669081;SGB=-0.693147;MQSB=1;MQ0F=0;AC=2;AN=2;DP4=0,0,61,15;MQ=60;ANN=T	GT:PL	1/1:255,229,0	synonymous_variant	clpC	gene-BSU_00860	c.2157C>T	p.Leu719Leu
NC_000964.3	105734	.	G	A	225	.	DP=122;VDB=0.640175;SGB=-0.693147;MQSB=1;MQ0F=0;AC=2;AN=2;DP4=0,0,60,11;MQ=60;ANN=A	GT:PL	1/1:255,214,0	synonymous_variant	clpC	gene-BSU_00860	c.2163G>A	p.Glu721Glu
NC_000964.3	105771	.	C	T	225	.	DP=129;VDB=0.682364;SGB=-0.693147;MQSB=1;MQ0F=0;AC=2;AN=2;DP4=0,0,66,12;MQ=60;ANN=T	GT:PL	1/1:255,235,0	synonymous_variant	clpC	gene-BSU_00860	c.2200C>T	p.Leu734Leu
NC_000964.3	106116	.	G	A	225	.	DP=86;VDB=0.364863;SGB=-0.693147;MQSB=1;MQ0F=0;AC=2;AN=2;DP4=0,0,41,9;MQ=60;ANN=A	GT:PL	1/1:255,151,0	synonymous_variant	radA	gene-BSU_00870	c.21G>A	p.Lys7Lys
NC_000964.3	106176	.	T	C	225	.	DP=82;VDB=0.746833;SGB=-0.693147;MQSB=1;MQ0F=0;AC=2;AN=2;DP4=0,0,37,9;MQ=60;ANN=C	GT:PL	1/1:255,138,0	synonymous_variant	radA	gene-BSU_00870	c.81T>C	p.Cys27Cys
NC_000964.3	106518	.	C	G	225	.	DP=147;VDB=0.895259;SGB=-0.693147;MQSB=1;MQ0F=0;AC=2;AN=2;DP4=0,0,70,28;MQ=60;ANN=G	GT:PL	1/1:255,255,0	synonymous_variant	radA	gene-BSU_00870	c.423C>G	p.Leu141Leu
NC_000964.3	106600	.	T	G	225	.	DP=175;VDB=0.998996;SGB=-0.693147;MQSB=1;MQ0F=0;AC=2;AN=2;DP4=0,0,96,17;MQ=60;ANN=G	GT:PL	1/1:255,255,0	missense_variant	radA	gene-BSU_00870	c.505T>G	p.Ser169Ala
NC_000964.3	106653	.	T	G	225	.	DP=176;VDB=0.0152483;SGB=-0.693147;MQSB=1;MQ0F=0;AC=2;AN=2;DP4=0,0,89,25;MQ=60;ANN=G	GT:PL	1/1:255,255,0	synonymous_variant	radA	gene-BSU_00870	c.558T>G	p.Ser186Ser
NC_000964.3	106689	.	C	T	225	.	DP=184;VDB=0.69747;SGB=-0.693147;MQSB=1;MQ0F=0;AC=2;AN=2;DP4=0,0,89,27;MQ=60;ANN=T	GT:PL	1/1:255,255,0	synonymous_variant	radA	gene-BSU_00870	c.594C>T	p.Thr198Thr
NC_000964.3	106707	.	T	C	225	.	DP=184;VDB=0.781513;SGB=-0.693147;MQSB=1;MQ0F=0;AC=2;AN=2;DP4=0,0,92,20;MQ=60;ANN=C	GT:PL	1/1:255,255,0	synonymous_variant	radA	gene-BSU_00870	c.612T>C	p.Ile204Ile
NC_000964.3	107034	.	A	G	225	.	DP=196;VDB=0.00178687;SGB=-0.693147;MQSB=1;MQ0F=0;AC=2;AN=2;DP4=0,0,111,12;MQ=60;ANN=G	GT:PL	1/1:255,255,0	synonymous_variant	radA	gene-BSU_00870	c.939A>G	p.Ala313Ala
NC_000964.3	107052	.	T	C	225	.	DP=211;VDB=0.0890053;SGB=-0.693147;MQSB=1;MQ0F=0;AC=2;AN=2;DP4=0,0,117,13;MQ=60;ANN=C	GT:PL	1/1:255,255,0	synonymous_variant	radA	gene-BSU_00870	c.957T>C	p.Ser319Ser
NC_000964.3	107229	.	T	C	225	.	DP=118;VDB=0.0063434;SGB=-0.693147;MQSB=1;MQ0F=0;AC=2;AN=2;DP4=0,0,48,26;MQ=60;ANN=C	GT:PL	1/1:255,223,0	synonymous_variant	radA	gene-BSU_00870	c.1134T>C	p.Ile378Ile
NC_000964.3	107355	.	T	C	225	.	DP=123;VDB=0.91291;SGB=-0.693147;MQSB=1;MQ0F=0;AC=2;AN=2;DP4=0,0,66,11;MQ=60;ANN=C	GT:PL	1/1:255,232,0	synonymous_variant	radA	gene-BSU_00870	c.1260T>C	p.Gly420Gly
NC_000964.3	107391	.	T	C	225	.	DP=125;VDB=0.0105515;SGB=-0.693147;MQSB=1;MQ0F=0;AC=2;AN=2;DP4=0,0,67,10;MQ=60;ANN=C	GT:PL	1/1:255,232,0	synonymous_variant	radA	gene-BSU_00870	c.1296T>C	p.Asp432Asp
NC_000964.3	107692	.	C	T	225	.	DP=70;VDB=0.624968;SGB=-0.693146;MQSB=1;MQ0F=0;AC=2;AN=2;DP4=0,0,39,5;MQ=60;ANN=T	GT:PL	1/1:255,132,0	synonymous_variant	disA	gene-BSU_00880	c.217C>T	p.Leu73Leu
NC_000964.3	107730	.	T	G	225	.	DP=89;VDB=0.498831;SGB=-0.693147;MQSB=1;MQ0F=0;AC=2;AN=2;DP4=0,0,49,2;MQ=60;ANN=G	GT:PL	1/1:255,154,0	synonymous_variant	disA	gene-BSU_00880	c.255T>G	p.Ser85Ser
NC_000964.3	107745	.	A	C	225	.	DP=102;VDB=0.825379;SGB=-0.693147;MQSB=1;MQ0F=0;AC=2;AN=2;DP4=0,0,56,3;MQ=60;ANN=C	GT:PL	1/1:255,178,0	synonymous_variant	disA	gene-BSU_00880	c.270A>C	p.Leu90Leu
NC_000964.3	107856	.	C	T	225	.	DP=103;VDB=0.327881;SGB=-0.693147;MQSB=1;MQ0F=0;AC=2;AN=2;DP4=0,0,46,14;MQ=60;ANN=T	GT:PL	1/1:255,181,0	synonymous_variant	disA	gene-BSU_00880	c.381C>T	p.Ala127Ala
NC_000964.3	107970	.	A	G	225	.	DP=94;VDB=0.866527;SGB=-0.693147;MQSB=1;MQ0F=0;AC=2;AN=2;DP4=0,0,48,10;MQ=60;ANN=G	GT:PL	1/1:255,172,0	synonymous_variant	disA	gene-BSU_00880	c.495A>G	p.Lys165Lys
NC_000964.3	108237	.	T	C	225	.	DP=94;VDB=0.990208;SGB=-0.693147;MQSB=1;MQ0F=0;AC=2;AN=2;DP4=0,0,56,1;MQ=60;ANN=C	GT:PL	1/1:255,172,0	synonymous_variant	disA	gene-BSU_00880	c.762T>C	p.Val254Val
NC_000964.3	109549	.	T	C	225	.	DP=291;VDB=0.788563;SGB=-0.693147;MQSB=1;MQ0F=0;AC=2;AN=2;DP4=0,0,172,15;MQ=60;ANN=C	GT:PL	1/1:255,255,0	synonymous_variant	yacL	gene-BSU_00890	c.876T>C	p.Val292Val
NC_000964.3	109669	.	G	C	225	.	DP=298;VDB=0.31002;SGB=-0.693147;MQSB=1;MQ0F=0;AC=2;AN=2;DP4=0,0,140,61;MQ=60;ANN=C	GT:PL	1/1:255,255,0	synonymous_variant	yacL	gene-BSU_00890	c.996G>C	p.Arg332Arg
NC_000964.3	109783	.	G	A	225	.	DP=305;VDB=0.30633;SGB=-0.693147;MQSB=1;MQ0F=0;AC=2;AN=2;DP4=0,0,147,58;MQ=60;ANN=A	GT:PL	1/1:255,255,0	upstream_gene_variant	ispD	gene-BSU_00900	c.-6G>A
NC_000964.3	109872	.	G	A	225	.	DP=389;VDB=0.211272;SGB=-0.693147;MQSB=1;MQ0F=0;AC=2;AN=2;DP4=0,0,194,75;MQ=60;ANN=A	GT:PL	1/1:255,255,0	synonymous_variant	ispD	gene-BSU_00900	c.84G>A	p.Lys28Lys
NC_000964.3	109985	.	C	G	225	.	DP=446;VDB=0.325589;SGB=-0.693147;MQSB=1;MQ0F=0;AC=2;AN=2;DP4=0,0,226,84;MQ=60;ANN=G	GT:PL	1/1:255,255,0	missense_variant	ispD	gene-BSU_00900	c.197C>G	p.Ser66Cys
NC_000964.3	110031	.	T	A	225	.	DP=469;VDB=0.581009;SGB=-0.693147;MQSB=1;MQ0F=0;AC=2;AN=2;DP4=0,0,239,85;MQ=60;ANN=A	GT:PL	1/1:255,255,0	missense_variant	ispD	gene-BSU_00900	c.243T>A	p.Asp81Glu
NC_000964.3	110037	.	A	T	225	.	DP=475;VDB=0.764228;SGB=-0.693147;MQSB=1;MQ0F=0;AC=2;AN=2;DP4=0,0,239,83;MQ=60;ANN=T	GT:PL	1/1:255,255,0	synonymous_variant	ispD	gene-BSU_00900	c.249A>T	p.Arg83Arg
NC_000964.3	110092	.	G	A	225	.	DP=449;VDB=0.41285;SGB=-0.693147;MQSB=1;MQ0F=0;AC=2;AN=2;DP4=0,0,226,89;MQ=60;ANN=A	GT:PL	1/1:255,255,0	missense_variant	ispD	gene-BSU_00900	c.304G>A	p.Val102Ile
NC_000964.3	110109	.	T	C	225	.	DP=422;VDB=0.0329839;SGB=-0.693147;MQSB=1;MQ0F=0;AC=2;AN=2;DP4=0,0,201,102;MQ=60;ANN=C	GT:PL	1/1:255,255,0	synonymous_variant	ispD	gene-BSU_00900	c.321T>C	p.Arg107Arg
NC_000964.3	110603	.	T	C	225	.	DP=412;VDB=0.360183;SGB=-0.693147;MQSB=1;MQ0F=0;AC=2;AN=2;DP4=0,0,197,96;MQ=60;ANN=C	GT:PL	1/1:255,255,0	synonymous_variant	ispF	gene-BSU_00910	c.124T>C	p.Leu42Leu
NC_000964.3	110611	.	C	T	225	.	DP=406;VDB=0.282768;SGB=-0.693147;MQSB=1;MQ0F=0;AC=2;AN=2;DP4=0,0,199,90;MQ=60;ANN=T	GT:PL	1/1:255,255,0	synonymous_variant	ispF	gene-BSU_00910	c.132C>T	p.Thr44Thr
NC_000964.3	110653	.	A	C	225	.	DP=405;VDB=0.0175069;SGB=-0.693147;MQSB=1;MQ0F=0;AC=2;AN=2;DP4=0,0,183,85;MQ=60;ANN=C	GT:PL	1/1:255,255,0	synonymous_variant	ispF	gene-BSU_00910	c.174A>C	p.Ile58Ile
NC_000964.3	110783	.	C	G	225	.	DP=256;VDB=0.00118228;SGB=-0.693147;MQSB=1;MQ0F=0;AC=2;AN=2;DP4=0,0,108,69;MQ=60;ANN=G	GT:PL	1/1:255,255,0	missense_variant	ispF	gene-BSU_00910	c.304C>G	p.Gln102Glu
NC_000964.3	110938	.	A	G	225	.	DP=146;VDB=0.426562;SGB=-0.693147;MQSB=1;MQ0F=0;AC=2;AN=2;DP4=0,0,61,35;MQ=60;ANN=G	GT:PL	1/1:255,255,0	synonymous_variant	ispF	gene-BSU_00910	c.459A>G	p.Val153Val
NC_000964.3	111184	.	T	A	225	.	DP=100;VDB=0.848562;SGB=-0.693147;MQSB=1;MQ0F=0;AC=2;AN=2;DP4=0,0,59,3;MQ=60;ANN=A	GT:PL	1/1:255,187,0	synonymous_variant	gltX	gene-BSU_00920	c.138T>A	p.Thr46Thr
NC_000964.3	111289	.	T	C	225	.	DP=167;VDB=0.577311;SGB=-0.693147;MQSB=1;MQ0F=0;AC=2;AN=2;DP4=0,0,82,20;MQ=60;ANN=C	GT:PL	1/1:255,255,0	synonymous_variant	gltX	gene-BSU_00920	c.243T>C	p.Gly81Gly
NC_000964.3	111442	.	C	T	225	.	DP=107;VDB=0.236829;SGB=-0.693147;MQSB=1;MQ0F=0;AC=2;AN=2;DP4=0,0,50,15;MQ=60;ANN=T	GT:PL	1/1:255,196,0	synonymous_variant	gltX	gene-BSU_00920	c.396C>T	p.Ser132Ser
NC_000964.3	111490	.	C	T	225	.	DP=116;VDB=0.946604;SGB=-0.693147;MQSB=1;MQ0F=0;AC=2;AN=2;DP4=0,0,67,11;MQ=60;ANN=T	GT:PL	1/1:255,235,0	synonymous_variant	gltX	gene-BSU_00920	c.444C>T	p.Ala148Ala
NC_000964.3	111520	.	T	C	225	.	DP=136;VDB=0.314824;SGB=-0.693147;MQSB=1;MQ0F=0;AC=2;AN=2;DP4=0,0,70,12;MQ=60;ANN=C	GT:PL	1/1:255,247,0	synonymous_variant	gltX	gene-BSU_00920	c.474T>C	p.Arg158Arg
NC_000964.3	111536	.	G	A	225	.	DP=151;VDB=0.416115;SGB=-0.693147;MQSB=1;MQ0F=0;AC=2;AN=2;DP4=0,0,80,14;MQ=60;ANN=A	GT:PL	1/1:255,255,0	missense_variant	gltX	gene-BSU_00920	c.490G>A	p.Val164Ile
NC_000964.3	111550	.	C	T	225	.	DP=156;VDB=0.0955626;SGB=-0.693147;MQSB=1;MQ0F=0;AC=2;AN=2;DP4=0,0,85,13;MQ=60;ANN=T	GT:PL	1/1:255,255,0	synonymous_variant	gltX	gene-BSU_00920	c.504C>T	p.Asn168Asn
NC_000964.3	111553	.	C	T	225	.	DP=165;VDB=0.184148;SGB=-0.693147;MQSB=1;MQ0F=0;AC=2;AN=2;DP4=0,0,87,12;MQ=60;ANN=T	GT:PL	1/1:255,255,0	synonymous_variant	gltX	gene-BSU_00920	c.507C>T	p.Asp169Asp
NC_000964.3	111601	.	C	T	225	.	DP=226;VDB=0.976136;SGB=-0.693147;MQSB=1;MQ0F=0;AC=2;AN=2;DP4=0,0,126,19;MQ=60;ANN=T	GT:PL	1/1:255,255,0	synonymous_variant	gltX	gene-BSU_00920	c.555C>T	p.Phe185Phe
NC_000964.3	111628	.	T	G	225	.	DP=261;VDB=0.866025;SGB=-0.693147;MQSB=1;MQ0F=0;AC=2;AN=2;DP4=0,0,140,34;MQ=60;ANN=G	GT:PL	1/1:255,255,0	synonymous_variant	gltX	gene-BSU_00920	c.582T>G	p.Pro194Pro
NC_000964.3	111634	.	T	C	225	.	DP=263;VDB=0.753754;SGB=-0.693147;MQSB=1;MQ0F=0;AC=2;AN=2;DP4=0,0,141,30;MQ=60;ANN=C	GT:PL	1/1:255,255,0	synonymous_variant	gltX	gene-BSU_00920	c.588T>C	p.Tyr196Tyr
NC_000964.3	111649	.	T	G	225	.	DP=267;VDB=0.39609;SGB=-0.693147;MQSB=1;MQ0F=0;AC=2;AN=2;DP4=0,0,139,32;MQ=60;ANN=G	GT:PL	1/1:255,255,0	synonymous_variant	gltX	gene-BSU_00920	c.603T>G	p.Ala201Ala
NC_000964.3	111745	.	G	A	225	.	DP=277;VDB=0.0918708;SGB=-0.693147;MQSB=1;MQ0F=0;AC=2;AN=2;DP4=0,0,132,46;MQ=60;ANN=A	GT:PL	1/1:255,255,0	synonymous_variant	gltX	gene-BSU_00920	c.699G>A	p.Gly233Gly
NC_000964.3	111781	.	T	C	225	.	DP=264;VDB=0.580516;SGB=-0.693147;MQSB=1;MQ0F=0;AC=2;AN=2;DP4=0,0,114,54;MQ=60;ANN=C	GT:PL	1/1:255,255,0	synonymous_variant	gltX	gene-BSU_00920	c.735T>C	p.Ile245Ile
NC_000964.3	111808	.	C	T	225	.	DP=252;VDB=0.957171;SGB=-0.693147;MQSB=1;MQ0F=0;AC=2;AN=2;DP4=0,0,107,50;MQ=60;ANN=T	GT:PL	1/1:255,255,0	synonymous_variant	gltX	gene-BSU_00920	c.762C>T	p.Ser254Ser
NC_000964.3	111859	.	C	G	225	.	DP=187;VDB=4.51933e-09;SGB=-0.693147;MQSB=1;MQ0F=0;AC=2;AN=2;DP4=0,0,69,53;MQ=60;ANN=G	GT:PL	1/1:255,255,0	synonymous_variant	gltX	gene-BSU_00920	c.813C>G	p.Gly271Gly
NC_000964.3	111893	.	T	C	225	.	DP=151;VDB=1.5549e-05;SGB=-0.693147;MQSB=1;MQ0F=0;AC=2;AN=2;DP4=0,0,54,44;MQ=60;ANN=C	GT:PL	1/1:255,255,0	synonymous_variant	gltX	gene-BSU_00920	c.847T>C	p.Leu283Leu
NC_000964.3	111958	.	T	C	225	.	DP=72;VDB=0.774014;SGB=-0.693147;MQSB=1;MQ0F=0;AC=2;AN=2;DP4=0,0,33,16;MQ=60;ANN=C	GT:PL	1/1:255,148,0	synonymous_variant	gltX	gene-BSU_00920	c.912T>C	p.Phe304Phe
NC_000964.3	112064	.	C	T	225	.	DP=138;VDB=0.65194;SGB=-0.693147;MQSB=1;MQ0F=0;AC=2;AN=2;DP4=0,0,76,6;MQ=60;ANN=T	GT:PL	1/1:255,247,0	synonymous_variant	gltX	gene-BSU_00920	c.1018C>T	p.Leu340Leu
NC_000964.3	112138	.	T	C	225	.	DP=164;VDB=0.160239;SGB=-0.693147;MQSB=1;MQ0F=0;AC=2;AN=2;DP4=0,0,84,14;MQ=60;ANN=C	GT:PL	1/1:255,255,0	synonymous_variant	gltX	gene-BSU_00920	c.1092T>C	p.Arg364Arg
NC_000964.3	112330	.	T	C	225	.	DP=148;VDB=0.765434;SGB=-0.693147;MQSB=0.995761;MQ0F=0;AC=2;AN=2;DP4=0,0,69,17;MQ=59;ANN=C	GT:PL	1/1:255,255,0	synonymous_variant	gltX	gene-BSU_00920	c.1284T>C	p.Asn428Asn
NC_000964.3	112556	.	T	C	225	.	DP=98;VDB=0.732177;SGB=-0.693147;MQSB=1;MQ0F=0;AC=2;AN=2;DP4=0,0,43,17;MQ=60;ANN=C	GT:PL	1/1:255,181,0	upstream_gene_variant	cysE	gene-BSU_00930	c.-244T>C
NC_000964.3	112965	.	C	T	225	.	DP=30;VDB=0.897779;SGB=-0.690438;MQSB=1;MQ0F=0;AC=2;AN=2;DP4=0,0,16,1;MQ=60;ANN=T	GT:PL	1/1:255,51,0	missense_variant	cysE	gene-BSU_00930	c.166C>T	p.Leu56Phe
NC_000964.3	113132	.	A	G	225	.	DP=165;VDB=0.0114661;SGB=-0.693147;MQSB=1;MQ0F=0;AC=2;AN=2;DP4=0,0,93,3;MQ=60;ANN=G	GT:PL	1/1:255,255,0	synonymous_variant	cysE	gene-BSU_00930	c.333A>G	p.Gly111Gly
NC_000964.3	113189	.	T	C	225	.	DP=233;VDB=0.743188;SGB=-0.693147;MQSB=1;MQ0F=0;AC=2;AN=2;DP4=0,0,125,20;MQ=60;ANN=C	GT:PL	1/1:255,255,0	synonymous_variant	cysE	gene-BSU_00930	c.390T>C	p.Gly130Gly
NC_000964.3	113303	.	C	A	225	.	DP=197;VDB=0.0314579;SGB=-0.693147;MQSB=1;MQ0F=0;AC=2;AN=2;DP4=0,0,83,40;MQ=60;ANN=A	GT:PL	1/1:255,255,0	synonymous_variant	cysE	gene-BSU_00930	c.504C>A	p.Val168Val
NC_000964.3	113893	.	A	G	225	.	DP=246;VDB=0.642615;SGB=-0.693147;MQSB=1;MQ0F=0;AC=2;AN=2;DP4=0,0,115,47;MQ=60;ANN=G	GT:PL	1/1:255,255,0	synonymous_variant	cysS	gene-BSU_00940	c.444A>G	p.Ala148Ala
NC_000964.3	114052	.	G	A	228	.	DP=203;VDB=0.993475;SGB=-0.693147;RPB=0.0609853;MQB=0.0126449;MQSB=0.972254;BQB=0.156129;MQ0F=0;AC=2;AN=2;DP4=3,0,104,31;MQ=59;ANN=A	GT:PL	1/1:255,255,0	synonymous_variant	cysS	gene-BSU_00940	c.603G>A	p.Gly201Gly
NC_000964.3	114280	.	G	C	225	.	DP=152;VDB=0.994606;SGB=-0.693147;MQSB=1;MQ0F=0;AC=2;AN=2;DP4=0,0,76,16;MQ=60;ANN=C	GT:PL	1/1:255,255,0	synonymous_variant	cysS	gene-BSU_00940	c.831G>C	p.Val277Val
NC_000964.3	114399	.	G	A	225	.	DP=195;VDB=0.977603;SGB=-0.693147;MQSB=1;MQ0F=0;AC=2;AN=2;DP4=0,0,106,23;MQ=60;ANN=A	GT:PL	1/1:255,255,0	missense_variant	cysS	gene-BSU_00940	c.950G>A	p.Ser317Asn
NC_000964.3	114403	.	T	C	225	.	DP=192;VDB=0.467875;SGB=-0.693147;MQSB=1;MQ0F=0;AC=2;AN=2;DP4=0,0,105,18;MQ=60;ANN=C	GT:PL	1/1:255,255,0	synonymous_variant	cysS	gene-BSU_00940	c.954T>C	p.Arg318Arg
NC_000964.3	114439	.	G	T	225	.	DP=223;VDB=0.184215;SGB=-0.693147;MQSB=1;MQ0F=0;AC=2;AN=2;DP4=0,0,124,19;MQ=60;ANN=T	GT:PL	1/1:255,255,0	synonymous_variant	cysS	gene-BSU_00940	c.990G>T	p.Leu330Leu
NC_000964.3	114487	.	G	A	225	.	DP=246;VDB=0.0191225;SGB=-0.693147;MQSB=1;MQ0F=0;AC=2;AN=2;DP4=0,0,125,25;MQ=60;ANN=A	GT:PL	1/1:255,255,0	synonymous_variant	cysS	gene-BSU_00940	c.1038G>A	p.Lys346Lys
NC_000964.3	114519	.	A	C	225	.	DP=263;VDB=0.525437;SGB=-0.693147;MQSB=1;MQ0F=0;AC=2;AN=2;DP4=0,0,128,37;MQ=60;ANN=C	GT:PL	1/1:255,255,0	missense_variant	cysS	gene-BSU_00940	c.1070A>C	p.Glu357Ala
NC_000964.3	114667	.	C	T	225	.	DP=206;VDB=0.867354;SGB=-0.693147;MQSB=1;MQ0F=0;AC=2;AN=2;DP4=0,0,97,44;MQ=60;ANN=T	GT:PL	1/1:255,255,0	synonymous_variant	cysS	gene-BSU_00940	c.1218C>T	p.Leu406Leu
NC_000964.3	115598	.	T	C	225	.	DP=271;VDB=0.401407;SGB=-0.693147;MQSB=1;MQ0F=0;AC=2;AN=2;DP4=0,0,171,15;MQ=60;ANN=C	GT:PL	1/1:255,255,0	synonymous_variant	rlmB	gene-BSU_00960	c.330T>C	p.Asn110Asn
NC_000964.3	115819	.	T	A	225	.	DP=426;VDB=0.0117894;SGB=-0.693147;MQSB=1;MQ0F=0;AC=2;AN=2;DP4=0,0,170,132;MQ=60;ANN=A	GT:PL	1/1:255,255,0	missense_variant	rlmB	gene-BSU_00960	c.551T>A	p.Phe184Tyr
NC_000964.3	116397	.	C	T	225	.	DP=63;VDB=0.0153643;SGB=-0.69312;MQSB=1;MQ0F=0;AC=2;AN=2;DP4=0,0,28,4;MQ=60;ANN=T	GT:PL	1/1:255,96,0	synonymous_variant	raeA	gene-BSU_00970	c.373C>T	p.Leu125Leu
NC_000964.3	116866	.	T	C	225	.	DP=72;VDB=0.821887;SGB=-0.693146;MQSB=1;MQ0F=0;AC=2;AN=2;DP4=0,0,36,8;MQ=60;ANN=C	GT:PL	1/1:255,132,0	synonymous_variant	sigH	gene-BSU_00980	c.267T>C	p.Phe89Phe
NC_000964.3	116949	.	C	T	225	.	DP=61;VDB=0.543927;SGB=-0.693127;MQSB=1;MQ0F=0;AC=2;AN=2;DP4=0,0,25,8;MQ=60;ANN=T	GT:PL	1/1:255,99,0	missense_variant	sigH	gene-BSU_00980	c.350C>T	p.Ala117Val
NC_000964.3	116968	.	C	T	225	.	DP=58;VDB=0.428746;SGB=-0.69312;MQSB=1;MQ0F=0;AC=2;AN=2;DP4=0,0,25,7;MQ=60;ANN=T	GT:PL	1/1:255,96,0	synonymous_variant	sigH	gene-BSU_00980	c.369C>T	p.Ile123Ile
NC_000964.3	117795	.	A	T	225	.	DP=19;VDB=0.00031181;SGB=-0.680642;MQ0F=0;AC=2;AN=2;DP4=0,0,12,0;MQ=60;ANN=T	GT:PL	1/1:255,36,0	upstream_gene_variant	nusG	gene-BSU_01010	c.-95A>T
NC_000964.3	117961	.	G	A	225	.	DP=83;VDB=0.276276;SGB=-0.693147;MQSB=1;MQ0F=0;AC=2;AN=2;DP4=0,0,40,7;MQ=60;ANN=A	GT:PL	1/1:255,141,0	synonymous_variant	nusG	gene-BSU_01010	c.72G>A	p.Lys24Lys
NC_000964.3	118069	.	A	G	225	.	DP=124;VDB=0.766717;SGB=-0.693147;MQSB=1;MQ0F=0;AC=2;AN=2;DP4=0,0,61,8;MQ=60;ANN=G	GT:PL	1/1:255,208,0	synonymous_variant	nusG	gene-BSU_01010	c.180A>G	p.Val60Val
NC_000964.3	118123	.	C	T	225	.	DP=143;VDB=0.442982;SGB=-0.693147;MQSB=1;MQ0F=0;AC=2;AN=2;DP4=0,0,74,13;MQ=60;ANN=T	GT:PL	1/1:255,255,0	synonymous_variant	nusG	gene-BSU_01010	c.234C>T	p.Val78Val
NC_000964.3	118129	.	C	A	225	.	DP=143;VDB=0.222456;SGB=-0.693147;MQSB=1;MQ0F=0;AC=2;AN=2;DP4=0,0,72,17;MQ=60;ANN=A	GT:PL	1/1:255,255,0	synonymous_variant	nusG	gene-BSU_01010	c.240C>A	p.Arg80Arg
NC_000964.3	118201	.	G	C	225	.	DP=155;VDB=0.0148204;SGB=-0.693147;MQSB=1;MQ0F=0;AC=2;AN=2;DP4=0,0,71,11;MQ=60;ANN=C	GT:PL	1/1:255,247,0	synonymous_variant	nusG	gene-BSU_01010	c.312G>C	p.Gly104Gly
NC_000964.3	118243	.	A	C	225	.	DP=133;VDB=0.0395514;SGB=-0.693147;MQSB=1;MQ0F=0;AC=2;AN=2;DP4=0,0,56,25;MQ=60;ANN=C	GT:PL	1/1:255,244,0	synonymous_variant	nusG	gene-BSU_01010	c.354A>C	p.Arg118Arg
NC_000964.3	118372	.	T	C	225	.	DP=75;VDB=0.48462;SGB=-0.693146;MQSB=1;MQ0F=0;AC=2;AN=2;DP4=0,0,36,6;MQ=60;ANN=C	GT:PL	1/1:255,126,0	synonymous_variant	nusG	gene-BSU_01010	c.483T>C	p.Phe161Phe
NC_000964.3	119401	.	T	C	225	.	DP=273;VDB=0.00748101;SGB=-0.693147;MQSB=1;MQ0F=0;AC=2;AN=2;DP4=0,0,111,70;MQ=60;ANN=C	GT:PL	1/1:255,255,0	synonymous_variant	rplA	gene-BSU_01030	c.291T>C	p.Asp97Asp
NC_000964.3	119524	.	G	A	225	.	DP=130;VDB=0.00417093;SGB=-0.693147;MQSB=1;MQ0F=0;AC=2;AN=2;DP4=0,0,45,41;MQ=60;ANN=A	GT:PL	1/1:255,255,0	synonymous_variant	rplA	gene-BSU_01030	c.414G>A	p.Pro138Pro
NC_000964.3	119566	.	T	G	225	.	DP=107;VDB=0.997236;SGB=-0.693147;MQSB=1;MQ0F=0;AC=2;AN=2;DP4=0,0,44,14;MQ=60;ANN=G	GT:PL	1/1:255,175,0	synonymous_variant	rplA	gene-BSU_01030	c.456T>G	p.Ala152Ala
NC_000964.3	119818	.	T	C	225	.	DP=82;VDB=0.193193;SGB=-0.693147;MQSB=1;MQ0F=0;AC=2;AN=2;DP4=0,0,40,9;MQ=60;ANN=C	GT:PL	1/1:255,148,0	upstream_gene_variant	ldlJ	gene-BSU_misc_RNA_3	n.-37T>C
NC_000964.3	120514	.	C	T	225	.	DP=90;VDB=0.00127378;SGB=-0.693147;MQSB=1;MQ0F=0;AC=2;AN=2;DP4=0,0,39,15;MQ=60;ANN=T	GT:PL	1/1:255,163,0	missense_variant	rplJ	gene-BSU_01040	c.454C>T	p.Leu152Phe
NC_000964.3	120568	.	C	T	225	.	DP=50;VDB=0.505868;SGB=-0.693097;MQSB=1;MQ0F=0;AC=2;AN=2;DP4=0,0,21,9;MQ=60;ANN=T	GT:PL	1/1:255,90,0	upstream_gene_variant	rplL	gene-BSU_01050	c.-39C>T
NC_000964.3	120747	.	T	A	225	.	DP=165;VDB=0.543809;SGB=-0.693147;MQSB=1;MQ0F=0;AC=2;AN=2;DP4=0,0,88,8;MQ=60;ANN=A	GT:PL	1/1:255,255,0	synonymous_variant	rplL	gene-BSU_01050	c.141T>A	p.Ala47Ala
NC_000964.3	120870	.	G	A	225	.	DP=122;VDB=0.646844;SGB=-0.693147;MQSB=1;MQ0F=0;AC=2;AN=2;DP4=0,0,51,25;MQ=60;ANN=A	GT:PL	1/1:255,229,0	synonymous_variant	rplL	gene-BSU_01050	c.264G>A	p.Glu88Glu
NC_000964.3	121103	.	A	G	225	.	DP=40;VDB=0.961411;SGB=-0.692831;MQSB=1;MQ0F=0;AC=2;AN=2;DP4=0,0,19,5;MQ=60;ANN=G	GT:PL	1/1:255,72,0	synonymous_variant	rlmG	gene-BSU_01060	c.36A>G	p.Val12Val
NC_000964.3	121248	.	G	A	225	.	DP=92;VDB=0.0701787;SGB=-0.693147;MQSB=1;MQ0F=0;AC=2;AN=2;DP4=0,0,50,5;MQ=60;ANN=A	GT:PL	1/1:255,166,0	missense_variant	rlmG	gene-BSU_01060	c.181G>A	p.Gly61Ser
NC_000964.3	121251	.	A	T	225	.	DP=94;VDB=0.0360938;SGB=-0.693147;MQSB=1;MQ0F=0;AC=2;AN=2;DP4=0,0,49,6;MQ=60;ANN=T	GT:PL	1/1:255,166,0	missense_variant	rlmG	gene-BSU_01060	c.184A>T	p.Ile62Phe
NC_000964.3	121256	.	A	G	225	.	DP=94;VDB=0.0237589;SGB=-0.693147;MQSB=1;MQ0F=0;AC=2;AN=2;DP4=0,0,51,6;MQ=60;ANN=G	GT:PL	1/1:255,172,0	synonymous_variant	rlmG	gene-BSU_01060	c.189A>G	p.Leu63Leu
NC_000964.3	121271	.	A	G	225	.	DP=89;VDB=1.77752e-05;SGB=-0.693147;MQSB=1;MQ0F=0;AC=2;AN=2;DP4=0,0,47,5;MQ=60;ANN=G	GT:PL	1/1:255,157,0	synonymous_variant	rlmG	gene-BSU_01060	c.204A>G	p.Gly68Gly
NC_000964.3	121295	.	C	G	225	.	DP=100;VDB=0.00380545;SGB=-0.693147;MQSB=1;MQ0F=0;AC=2;AN=2;DP4=0,0,48,5;MQ=60;ANN=G	GT:PL	1/1:255,160,0	synonymous_variant	rlmG	gene-BSU_01060	c.228C>G	p.Leu76Leu
NC_000964.3	121319	.	C	T	225	.	DP=94;VDB=0.117078;SGB=-0.693147;MQSB=1;MQ0F=0;AC=2;AN=2;DP4=0,0,48,2;MQ=60;ANN=T	GT:PL	1/1:255,151,0	synonymous_variant	rlmG	gene-BSU_01060	c.252C>T	p.Thr84Thr
NC_000964.3	121379	.	G	A	225	.	DP=62;VDB=0.525928;SGB=-0.693141;MQSB=1;MQ0F=0;AC=2;AN=2;DP4=0,0,25,12;MQ=60;ANN=A	GT:PL	1/1:255,111,0	synonymous_variant	rlmG	gene-BSU_01060	c.312G>A	p.Gln104Gln
NC_000964.3	121394	.	C	T	225	.	DP=55;VDB=0.374863;SGB=-0.693132;MQSB=1;MQ0F=0;AC=2;AN=2;DP4=0,0,20,14;MQ=60;ANN=T	GT:PL	1/1:255,102,0	synonymous_variant	rlmG	gene-BSU_01060	c.327C>T	p.Asn109Asn
NC_000964.3	121428	.	G	A	225	.	DP=46;VDB=0.971326;SGB=-0.693021;MQSB=1;MQ0F=0;AC=2;AN=2;DP4=0,0,21,6;MQ=60;ANN=A	GT:PL	1/1:255,81,0	missense_variant	rlmG	gene-BSU_01060	c.361G>A	p.Val121Ile
NC_000964.3	121571	.	A	G	225	.	DP=65;VDB=0.115009;SGB=-0.693127;MQSB=1;MQ0F=0;AC=2;AN=2;DP4=0,0,32,1;MQ=60;ANN=G	GT:PL	1/1:255,99,0	synonymous_variant	rlmG	gene-BSU_01060	c.504A>G	p.Gln168Gln
NC_000964.3	121616	.	A	G	225	.	DP=42;VDB=0.125462;SGB=-0.692562;MQSB=1;MQ0F=0;AC=2;AN=2;DP4=0,0,17,5;MQ=60;ANN=G	GT:PL	1/1:255,66,0	synonymous_variant	rlmG	gene-BSU_01060	c.549A>G	p.Glu183Glu
NC_000964.3	121622	.	C	T	225	.	DP=36;VDB=0.1321;SGB=-0.690438;MQSB=1;MQ0F=0;AC=2;AN=2;DP4=0,0,13,4;MQ=60;ANN=T	GT:PL	1/1:255,51,0	synonymous_variant	rlmG	gene-BSU_01060	c.555C>T	p.Ser185Ser
NC_000964.3	122314	.	T	C	225	.	DP=145;VDB=0.349289;SGB=-0.693147;MQSB=1;MQ0F=0;AC=2;AN=2;DP4=0,0,87,10;MQ=60;ANN=C	GT:PL	1/1:255,255,0	synonymous_variant	rpoB	gene-BSU_01070	c.396T>C	p.Arg132Arg
NC_000964.3	122743	.	T	C	225	.	DP=75;VDB=0.980004;SGB=-0.693146;MQSB=1;MQ0F=0;AC=2;AN=2;DP4=0,0,36,6;MQ=60;ANN=C	GT:PL	1/1:255,126,0	synonymous_variant	rpoB	gene-BSU_01070	c.825T>C	p.Ile275Ile
NC_000964.3	122860	.	G	A	225	.	DP=122;VDB=0.181604;SGB=-0.693147;MQSB=1;MQ0F=0;AC=2;AN=2;DP4=0,0,61,6;MQ=60;ANN=A	GT:PL	1/1:255,202,0	synonymous_variant	rpoB	gene-BSU_01070	c.942G>A	p.Thr314Thr
NC_000964.3	123001	.	C	T	225	.	DP=110;VDB=0.971112;SGB=-0.693147;MQSB=1;MQ0F=0;AC=2;AN=2;DP4=0,0,58,12;MQ=60;ANN=T	GT:PL	1/1:255,211,0	synonymous_variant	rpoB	gene-BSU_01070	c.1083C>T	p.Ile361Ile
NC_000964.3	123089	.	C	T	225	.	DP=188;VDB=0.807392;SGB=-0.693147;MQSB=1;MQ0F=0;AC=2;AN=2;DP4=0,0,112,12;MQ=60;ANN=T	GT:PL	1/1:255,255,0	synonymous_variant	rpoB	gene-BSU_01070	c.1171C>T	p.Leu391Leu
NC_000964.3	123340	.	G	A	225	.	DP=418;VDB=0.737224;SGB=-0.693147;MQSB=1;MQ0F=0;AC=2;AN=2;DP4=0,0,222,63;MQ=60;ANN=A	GT:PL	1/1:255,255,0	synonymous_variant	rpoB	gene-BSU_01070	c.1422G>A	p.Thr474Thr
NC_000964.3	123721	.	C	T	225	.	DP=667;VDB=0.424963;SGB=-0.693147;MQSB=1;MQ0F=0;AC=2;AN=2;DP4=0,0,321,148;MQ=60;ANN=T	GT:PL	1/1:255,255,0	synonymous_variant	rpoB	gene-BSU_01070	c.1803C>T	p.Thr601Thr
NC_000964.3	123736	.	T	C	225	.	DP=670;VDB=0.523547;SGB=-0.693147;MQSB=1;MQ0F=0;AC=2;AN=2;DP4=0,0,318,158;MQ=60;ANN=C	GT:PL	1/1:255,255,0	synonymous_variant	rpoB	gene-BSU_01070	c.1818T>C	p.Asn606Asn
NC_000964.3	123883	.	G	T	225	.	DP=419;VDB=0.000317234;SGB=-0.693147;MQSB=1;MQ0F=0;AC=2;AN=2;DP4=0,0,142,145;MQ=60;ANN=T	GT:PL	1/1:255,255,0	synonymous_variant	rpoB	gene-BSU_01070	c.1965G>T	p.Ala655Ala
NC_000964.3	123979	.	C	G	225	.	DP=241;VDB=0.935546;SGB=-0.693147;MQSB=1;MQ0F=0;AC=2;AN=2;DP4=0,0,101,76;MQ=60;ANN=G	GT:PL	1/1:255,255,0	synonymous_variant	rpoB	gene-BSU_01070	c.2061C>G	p.Ala687Ala
NC_000964.3	124213	.	G	A	225	.	DP=558;VDB=0.0416778;SGB=-0.693147;MQSB=1;MQ0F=0;AC=2;AN=2;DP4=0,0,271,126;MQ=60;ANN=A	GT:PL	1/1:255,255,0	synonymous_variant	rpoB	gene-BSU_01070	c.2295G>A	p.Thr765Thr
NC_000964.3	124486	.	C	A	225	.	DP=357;VDB=0.524453;SGB=-0.693147;MQSB=1;MQ0F=0;AC=2;AN=2;DP4=0,0,176,47;MQ=60;ANN=A	GT:PL	1/1:255,255,0	synonymous_variant	rpoB	gene-BSU_01070	c.2568C>A	p.Ala856Ala
NC_000964.3	124510	.	C	T	225	.	DP=362;VDB=0.0888703;SGB=-0.693147;MQSB=1;MQ0F=0;AC=2;AN=2;DP4=0,0,177,44;MQ=60;ANN=T	GT:PL	1/1:255,255,0	synonymous_variant	rpoB	gene-BSU_01070	c.2592C>T	p.Ile864Ile
NC_000964.3	124561	.	T	C	225	.	DP=338;VDB=0.0319002;SGB=-0.693147;MQSB=1;MQ0F=0;AC=2;AN=2;DP4=0,0,146,66;MQ=60;ANN=C	GT:PL	1/1:255,255,0	synonymous_variant	rpoB	gene-BSU_01070	c.2643T>C	p.His881His
NC_000964.3	124774	.	A	G	225	.	DP=530;VDB=0.000454571;SGB=-0.693147;MQSB=1;MQ0F=0;AC=2;AN=2;DP4=0,0,360,46;MQ=60;ANN=G	GT:PL	1/1:255,255,0	synonymous_variant	rpoB	gene-BSU_01070	c.2856A>G	p.Pro952Pro
NC_000964.3	125014	.	C	A	225	.	DP=827;VDB=0.0947886;SGB=-0.693147;MQSB=1;MQ0F=0;AC=2;AN=2;DP4=0,0,378,276;MQ=60;ANN=A	GT:PL	1/1:255,255,0	synonymous_variant	rpoB	gene-BSU_01070	c.3096C>A	p.Val1032Val
NC_000964.3	125038	.	G	A	225	.	DP=818;VDB=0.356986;SGB=-0.693147;MQSB=1;MQ0F=0;AC=2;AN=2;DP4=0,0,353,274;MQ=60;ANN=A	GT:PL	1/1:255,255,0	synonymous_variant	rpoB	gene-BSU_01070	c.3120G>A	p.Leu1040Leu
NC_000964.3	125723	.	G	T	225	.	DP=251;VDB=0.731001;SGB=-0.693147;MQSB=1;MQ0F=0;AC=2;AN=2;DP4=0,0,140,31;MQ=60;ANN=T	GT:PL	1/1:255,255,0	synonymous_variant	rpoC	gene-BSU_01080	c.162G>T	p.Pro54Pro
NC_000964.3	126026	.	C	T	225	.	DP=99;VDB=0.994704;SGB=-0.693147;MQSB=1;MQ0F=0;AC=2;AN=2;DP4=0,0,44,23;MQ=60;ANN=T	GT:PL	1/1:255,202,0	synonymous_variant	rpoC	gene-BSU_01080	c.465C>T	p.Tyr155Tyr
NC_000964.3	126116	.	A	C	225	.	DP=183;VDB=0.528934;SGB=-0.693147;MQSB=1;MQ0F=0;AC=2;AN=2;DP4=0,0,108,10;MQ=60;ANN=C	GT:PL	1/1:255,255,0	synonymous_variant	rpoC	gene-BSU_01080	c.555A>C	p.Val185Val
NC_000964.3	126146	.	G	A	225	.	DP=253;VDB=0.316644;SGB=-0.693147;MQSB=1;MQ0F=0;AC=2;AN=2;DP4=0,0,166,4;MQ=60;ANN=A	GT:PL	1/1:255,255,0	synonymous_variant	rpoC	gene-BSU_01080	c.585G>A	p.Leu195Leu
NC_000964.3	126488	.	A	T	225	.	DP=598;VDB=0.0392885;SGB=-0.693147;MQSB=1;MQ0F=0;AC=2;AN=2;DP4=0,0,251,177;MQ=60;ANN=T	GT:PL	1/1:255,255,0	synonymous_variant	rpoC	gene-BSU_01080	c.927A>T	p.Gly309Gly
NC_000964.3	126620	.	C	T	225	.	DP=386;VDB=0.0626097;SGB=-0.693147;MQSB=1;MQ0F=0;AC=2;AN=2;DP4=0,0,165,109;MQ=60;ANN=T	GT:PL	1/1:255,255,0	synonymous_variant	rpoC	gene-BSU_01080	c.1059C>T	p.Tyr353Tyr
NC_000964.3	126647	.	A	G	225	.	DP=357;VDB=0.958662;SGB=-0.693147;MQSB=1;MQ0F=0;AC=2;AN=2;DP4=0,0,160,88;MQ=60;ANN=G	GT:PL	1/1:255,255,0	synonymous_variant	rpoC	gene-BSU_01080	c.1086A>G	p.Ala362Ala
NC_000964.3	126767	.	A	G	225	.	DP=429;VDB=0.00975788;SGB=-0.693147;MQSB=1;MQ0F=0;AC=2;AN=2;DP4=0,0,263,51;MQ=60;ANN=G	GT:PL	1/1:255,255,0	synonymous_variant	rpoC	gene-BSU_01080	c.1206A>G	p.Glu402Glu
NC_000964.3	126785	.	T	C	225	.	DP=451;VDB=0.0570595;SGB=-0.693147;MQSB=1;MQ0F=0;AC=2;AN=2;DP4=0,0,281,53;MQ=60;ANN=C	GT:PL	1/1:255,255,0	synonymous_variant	rpoC	gene-BSU_01080	c.1224T>C	p.His408His
NC_000964.3	126792	.	C	T	225	.	DP=478;VDB=0.234385;SGB=-0.693147;MQSB=1;MQ0F=0;AC=2;AN=2;DP4=0,0,290,56;MQ=60;ANN=T	GT:PL	1/1:255,255,0	synonymous_variant	rpoC	gene-BSU_01080	c.1231C>T	p.Leu411Leu
NC_000964.3	127034	.	G	T	225	.	DP=475;VDB=0.102486;SGB=-0.693147;MQSB=1;MQ0F=0;AC=2;AN=2;DP4=0,0,179,164;MQ=60;ANN=T	GT:PL	1/1:255,255,0	synonymous_variant	rpoC	gene-BSU_01080	c.1473G>T	p.Pro491Pro
NC_000964.3	127052	.	A	G	225	.	DP=435;VDB=0.00169385;SGB=-0.693147;MQSB=1;MQ0F=0;AC=2;AN=2;DP4=0,0,155,163;MQ=60;ANN=G	GT:PL	1/1:255,255,0	synonymous_variant	rpoC	gene-BSU_01080	c.1491A>G	p.Leu497Leu
NC_000964.3	127325	.	G	A	225	.	DP=83;VDB=0.631776;SGB=-0.693147;MQSB=1;MQ0F=0;AC=2;AN=2;DP4=0,0,37,10;MQ=60;ANN=A	GT:PL	1/1:255,141,0	synonymous_variant	rpoC	gene-BSU_01080	c.1764G>A	p.Glu588Glu
NC_000964.3	127364	.	T	C	225	.	DP=87;VDB=0.320023;SGB=-0.693147;MQSB=1;MQ0F=0;AC=2;AN=2;DP4=0,0,41,7;MQ=60;ANN=C	GT:PL	1/1:255,144,0	synonymous_variant	rpoC	gene-BSU_01080	c.1803T>C	p.Asp601Asp
NC_000964.3	127502	.	T	C	225	.	DP=96;VDB=0.998319;SGB=-0.693147;MQSB=1;MQ0F=0;AC=2;AN=2;DP4=0,0,57,1;MQ=60;ANN=C	GT:PL	1/1:255,175,0	synonymous_variant	rpoC	gene-BSU_01080	c.1941T>C	p.Gly647Gly
NC_000964.3	127619	.	A	G	225	.	DP=323;VDB=0.802259;SGB=-0.693147;MQSB=1;MQ0F=0;AC=2;AN=2;DP4=0,0,190,16;MQ=60;ANN=G	GT:PL	1/1:255,255,0	synonymous_variant	rpoC	gene-BSU_01080	c.2058A>G	p.Gln686Gln
NC_000964.3	127985	.	T	A	225	.	DP=525;VDB=0.0630454;SGB=-0.693147;MQSB=1;MQ0F=0;AC=2;AN=2;DP4=0,0,230,176;MQ=60;ANN=A	GT:PL	1/1:255,255,0	synonymous_variant	rpoC	gene-BSU_01080	c.2424T>A	p.Ala808Ala
NC_000964.3	128219	.	C	T	225	.	DP=551;VDB=0.755758;SGB=-0.693147;MQSB=1;MQ0F=0;AC=2;AN=2;DP4=0,0,313,99;MQ=60;ANN=T	GT:PL	1/1:255,255,0	synonymous_variant	rpoC	gene-BSU_01080	c.2658C>T	p.Ile886Ile
NC_000964.3	128405	.	T	C	225	.	DP=574;VDB=0.0103904;SGB=-0.693147;MQSB=1;MQ0F=0;AC=2;AN=2;DP4=0,0,239,195;MQ=60;ANN=C	GT:PL	1/1:255,255,0	synonymous_variant	rpoC	gene-BSU_01080	c.2844T>C	p.Asp948Asp
NC_000964.3	128510	.	A	G	225	.	DP=450;VDB=0.109873;SGB=-0.693147;MQSB=1;MQ0F=0;AC=2;AN=2;DP4=0,0,181,143;MQ=60;ANN=G	GT:PL	1/1:255,255,0	synonymous_variant	rpoC	gene-BSU_01080	c.2949A>G	p.Glu983Glu
NC_000964.3	128617	.	C	T	225	.	DP=320;VDB=0.31906;SGB=-0.693147;MQSB=1;MQ0F=0;AC=2;AN=2;DP4=0,0,135,83;MQ=60;ANN=T	GT:PL	1/1:255,255,0	missense_variant	rpoC	gene-BSU_01080	c.3056C>T	p.Thr1019Ile
NC_000964.3	128801	.	G	A	225	.	DP=348;VDB=0.670073;SGB=-0.693147;MQSB=1;MQ0F=0;AC=2;AN=2;DP4=0,0,167,61;MQ=60;ANN=A	GT:PL	1/1:255,255,0	synonymous_variant	rpoC	gene-BSU_01080	c.3240G>A	p.Val1080Val
NC_000964.3	128882	.	G	A	225	.	DP=326;VDB=0.868581;SGB=-0.693147;MQSB=1;MQ0F=0;AC=2;AN=2;DP4=0,0,163,55;MQ=60;ANN=A	GT:PL	1/1:255,255,0	synonymous_variant	rpoC	gene-BSU_01080	c.3321G>A	p.Leu1107Leu
NC_000964.3	128894	.	C	T	225	.	DP=324;VDB=0.997212;SGB=-0.693147;MQSB=0.997189;MQ0F=0;AC=2;AN=2;DP4=0,0,155,64;MQ=59;ANN=T	GT:PL	1/1:255,255,0	synonymous_variant	rpoC	gene-BSU_01080	c.3333C>T	p.Asn1111Asn
NC_000964.3	128900	.	A	T	225	.	DP=320;VDB=0.979003;SGB=-0.693147;MQSB=0.997094;MQ0F=0;AC=2;AN=2;DP4=0,0,153,65;MQ=59;ANN=T	GT:PL	1/1:255,255,0	synonymous_variant	rpoC	gene-BSU_01080	c.3339A>T	p.Pro1113Pro
NC_000964.3	128903	.	T	C	225	.	DP=313;VDB=0.901489;SGB=-0.693147;MQSB=0.996793;MQ0F=0;AC=2;AN=2;DP4=0,0,147,68;MQ=59;ANN=C	GT:PL	1/1:255,255,0	synonymous_variant	rpoC	gene-BSU_01080	c.3342T>C	p.Ala1114Ala
NC_000964.3	129080	.	A	T	225	.	DP=167;VDB=0.00969647;SGB=-0.693147;MQSB=1;MQ0F=0;AC=2;AN=2;DP4=0,0,57,48;MQ=60;ANN=T	GT:PL	1/1:255,255,0	synonymous_variant	rpoC	gene-BSU_01080	c.3519A>T	p.Ala1173Ala
NC_000964.3	129171	.	C	T	225	.	DP=50;VDB=1.35966e-07;SGB=-0.693136;MQSB=1;MQ0F=0;AC=2;AN=2;DP4=0,0,13,22;MQ=60;ANN=T	GT:PL	1/1:255,105,0	upstream_gene_variant	rulS	gene-BSU_01090	c.-169C>T
NC_000964.3	129172	.	T	G	225	.	DP=48;VDB=1.12448e-07;SGB=-0.693136;MQSB=1;MQ0F=0;AC=2;AN=2;DP4=0,0,13,22;MQ=60;ANN=G	GT:PL	1/1:255,105,0	upstream_gene_variant	rulS	gene-BSU_01090	c.-168T>G
NC_000964.3	129245	.	T	A	225	.	DP=26;VDB=0.460669;SGB=-0.686358;MQSB=1;MQ0F=0;AC=2;AN=2;DP4=0,0,13,1;MQ=60;ANN=A	GT:PL	1/1:255,42,0	upstream_gene_variant	rulS	gene-BSU_01090	c.-95T>A
NC_000964.3	130201	.	T	A	225	.	DP=143;VDB=0.791846;SGB=-0.693147;MQSB=1;MQ0F=0;AC=2;AN=2;DP4=0,0,71,18;MQ=60;ANN=A	GT:PL	1/1:255,255,0	synonymous_variant	rpsG	gene-BSU_01110	c.42T>A	p.Pro14Pro
NC_000964.3	130235	.	T	C	225	.	DP=142;VDB=0.6066;SGB=-0.693147;MQSB=1;MQ0F=0;AC=2;AN=2;DP4=0,0,80,8;MQ=60;ANN=C	GT:PL	1/1:255,255,0	synonymous_variant	rpsG	gene-BSU_01110	c.76T>C	p.Leu26Leu
NC_000964.3	130282	.	G	A	225	.	DP=175;VDB=0.959025;SGB=-0.693147;MQSB=1;MQ0F=0;AC=2;AN=2;DP4=0,0,101,7;MQ=60;ANN=A	GT:PL	1/1:255,255,0	synonymous_variant	rpsG	gene-BSU_01110	c.123G>A	p.Thr41Thr
NC_000964.3	130435	.	T	C	225	.	DP=403;VDB=0.000918829;SGB=-0.693147;MQSB=1;MQ0F=0;AC=2;AN=2;DP4=0,0,224,45;MQ=60;ANN=C	GT:PL	1/1:255,255,0	synonymous_variant	rpsG	gene-BSU_01110	c.276T>C	p.Arg92Arg
NC_000964.3	130492	.	T	C	225	.	DP=410;VDB=0.0218122;SGB=-0.693147;MQSB=1;MQ0F=0;AC=2;AN=2;DP4=0,0,173,87;MQ=60;ANN=C	GT:PL	1/1:255,255,0	synonymous_variant	rpsG	gene-BSU_01110	c.333T>C	p.Arg111Arg
NC_000964.3	130740	.	C	T	225	.	DP=227;VDB=0.0457793;SGB=-0.693147;MQSB=1;MQ0F=0;AC=2;AN=2;DP4=0,0,158,7;MQ=60;ANN=T	GT:PL	1/1:255,255,0	synonymous_variant	fusA	gene-BSU_01120	c.57C>T	p.Ile19Ile
NC_000964.3	130887	.	T	A	225	.	DP=545;VDB=0.259705;SGB=-0.693147;MQSB=1;MQ0F=0;AC=2;AN=2;DP4=0,0,312,89;MQ=60;ANN=A	GT:PL	1/1:255,255,0	synonymous_variant	fusA	gene-BSU_01120	c.204T>A	p.Thr68Thr
NC_000964.3	130926	.	T	C	225	.	DP=615;VDB=0.2908;SGB=-0.693147;MQSB=1;MQ0F=0;AC=2;AN=2;DP4=0,0,321,117;MQ=60;ANN=C	GT:PL	1/1:255,255,0	synonymous_variant	fusA	gene-BSU_01120	c.243T>C	p.Asp81Asp
NC_000964.3	131211	.	T	C	225	.	DP=211;VDB=0.213832;SGB=-0.693147;MQSB=1;MQ0F=0;AC=2;AN=2;DP4=0,0,111,29;MQ=60;ANN=C	GT:PL	1/1:255,255,0	synonymous_variant	fusA	gene-BSU_01120	c.528T>C	p.Ile176Ile
NC_000964.3	131277	.	A	G	225	.	DP=209;VDB=0.79757;SGB=-0.693147;MQSB=1;MQ0F=0;AC=2;AN=2;DP4=0,0,105,29;MQ=60;ANN=G	GT:PL	1/1:255,255,0	synonymous_variant	fusA	gene-BSU_01120	c.594A>G	p.Glu198Glu
NC_000964.3	132291	.	C	T	225	.	DP=195;VDB=0.311477;SGB=-0.693147;MQSB=1;MQ0F=0;AC=2;AN=2;DP4=0,0,84,47;MQ=60;ANN=T	GT:PL	1/1:255,255,0	synonymous_variant	fusA	gene-BSU_01120	c.1608C>T	p.Tyr536Tyr
NC_000964.3	132321	.	T	G	225	.	DP=187;VDB=0.972189;SGB=-0.693147;MQSB=1;MQ0F=0;AC=2;AN=2;DP4=0,0,83,39;MQ=60;ANN=G	GT:PL	1/1:255,255,0	missense_variant	fusA	gene-BSU_01120	c.1638T>G	p.Asp546Glu
NC_000964.3	132327	.	C	T	225	.	DP=188;VDB=0.967029;SGB=-0.693147;MQSB=1;MQ0F=0;AC=2;AN=2;DP4=0,0,83,44;MQ=60;ANN=T	GT:PL	1/1:255,255,0	synonymous_variant	fusA	gene-BSU_01120	c.1644C>T	p.Leu548Leu
NC_000964.3	132360	.	C	T	225	.	DP=180;VDB=0.981194;SGB=-0.693147;MQSB=1;MQ0F=0;AC=2;AN=2;DP4=0,0,89,25;MQ=60;ANN=T	GT:PL	1/1:255,255,0	synonymous_variant	fusA	gene-BSU_01120	c.1677C>T	p.Ile559Ile
NC_000964.3	132429	.	C	T	225	.	DP=213;VDB=0.88893;SGB=-0.693147;MQSB=1;MQ0F=0;AC=2;AN=2;DP4=0,0,111,22;MQ=60;ANN=T	GT:PL	1/1:255,255,0	synonymous_variant	fusA	gene-BSU_01120	c.1746C>T	p.Val582Val
NC_000964.3	132525	.	T	C	225	.	DP=293;VDB=0.548618;SGB=-0.693147;MQSB=1;MQ0F=0;AC=2;AN=2;DP4=0,0,169,21;MQ=60;ANN=C	GT:PL	1/1:255,255,0	synonymous_variant	fusA	gene-BSU_01120	c.1842T>C	p.Tyr614Tyr
NC_000964.3	132609	.	T	C	225	.	DP=345;VDB=2.79339e-05;SGB=-0.693147;MQSB=1;MQ0F=0;AC=2;AN=2;DP4=0,0,152,65;MQ=60;ANN=C	GT:PL	1/1:255,255,0	synonymous_variant	fusA	gene-BSU_01120	c.1926T>C	p.Arg642Arg
NC_000964.3	132666	.	G	C	225	.	DP=246;VDB=1.07384e-07;SGB=-0.693147;MQSB=1;MQ0F=0;AC=2;AN=2;DP4=0,0,87,72;MQ=60;ANN=C	GT:PL	1/1:255,255,0	synonymous_variant	fusA	gene-BSU_01120	c.1983G>C	p.Thr661Thr
NC_000964.3	132774	.	G	T	225	.	DP=50;VDB=0.0210283;SGB=-0.69312;MQSB=1;MQ0F=0;AC=2;AN=2;DP4=0,0,18,14;MQ=60;ANN=T	GT:PL	1/1:255,96,0	upstream_gene_variant	tufA	gene-BSU_01130	c.-108G>T
NC_000964.3	133061	.	C	T	225	.	DP=504;VDB=0.208066;SGB=-0.693147;MQSB=1;MQ0F=0;AC=2;AN=2;DP4=0,0,323,40;MQ=60;ANN=T	GT:PL	1/1:255,255,0	synonymous_variant	tufA	gene-BSU_01130	c.180C>T	p.Arg60Arg
NC_000964.3	133394	.	T	A	225	.	DP=395;VDB=0.0681782;SGB=-0.693147;MQSB=1;MQ0F=0;AC=2;AN=2;DP4=0,0,205,105;MQ=60;ANN=A	GT:PL	1/1:255,255,0	synonymous_variant	tufA	gene-BSU_01130	c.513T>A	p.Val171Val
NC_000964.3	133395	.	G	A	225	.	DP=393;VDB=0.0652419;SGB=-0.693147;MQSB=1;MQ0F=0;AC=2;AN=2;DP4=0,0,205,106;MQ=60;ANN=A	GT:PL	1/1:255,255,0	missense_variant	tufA	gene-BSU_01130	c.514G>A	p.Val172Ile
NC_000964.3	133397	.	T	C	225	.	DP=402;VDB=0.0661034;SGB=-0.693147;MQSB=1;MQ0F=0;AC=2;AN=2;DP4=0,0,204,105;MQ=60;ANN=C	GT:PL	1/1:255,255,0	synonymous_variant	tufA	gene-BSU_01130	c.516T>C	p.Val172Val
NC_000964.3	133427	.	A	T	225	.	DP=462;VDB=0.332674;SGB=-0.693147;MQSB=1;MQ0F=0;AC=2;AN=2;DP4=0,0,240,84;MQ=60;ANN=T	GT:PL	1/1:255,255,0	synonymous_variant	tufA	gene-BSU_01130	c.546A>T	p.Gly182Gly
NC_000964.3	133438	.	G	A	225	.	DP=437;VDB=0.0290643;SGB=-0.693147;MQSB=1;MQ0F=0;AC=2;AN=2;DP4=0,0,228,85;MQ=60;ANN=A	GT:PL	1/1:255,255,0	stop_gained	tufA	gene-BSU_01130	c.557G>A	p.Trp186*
NC_000964.3	133439	.	G	C	225	.	DP=437;VDB=0.0363636;SGB=-0.693147;MQSB=1;MQ0F=0;AC=2;AN=2;DP4=0,0,227,84;MQ=60;ANN=C	GT:PL	1/1:255,255,0	missense_variant	tufA	gene-BSU_01130	c.558G>C	p.Trp186Cys
NC_000964.3	133445	.	T	G	225	.	DP=461;VDB=0.177006;SGB=-0.693147;MQSB=1;MQ0F=0;AC=2;AN=2;DP4=0,0,234,85;MQ=60;ANN=G	GT:PL	1/1:255,255,0	synonymous_variant	tufA	gene-BSU_01130	c.564T>G	p.Ala188Ala
NC_000964.3	133628	.	T	C	225	.	DP=305;VDB=0.156974;SGB=-0.693147;MQSB=1;MQ0F=0;AC=2;AN=2;DP4=0,0,127,74;MQ=60;ANN=C	GT:PL	1/1:255,255,0	synonymous_variant	tufA	gene-BSU_01130	c.747T>C	p.Leu249Leu
NC_000964.3	133634	.	A	T	225	.	DP=295;VDB=0.303959;SGB=-0.693147;MQSB=1;MQ0F=0;AC=2;AN=2;DP4=0,0,126,65;MQ=60;ANN=T	GT:PL	1/1:255,255,0	missense_variant	tufA	gene-BSU_01130	c.753A>T	p.Glu251Asp
NC_000964.3	133706	.	C	T	225	.	DP=254;VDB=0.767512;SGB=-0.693147;MQSB=1;MQ0F=0;AC=2;AN=2;DP4=0,0,117,63;MQ=60;ANN=T	GT:PL	1/1:255,255,0	synonymous_variant	tufA	gene-BSU_01130	c.825C>T	p.Asp275Asp
NC_000964.3	134080	.	G	A	225	.	DP=45;VDB=1.82457e-09;SGB=-0.693127;MQSB=1;MQ0F=0;AC=2;AN=2;DP4=0,0,9,24;MQ=60;ANN=A	GT:PL	1/1:255,99,0	upstream_gene_variant	ybaC	gene-BSU_01140	c.-91G>A
NC_000964.3	134275	.	G	C	225	.	DP=73;VDB=0.0288726;SGB=-0.693143;MQ0F=0;AC=2;AN=2;DP4=0,0,38,0;MQ=60;ANN=C	GT:PL	1/1:255,114,0	synonymous_variant	ybaC	gene-BSU_01140	c.105G>C	p.Leu35Leu
NC_000964.3	134410	.	G	A	225	.	DP=50;VDB=0.37053;SGB=-0.692914;MQSB=1;MQ0F=0;AC=2;AN=2;DP4=0,0,22,3;MQ=60;ANN=A	GT:PL	1/1:255,75,0	synonymous_variant	ybaC	gene-BSU_01140	c.240G>A	p.Ser80Ser
NC_000964.3	134429	.	A	G	225	.	DP=48;VDB=0.635261;SGB=-0.693054;MQSB=1;MQ0F=0;AC=2;AN=2;DP4=0,0,22,6;MQ=60;ANN=G	GT:PL	1/1:255,84,0	missense_variant	ybaC	gene-BSU_01140	c.259A>G	p.Asn87Asp
NC_000964.3	134505	.	C	T	225	.	DP=49;VDB=0.788257;SGB=-0.693054;MQSB=1;MQ0F=0;AC=2;AN=2;DP4=0,0,23,5;MQ=60;ANN=T	GT:PL	1/1:255,84,0	missense_variant	ybaC	gene-BSU_01140	c.335C>T	p.Ala112Val
NC_000964.3	134521	.	A	G	225	.	DP=55;VDB=0.820063;SGB=-0.693079;MQSB=1;MQ0F=0;AC=2;AN=2;DP4=0,0,24,5;MQ=60;ANN=G	GT:PL	1/1:255,87,0	synonymous_variant	ybaC	gene-BSU_01140	c.351A>G	p.Gly117Gly
NC_000964.3	134552	.	C	T	225	.	DP=47;VDB=0.219876;SGB=-0.692976;MQSB=1;MQ0F=0;AC=2;AN=2;DP4=0,0,24,2;MQ=60;ANN=T	GT:PL	1/1:255,78,0	missense_variant	ybaC	gene-BSU_01140	c.382C>T	p.Arg128Cys
NC_000964.3	134570	.	A	G	225	.	DP=43;VDB=0.0413954;SGB=-0.692717;MQSB=1;MQ0F=0;AC=2;AN=2;DP4=0,0,22,1;MQ=60;ANN=G	GT:PL	1/1:255,69,0	missense_variant	ybaC	gene-BSU_01140	c.400A>G	p.Thr134Ala
NC_000964.3	134602	.	G	T	225	.	DP=40;VDB=0.701077;SGB=-0.692831;MQSB=1;MQ0F=0;AC=2;AN=2;DP4=0,0,20,4;MQ=60;ANN=T	GT:PL	1/1:255,72,0	synonymous_variant	ybaC	gene-BSU_01140	c.432G>T	p.Pro144Pro
NC_000964.3	134605	.	A	C	225	.	DP=35;VDB=0.588416;SGB=-0.692717;MQSB=1;MQ0F=0;AC=2;AN=2;DP4=0,0,18,5;MQ=60;ANN=C	GT:PL	1/1:255,69,0	missense_variant	ybaC	gene-BSU_01140	c.435A>C	p.Gln145His
NC_000964.3	134630	.	C	A	225	.	DP=25;VDB=0.159996;SGB=-0.683931;MQSB=1;MQ0F=0;AC=2;AN=2;DP4=0,0,12,1;MQ=60;ANN=A	GT:PL	1/1:255,39,0	missense_variant	ybaC	gene-BSU_01140	c.460C>A	p.His154Asn
NC_000964.3	134647	.	C	T	225	.	DP=31;VDB=0.98676;SGB=-0.691153;MQSB=1;MQ0F=0;AC=2;AN=2;DP4=0,0,16,2;MQ=60;ANN=T	GT:PL	1/1:255,54,0	synonymous_variant	ybaC	gene-BSU_01140	c.477C>T	p.Ser159Ser
NC_000964.3	134648	.	G	A	225	.	DP=30;VDB=0.986514;SGB=-0.691153;MQSB=1;MQ0F=0;AC=2;AN=2;DP4=0,0,16,2;MQ=60;ANN=A	GT:PL	1/1:255,54,0	missense_variant	ybaC	gene-BSU_01140	c.478G>A	p.Glu160Lys
NC_000964.3	134658	.	A	T	225	.	DP=41;VDB=0.985797;SGB=-0.69168;MQSB=1;MQ0F=0;AC=2;AN=2;DP4=0,0,17,2;MQ=60;ANN=T	GT:PL	1/1:255,57,0	missense_variant	ybaC	gene-BSU_01140	c.488A>T	p.Lys163Ile
NC_000964.3	134666	.	A	T	225	.	DP=53;VDB=0.618977;SGB=-0.693136;MQSB=1;MQ0F=0;AC=2;AN=2;DP4=0,0,33,2;MQ=60;ANN=T	GT:PL	1/1:255,105,0	missense_variant	ybaC	gene-BSU_01140	c.496A>T	p.Ile166Leu
NC_000964.3	134680	.	T	C	225	.	DP=62;VDB=0.00383674;SGB=-0.693146;MQSB=1;MQ0F=0;AC=2;AN=2;DP4=0,0,39,3;MQ=60;ANN=C	GT:PL	1/1:255,126,0	synonymous_variant	ybaC	gene-BSU_01140	c.510T>C	p.Leu170Leu
NC_000964.3	134746	.	T	C	225	.	DP=144;VDB=0.00443823;SGB=-0.693147;MQSB=1;MQ0F=0;AC=2;AN=2;DP4=0,0,81,5;MQ=60;ANN=C	GT:PL	1/1:255,255,0	synonymous_variant	ybaC	gene-BSU_01140	c.576T>C	p.Val192Val
NC_000964.3	134754	.	C	G	225	.	DP=155;VDB=0.0265724;SGB=-0.693147;MQSB=1;MQ0F=0;AC=2;AN=2;DP4=0,0,89,5;MQ=60;ANN=G	GT:PL	1/1:255,255,0	missense_variant	ybaC	gene-BSU_01140	c.584C>G	p.Thr195Ser
NC_000964.3	134764	.	A	C	225	.	DP=172;VDB=0.113247;SGB=-0.693147;MQSB=1;MQ0F=0;AC=2;AN=2;DP4=0,0,95,5;MQ=60;ANN=C	GT:PL	1/1:255,255,0	synonymous_variant	ybaC	gene-BSU_01140	c.594A>C	p.Gly198Gly
NC_000964.3	134772	.	A	G	225	.	DP=176;VDB=0.113186;SGB=-0.693147;MQSB=1;MQ0F=0;AC=2;AN=2;DP4=0,0,97,4;MQ=60;ANN=G	GT:PL	1/1:255,255,0	missense_variant	ybaC	gene-BSU_01140	c.602A>G	p.His201Arg
NC_000964.3	134791	.	C	A	225	.	DP=170;VDB=0.0115604;SGB=-0.693147;MQSB=1;MQ0F=0;AC=2;AN=2;DP4=0,0,91,5;MQ=60;ANN=A	GT:PL	1/1:255,255,0	synonymous_variant	ybaC	gene-BSU_01140	c.621C>A	p.Leu207Leu
NC_000964.3	134854	.	T	C	225	.	DP=144;VDB=0.266228;SGB=-0.693147;MQSB=1;MQ0F=0;AC=2;AN=2;DP4=0,0,62,26;MQ=60;ANN=C	GT:PL	1/1:255,255,0	synonymous_variant	ybaC	gene-BSU_01140	c.684T>C	p.Leu228Leu
NC_000964.3	134889	.	A	G	225	.	DP=112;VDB=0.0725371;SGB=-0.693147;MQSB=1;MQ0F=0;AC=2;AN=2;DP4=0,0,44,23;MQ=60;ANN=G	GT:PL	1/1:255,202,0	missense_variant	ybaC	gene-BSU_01140	c.719A>G	p.Asp240Gly
NC_000964.3	134983	.	A	T	225	.	DP=73;VDB=0.579515;SGB=-0.693146;MQSB=1;MQ0F=0;AC=2;AN=2;DP4=0,0,35,8;MQ=60;ANN=T	GT:PL	1/1:255,129,0	synonymous_variant	ybaC	gene-BSU_01140	c.813A>T	p.Ala271Ala
NC_000964.3	135009	.	A	T	225	.	DP=86;VDB=0.702352;SGB=-0.693147;MQSB=1;MQ0F=0;AC=2;AN=2;DP4=0,0,42,5;MQ=60;ANN=T	GT:PL	1/1:255,141,0	missense_variant	ybaC	gene-BSU_01140	c.839A>T	p.Glu280Val
NC_000964.3	135010	.	A	G	225	.	DP=86;VDB=0.703203;SGB=-0.693147;MQSB=1;MQ0F=0;AC=2;AN=2;DP4=0,0,42,5;MQ=60;ANN=G	GT:PL	1/1:255,141,0	synonymous_variant	ybaC	gene-BSU_01140	c.840A>G	p.Glu280Glu
NC_000964.3	135022	.	T	C	225	.	DP=89;VDB=0.644061;SGB=-0.693147;MQSB=1;MQ0F=0;AC=2;AN=2;DP4=0,0,43,4;MQ=60;ANN=C	GT:PL	1/1:255,141,0	synonymous_variant	ybaC	gene-BSU_01140	c.852T>C	p.Pro284Pro
NC_000964.3	135049	.	T	C	225	.	DP=90;VDB=0.483043;SGB=-0.693147;MQSB=1;MQ0F=0;AC=2;AN=2;DP4=0,0,41,8;MQ=60;ANN=C	GT:PL	1/1:255,148,0	synonymous_variant	ybaC	gene-BSU_01140	c.879T>C	p.Asn293Asn
NC_000964.3	135079	.	A	G	225	.	DP=73;VDB=0.00040454;SGB=-0.693145;MQSB=1;MQ0F=0;AC=2;AN=2;DP4=0,0,32,8;MQ=60;ANN=G	GT:PL	1/1:255,120,0	synonymous_variant	ybaC	gene-BSU_01140	c.909A>G	p.Pro303Pro
NC_000964.3	135080	.	T	G	225	.	DP=72;VDB=0.000315586;SGB=-0.693145;MQSB=1;MQ0F=0;AC=2;AN=2;DP4=0,0,32,8;MQ=60;ANN=G	GT:PL	1/1:255,120,0	missense_variant	ybaC	gene-BSU_01140	c.910T>G	p.Ser304Ala
NC_000964.3	135106	.	G	A	225	.	DP=65;VDB=4.81734e-05;SGB=-0.693141;MQSB=1;MQ0F=0;AC=2;AN=2;DP4=0,0,27,10;MQ=60;ANN=A	GT:PL	1/1:255,111,0	synonymous_variant	ybaC	gene-BSU_01140	c.936G>A	p.Arg312Arg
NC_000964.3	136230	.	C	T	225	.	DP=139;VDB=0.0998751;SGB=-0.693147;MQSB=1;MQ0F=0;AC=2;AN=2;DP4=0,0,48,44;MQ=60;ANN=T	GT:PL	1/1:255,255,0	synonymous_variant	rplC	gene-BSU_01160	c.519C>T	p.Asn173Asn
NC_000964.3	136242	.	A	T	225	.	DP=121;VDB=0.0258903;SGB=-0.693147;MQSB=1;MQ0F=0;AC=2;AN=2;DP4=0,0,38,44;MQ=60;ANN=T	GT:PL	1/1:255,244,0	synonymous_variant	rplC	gene-BSU_01160	c.531A>T	p.Val177Val
NC_000964.3	136734	.	C	T	225	.	DP=137;VDB=0.99155;SGB=-0.693147;MQSB=1;MQ0F=0;AC=2;AN=2;DP4=0,0,58,38;MQ=60;ANN=T	GT:PL	1/1:255,255,0	synonymous_variant	rplD	gene-BSU_01170	c.366C>T	p.Asn122Asn
NC_000964.3	136803	.	A	G	225	.	DP=157;VDB=0.691983;SGB=-0.693147;MQSB=1;MQ0F=0;AC=2;AN=2;DP4=0,0,82,9;MQ=60;ANN=G	GT:PL	1/1:255,255,0	synonymous_variant	rplD	gene-BSU_01170	c.435A>G	p.Gly145Gly
NC_000964.3	136905	.	C	T	225	.	DP=173;VDB=0.363028;SGB=-0.693147;MQSB=1;MQ0F=0;AC=2;AN=2;DP4=0,0,83,22;MQ=60;ANN=T	GT:PL	1/1:255,255,0	synonymous_variant	rplD	gene-BSU_01170	c.537C>T	p.Asn179Asn
NC_000964.3	137045	.	C	T	225	.	DP=115;VDB=0.219905;SGB=-0.693147;MQSB=1;MQ0F=0;AC=2;AN=2;DP4=0,0,49,19;MQ=60;ANN=T	GT:PL	1/1:255,205,0	synonymous_variant	rplW	gene-BSU_01180	c.54C>T	p.Ala18Ala
NC_000964.3	137063	.	A	G	225	.	DP=108;VDB=0.0382269;SGB=-0.693147;MQSB=1;MQ0F=0;AC=2;AN=2;DP4=0,0,44,15;MQ=60;ANN=G	GT:PL	1/1:255,178,0	synonymous_variant	rplW	gene-BSU_01180	c.72A>G	p.Lys24Lys
NC_000964.3	137174	.	C	T	225	.	DP=107;VDB=0.133129;SGB=-0.693147;MQSB=1;MQ0F=0;AC=2;AN=2;DP4=0,0,51,8;MQ=60;ANN=T	GT:PL	1/1:255,178,0	synonymous_variant	rplW	gene-BSU_01180	c.183C>T	p.Gly61Gly
NC_000964.3	137879	.	C	T	225	.	DP=540;VDB=0.453879;SGB=-0.693147;MQSB=1;MQ0F=0;AC=2;AN=2;DP4=0,0,275,103;MQ=60;ANN=T	GT:PL	1/1:255,255,0	missense_variant	rplB	gene-BSU_01190	c.569C>T	p.Ala190Val
NC_000964.3	138315	.	T	A	225	.	DP=169;VDB=0.0115753;SGB=-0.693147;MQSB=1;MQ0F=0;AC=2;AN=2;DP4=0,0,102,5;MQ=60;ANN=A	GT:PL	1/1:255,255,0	synonymous_variant	rpsS	gene-BSU_01200	c.114T>A	p.Ser38Ser
NC_000964.3	139009	.	T	C	225	.	DP=310;VDB=0.872219;SGB=-0.693147;MQSB=1;MQ0F=0;AC=2;AN=2;DP4=0,0,166,34;MQ=60;ANN=C	GT:PL	1/1:255,255,0	synonymous_variant	rpsC	gene-BSU_01220	c.168T>C	p.Ile56Ile
NC_000964.3	139480	.	T	A	225	.	DP=202;VDB=0.967866;SGB=-0.693147;MQSB=1;MQ0F=0;AC=2;AN=2;DP4=0,0,89,34;MQ=60;ANN=A	GT:PL	1/1:255,255,0	missense_variant	rpsC	gene-BSU_01220	c.639T>A	p.Asn213Lys
NC_000964.3	139586	.	C	T	225	.	DP=260;VDB=1.82176e-05;SGB=-0.693147;MQSB=1;MQ0F=0;AC=2;AN=2;DP4=0,0,135,30;MQ=60;ANN=T	GT:PL	1/1:255,255,0	synonymous_variant	rplP	gene-BSU_01230	c.87C>T	p.Phe29Phe
NC_000964.3	139610	.	A	T	225	.	DP=273;VDB=0.00203575;SGB=-0.693147;MQSB=1;MQ0F=0;AC=2;AN=2;DP4=0,0,133,30;MQ=60;ANN=T	GT:PL	1/1:255,255,0	synonymous_variant	rplP	gene-BSU_01230	c.111A>T	p.Leu37Leu
NC_000964.3	140819	.	ATT	AT	219	.	INDEL;IDV=137;IMF=0.964789;DP=142;VDB=0.888399;SGB=-0.693147;MQSB=1;MQ0F=0;ICB=1;HOB=0.5;AC=1;AN=2;DP4=2,50,59,31;MQ=60;ANN=AT	GT:PL	0/1:255,0,110	upstream_gene_variant	rplX	gene-BSU_01270	c.-36delT
NC_000964.3	141359	.	G	A	225	.	DP=233;VDB=0.0140864;SGB=-0.693147;MQSB=1;MQ0F=0;AC=2;AN=2;DP4=0,0,123,13;MQ=60;ANN=A	GT:PL	1/1:255,255,0	synonymous_variant	rplE	gene-BSU_01280	c.165G>A	p.Glu55Glu
NC_000964.3	142258	.	C	T	225	.	DP=202;VDB=0.146442;SGB=-0.693147;MQSB=1;MQ0F=0;AC=2;AN=2;DP4=0,0,109,20;MQ=60;ANN=T	GT:PL	1/1:255,255,0	synonymous_variant	rpsH	gene-BSU_01300	c.285C>T	p.Pro95Pro
NC_000964.3	143540	.	T	C	225	.	DP=396;VDB=0.410815;SGB=-0.693147;MQSB=1;MQ0F=0;AC=2;AN=2;DP4=0,0,208,62;MQ=60;ANN=C	GT:PL	1/1:255,255,0	synonymous_variant	rpsE	gene-BSU_01330	c.180T>C	p.Ile60Ile
NC_000964.3	144165	.	C	A	225	.	DP=232;VDB=4.00011e-07;SGB=-0.693147;MQSB=1;MQ0F=0;AC=2;AN=2;DP4=0,0,148,7;MQ=60;ANN=A	GT:PL	1/1:255,255,0	missense_variant	rplO	gene-BSU_01350	c.81C>A	p.Asn27Lys
NC_000964.3	144276	.	T	C	225	.	DP=278;VDB=0.0129068;SGB=-0.693147;MQSB=1;MQ0F=0;AC=2;AN=2;DP4=0,0,110,68;MQ=60;ANN=C	GT:PL	1/1:255,255,0	synonymous_variant	rplO	gene-BSU_01350	c.192T>C	p.Arg64Arg
NC_000964.3	144664	.	A	G	225	.	DP=239;VDB=0.700978;SGB=-0.693147;MQSB=1;MQ0F=0;AC=2;AN=2;DP4=0,0,122,33;MQ=60;ANN=G	GT:PL	1/1:255,255,0	synonymous_variant	secY	gene-BSU_01360	c.138A>G	p.Ala46Ala
NC_000964.3	144799	.	G	T	225	.	DP=264;VDB=0.245628;SGB=-0.693147;MQSB=1;MQ0F=0;AC=2;AN=2;DP4=0,0,129,39;MQ=60;ANN=T	GT:PL	1/1:255,255,0	synonymous_variant	secY	gene-BSU_01360	c.273G>T	p.Val91Val
NC_000964.3	144991	.	G	A	225	.	DP=183;VDB=0.193719;SGB=-0.693147;MQSB=1;MQ0F=0;AC=2;AN=2;DP4=0,0,74,40;MQ=60;ANN=A	GT:PL	1/1:255,255,0	synonymous_variant	secY	gene-BSU_01360	c.465G>A	p.Val155Val
NC_000964.3	145294	.	A	G	225	.	DP=110;VDB=0.890912;SGB=-0.693147;MQSB=1;MQ0F=0;AC=2;AN=2;DP4=0,0,53,14;MQ=60;ANN=G	GT:PL	1/1:255,202,0	synonymous_variant	secY	gene-BSU_01360	c.768A>G	p.Gly256Gly
NC_000964.3	146017	.	C	T	225	.	DP=101;VDB=0.464869;SGB=-0.693147;MQSB=1;MQ0F=0;AC=2;AN=2;DP4=0,0,49,10;MQ=60;ANN=T	GT:PL	1/1:255,178,0	synonymous_variant	adk	gene-BSU_01370	c.141C>T	p.Leu47Leu
NC_000964.3	146230	.	T	C	225	.	DP=197;VDB=0.0802121;SGB=-0.693147;MQSB=1;MQ0F=0;AC=2;AN=2;DP4=0,0,111,18;MQ=60;ANN=C	GT:PL	1/1:255,255,0	synonymous_variant	adk	gene-BSU_01370	c.354T>C	p.Asp118Asp
NC_000964.3	146232	.	T	C	225	.	DP=196;VDB=0.0418075;SGB=-0.693147;MQSB=1;MQ0F=0;AC=2;AN=2;DP4=0,0,110,19;MQ=60;ANN=C	GT:PL	1/1:255,255,0	missense_variant	adk	gene-BSU_01370	c.356T>C	p.Val119Ala
NC_000964.3	146236	.	G	C	225	.	DP=201;VDB=0.0554986;SGB=-0.693147;MQSB=1;MQ0F=0;AC=2;AN=2;DP4=0,0,110,20;MQ=60;ANN=C	GT:PL	1/1:255,255,0	synonymous_variant	adk	gene-BSU_01370	c.360G>C	p.Leu120Leu
NC_000964.3	146377	.	A	C	225	.	DP=162;VDB=0.6159;SGB=-0.693147;MQSB=1;MQ0F=0;AC=2;AN=2;DP4=0,0,61,44;MQ=60;ANN=C	GT:PL	1/1:255,255,0	synonymous_variant	adk	gene-BSU_01370	c.501A>C	p.Thr167Thr
NC_000964.3	146425	.	C	T	225	.	DP=124;VDB=0.121775;SGB=-0.693147;MQSB=1;MQ0F=0;AC=2;AN=2;DP4=0,0,52,24;MQ=60;ANN=T	GT:PL	1/1:255,229,0	synonymous_variant	adk	gene-BSU_01370	c.549C>T	p.Leu183Leu
NC_000964.3	146470	.	G	A	225	.	DP=123;VDB=0.681584;SGB=-0.693147;MQSB=1;MQ0F=0;AC=2;AN=2;DP4=0,0,55,21;MQ=60;ANN=A	GT:PL	1/1:255,229,0	synonymous_variant	adk	gene-BSU_01370	c.594G>A	p.Gln198Gln
NC_000964.3	147350	.	C	T	225	.	DP=125;VDB=0.621061;SGB=-0.693147;MQSB=1;MQ0F=0;AC=2;AN=2;DP4=0,0,62,15;MQ=60;ANN=T	GT:PL	1/1:255,232,0	synonymous_variant	ybzG	gene-BSU_01389	c.39C>T	p.Thr13Thr
NC_000964.3	147365	.	T	G	225	.	DP=110;VDB=0.016152;SGB=-0.693147;MQSB=1;MQ0F=0;AC=2;AN=2;DP4=0,0,52,19;MQ=60;ANN=G	GT:PL	1/1:255,214,0	synonymous_variant	ybzG	gene-BSU_01389	c.54T>G	p.Leu18Leu
NC_000964.3	148239	.	C	T	225	.	DP=124;VDB=0.716649;SGB=-0.693147;MQSB=1;MQ0F=0;AC=2;AN=2;DP4=0,0,67,11;MQ=60;ANN=T	GT:PL	1/1:255,235,0	synonymous_variant	rpsM	gene-BSU_01410	c.267C>T	p.Ile89Ile
NC_000964.3	150180	.	T	C	225	.	DP=230;VDB=0.101983;SGB=-0.693147;MQSB=1;MQ0F=0;AC=2;AN=2;DP4=0,0,112,26;MQ=60;ANN=C	GT:PL	1/1:255,255,0	synonymous_variant	rplQ	gene-BSU_01440	c.228T>C	p.Asn76Asn
NC_000964.3	150240	.	T	C	225	.	DP=229;VDB=0.426109;SGB=-0.693147;MQSB=1;MQ0F=0;AC=2;AN=2;DP4=0,0,99,44;MQ=60;ANN=C	GT:PL	1/1:255,255,0	synonymous_variant	rplQ	gene-BSU_01440	c.288T>C	p.Gly96Gly
NC_000964.3	150534	.	A	G	225	.	DP=207;VDB=0.0395105;SGB=-0.693147;MQSB=1;MQ0F=0;AC=2;AN=2;DP4=0,0,107,17;MQ=60;ANN=G	GT:PL	1/1:255,255,0	missense_variant	ecfA	gene-BSU_01450	c.92A>G	p.Gln31Arg
NC_000964.3	151048	.	C	T	225	.	DP=169;VDB=2.11453e-07;SGB=-0.693147;MQSB=1;MQ0F=0;AC=2;AN=2;DP4=0,0,60,48;MQ=60;ANN=T	GT:PL	1/1:255,255,0	synonymous_variant	ecfA	gene-BSU_01450	c.606C>T	p.Asp202Asp
NC_000964.3	151052	.	A	G	225	.	DP=168;VDB=1.65802e-06;SGB=-0.693147;MQSB=1;MQ0F=0;AC=2;AN=2;DP4=0,0,60,49;MQ=60;ANN=G	GT:PL	1/1:255,255,0	missense_variant	ecfA	gene-BSU_01450	c.610A>G	p.Asn204Asp
NC_000964.3	151159	.	T	C	225	.	DP=104;VDB=1;SGB=-0.693147;MQSB=1;MQ0F=0;AC=2;AN=2;DP4=0,0,57,11;MQ=60;ANN=C	GT:PL	1/1:255,205,0	synonymous_variant	ecfA	gene-BSU_01450	c.717T>C	p.Ile239Ile
NC_000964.3	151311	.	C	G	225	.	DP=259;VDB=0.00769233;SGB=-0.693147;MQSB=1;MQ0F=0;AC=2;AN=2;DP4=0,0,146,28;MQ=60;ANN=G	GT:PL	1/1:255,255,0	synonymous_variant	ecfAB	gene-BSU_01460	c.9C>G	p.Thr3Thr
NC_000964.3	151413	.	A	T	225	.	DP=230;VDB=0.000842539;SGB=-0.693147;MQSB=1;MQ0F=0;AC=2;AN=2;DP4=0,0,82,63;MQ=60;ANN=T	GT:PL	1/1:255,255,0	synonymous_variant	ecfAB	gene-BSU_01460	c.111A>T	p.Leu37Leu
NC_000964.3	151459	.	C	T	225	.	DP=153;VDB=3.64114e-11;SGB=-0.693147;MQSB=1;MQ0F=0;AC=2;AN=2;DP4=0,0,41,71;MQ=60;ANN=T	GT:PL	1/1:255,255,0	synonymous_variant	ecfAB	gene-BSU_01460	c.157C>T	p.Leu53Leu
NC_000964.3	151626	.	T	G	225	.	DP=65;VDB=0.0873575;SGB=-0.693146;MQSB=1;MQ0F=0;AC=2;AN=2;DP4=0,0,41,1;MQ=60;ANN=G	GT:PL	1/1:255,126,0	synonymous_variant	ecfAB	gene-BSU_01460	c.324T>G	p.Ala108Ala
NC_000964.3	151737	.	C	T	225	.	DP=253;VDB=0.209655;SGB=-0.693147;MQSB=1;MQ0F=0;AC=2;AN=2;DP4=0,0,156,9;MQ=60;ANN=T	GT:PL	1/1:255,255,0	synonymous_variant	ecfAB	gene-BSU_01460	c.435C>T	p.Gly145Gly
NC_000964.3	151852	.	T	C	225	.	DP=390;VDB=0.74563;SGB=-0.693147;MQSB=1;MQ0F=0;AC=2;AN=2;DP4=0,0,189,57;MQ=60;ANN=C	GT:PL	1/1:255,255,0	synonymous_variant	ecfAB	gene-BSU_01460	c.550T>C	p.Leu184Leu
NC_000964.3	152007	.	T	A	225	.	DP=177;VDB=0.496754;SGB=-0.693147;MQSB=1;MQ0F=0;AC=2;AN=2;DP4=0,0,74,43;MQ=60;ANN=A	GT:PL	1/1:255,255,0	synonymous_variant	ecfAB	gene-BSU_01460	c.705T>A	p.Pro235Pro
NC_000964.3	152094	.	C	T	225	.	DP=186;VDB=0.552173;SGB=-0.693147;MQSB=1;MQ0F=0;AC=2;AN=2;DP4=0,0,88,26;MQ=60;ANN=T	GT:PL	1/1:255,255,0	synonymous_variant	ecfAB	gene-BSU_01460	c.792C>T	p.Ala264Ala
NC_000964.3	152168	.	G	T	225	.	DP=179;VDB=0.81475;SGB=-0.693147;MQSB=1;MQ0F=0;AC=2;AN=2;DP4=0,0,84,19;MQ=60;ANN=T	GT:PL	1/1:255,255,0	synonymous_variant	ecfT	gene-BSU_01470	c.39G>T	p.Gly13Gly
NC_000964.3	152234	.	T	C	225	.	DP=129;VDB=0.173549;SGB=-0.693147;MQSB=1;MQ0F=0;AC=2;AN=2;DP4=0,0,60,21;MQ=60;ANN=C	GT:PL	1/1:255,244,0	synonymous_variant	ecfT	gene-BSU_01470	c.105T>C	p.Ile35Ile
NC_000964.3	152264	.	T	C	225	.	DP=122;VDB=0.651345;SGB=-0.693147;MQSB=1;MQ0F=0;AC=2;AN=2;DP4=0,0,57,17;MQ=60;ANN=C	GT:PL	1/1:255,223,0	synonymous_variant	ecfT	gene-BSU_01470	c.135T>C	p.Tyr45Tyr
NC_000964.3	152286	.	A	G	225	.	DP=110;VDB=0.479205;SGB=-0.693147;MQSB=1;MQ0F=0;AC=2;AN=2;DP4=0,0,50,18;MQ=60;ANN=G	GT:PL	1/1:255,205,0	missense_variant	ecfT	gene-BSU_01470	c.157A>G	p.Ile53Val
NC_000964.3	152315	.	T	A	225	.	DP=102;VDB=0.164619;SGB=-0.693147;MQSB=1;MQ0F=0;AC=2;AN=2;DP4=0,0,43,15;MQ=60;ANN=A	GT:PL	1/1:255,175,0	synonymous_variant	ecfT	gene-BSU_01470	c.186T>A	p.Pro62Pro
NC_000964.3	152384	.	T	C	225	.	DP=89;VDB=0.914029;SGB=-0.693147;MQSB=1;MQ0F=0;AC=2;AN=2;DP4=0,0,38,18;MQ=60;ANN=C	GT:PL	1/1:255,169,0	synonymous_variant	ecfT	gene-BSU_01470	c.255T>C	p.Ile85Ile
NC_000964.3	152403	.	C	T	225	.	DP=74;VDB=0.167027;SGB=-0.693147;MQSB=1;MQ0F=0;AC=2;AN=2;DP4=0,0,34,13;MQ=60;ANN=T	GT:PL	1/1:255,141,0	missense_variant	ecfT	gene-BSU_01470	c.274C>T	p.Pro92Ser
NC_000964.3	152404	.	C	G	225	.	DP=74;VDB=0.169396;SGB=-0.693147;MQSB=1;MQ0F=0;AC=2;AN=2;DP4=0,0,35,12;MQ=60;ANN=G	GT:PL	1/1:255,141,0	missense_variant	ecfT	gene-BSU_01470	c.275C>G	p.Pro92Arg
NC_000964.3	152406	.	A	G	225	.	DP=76;VDB=0.251321;SGB=-0.693147;MQSB=1;MQ0F=0;AC=2;AN=2;DP4=0,0,36,12;MQ=60;ANN=G	GT:PL	1/1:255,144,0	missense_variant	ecfT	gene-BSU_01470	c.277A>G	p.Ile93Val
NC_000964.3	152522	.	T	C	225	.	DP=108;VDB=0.959944;SGB=-0.693147;MQSB=1;MQ0F=0;AC=2;AN=2;DP4=0,0,53,7;MQ=60;ANN=C	GT:PL	1/1:255,181,0	synonymous_variant	ecfT	gene-BSU_01470	c.393T>C	p.Thr131Thr
NC_000964.3	153071	.	G	A	225	.	DP=253;VDB=0.647034;SGB=-0.693147;MQSB=1;MQ0F=0;AC=2;AN=2;DP4=0,0,141,19;MQ=60;ANN=A	GT:PL	1/1:255,255,0	synonymous_variant	truA	gene-BSU_01480	c.135G>A	p.Pro45Pro
NC_000964.3	153074	.	C	A	225	.	DP=254;VDB=0.450399;SGB=-0.693147;MQSB=1;MQ0F=0;AC=2;AN=2;DP4=0,0,137,22;MQ=60;ANN=A	GT:PL	1/1:255,255,0	synonymous_variant	truA	gene-BSU_01480	c.138C>A	p.Val46Val
NC_000964.3	153107	.	C	T	225	.	DP=301;VDB=0.835907;SGB=-0.693147;MQSB=1;MQ0F=0;AC=2;AN=2;DP4=0,0,149,33;MQ=60;ANN=T	GT:PL	1/1:255,255,0	synonymous_variant	truA	gene-BSU_01480	c.171C>T	p.His57His
NC_000964.3	153184	.	T	A	225	.	DP=279;VDB=0.437001;SGB=-0.693147;MQSB=1;MQ0F=0;AC=2;AN=2;DP4=0,0,135,38;MQ=60;ANN=A	GT:PL	1/1:255,255,0	missense_variant	truA	gene-BSU_01480	c.248T>A	p.Leu83Gln
NC_000964.3	153257	.	C	T	225	.	DP=256;VDB=0.734256;SGB=-0.693147;MQSB=1;MQ0F=0;AC=2;AN=2;DP4=0,0,132,42;MQ=60;ANN=T	GT:PL	1/1:255,255,0	synonymous_variant	truA	gene-BSU_01480	c.321C>T	p.Val107Val
NC_000964.3	153925	.	T	C	225	.	DP=283;VDB=0.136399;SGB=-0.693147;MQSB=1;MQ0F=0;AC=2;AN=2;DP4=0,0,145,21;MQ=60;ANN=C	GT:PL	1/1:255,255,0	synonymous_variant	rplM	gene-BSU_01490	c.84T>C	p.Arg28Arg
NC_000964.3	154413	.	T	C	225	.	DP=260;VDB=0.176153;SGB=-0.693147;MQSB=1;MQ0F=0;AC=2;AN=2;DP4=0,0,141,38;MQ=60;ANN=C	GT:PL	1/1:255,255,0	synonymous_variant	rpsI	gene-BSU_01500	c.114T>C	p.His38His
NC_000964.3	154513	.	C	T	225	.	DP=292;VDB=0.206621;SGB=-0.693147;MQSB=1;MQ0F=0;AC=2;AN=2;DP4=0,0,138,61;MQ=60;ANN=T	GT:PL	1/1:255,255,0	synonymous_variant	rpsI	gene-BSU_01500	c.214C>T	p.Leu72Leu
NC_000964.3	154742	.	TC	T	172	.	INDEL;IDV=44;IMF=1;DP=44;VDB=0.222517;SGB=-0.692717;MQSB=1;MQ0F=0;AC=2;AN=2;DP4=0,21,22,1;MQ=60;ANN=T	GT:PL	1/1:199,9,0	upstream_gene_variant	ybaJ	gene-BSU_01510	c.-413delC
NC_000964.3	154759	.	T	C	225	.	DP=47;VDB=0.510154;SGB=-0.692831;MQ0F=0;AC=2;AN=2;DP4=0,0,24,0;MQ=60;ANN=C	GT:PL	1/1:255,72,0	upstream_gene_variant	ybaJ	gene-BSU_01510	c.-397T>C
NC_000964.3	154800	.	TAAGCAAA	TAA	220	.	INDEL;IDV=35;IMF=0.897436;DP=39;VDB=0.494344;SGB=-0.69168;MQSB=1;MQ0F=0;ICB=1;HOB=0.5;AC=1;AN=2;DP4=2,18,18,1;MQ=60;ANN=TAA	GT:PL	0/1:255,0,101	upstream_gene_variant	ybaJ	gene-BSU_01510	c.-353_-349delGCAAA
NC_000964.3	154845	.	G	A	225	.	DP=36;VDB=0.931524;SGB=-0.692562;MQSB=1;MQ0F=0;AC=2;AN=2;DP4=0,0,19,3;MQ=60;ANN=A	GT:PL	1/1:255,66,0	upstream_gene_variant	ybaJ	gene-BSU_01510	c.-311G>A
NC_000964.3	154849	.	A	C	225	.	DP=43;VDB=0.982933;SGB=-0.692831;MQSB=1;MQ0F=0;AC=2;AN=2;DP4=0,0,20,4;MQ=60;ANN=C	GT:PL	1/1:255,72,0	upstream_gene_variant	ybaJ	gene-BSU_01510	c.-307A>C
NC_000964.3	154872	.	G	C	225	.	DP=57;VDB=0.564534;SGB=-0.693127;MQSB=1;MQ0F=0;AC=2;AN=2;DP4=0,0,29,4;MQ=60;ANN=C	GT:PL	1/1:255,99,0	upstream_gene_variant	ybaJ	gene-BSU_01510	c.-284G>C
NC_000964.3	154913	.	C	T	225	.	DP=70;VDB=0.0268519;SGB=-0.693141;MQSB=1;MQ0F=0;AC=2;AN=2;DP4=0,0,33,4;MQ=60;ANN=T	GT:PL	1/1:255,111,0	upstream_gene_variant	ybaJ	gene-BSU_01510	c.-243C>T
NC_000964.3	154958	.	T	C	225	.	DP=69;VDB=0.00012901;SGB=-0.693141;MQSB=1;MQ0F=0;AC=2;AN=2;DP4=0,0,31,6;MQ=60;ANN=C	GT:PL	1/1:255,111,0	upstream_gene_variant	ybaJ	gene-BSU_01510	c.-198T>C
NC_000964.3	155050	.	GA	G	106	.	INDEL;IDV=21;IMF=0.75;DP=28;VDB=0.390996;SGB=-0.680642;MQSB=1;MQ0F=0;ICB=1;HOB=0.5;AC=1;AN=2;DP4=2,14,9,3;MQ=60;ANN=G	GT:PL	0/1:139,0,143	upstream_gene_variant	ybaJ	gene-BSU_01510	c.-105delA
NC_000964.3	155105	.	C	T	225	.	DP=11;VDB=0.846879;SGB=-0.636426;MQSB=1;MQ0F=0;AC=2;AN=2;DP4=0,0,6,1;MQ=60;ANN=T	GT:PL	1/1:255,21,0	upstream_gene_variant	ybaJ	gene-BSU_01510	c.-51C>T
NC_000964.3	155236	.	A	G	225	.	DP=137;VDB=4.71946e-07;SGB=-0.693147;MQSB=1;MQ0F=0;AC=2;AN=2;DP4=0,0,85,2;MQ=60;ANN=G	GT:PL	1/1:255,255,0	synonymous_variant	ybaJ	gene-BSU_01510	c.81A>G	p.Glu27Glu
NC_000964.3	155245	.	T	G	225	.	DP=149;VDB=6.53143e-06;SGB=-0.693147;MQSB=1;MQ0F=0;AC=2;AN=2;DP4=0,0,90,2;MQ=60;ANN=G	GT:PL	1/1:255,255,0	synonymous_variant	ybaJ	gene-BSU_01510	c.90T>G	p.Val30Val
NC_000964.3	155324	.	A	G	225	.	DP=214;VDB=0.947968;SGB=-0.693147;MQSB=1;MQ0F=0;AC=2;AN=2;DP4=0,0,117,13;MQ=60;ANN=G	GT:PL	1/1:255,255,0	missense_variant	ybaJ	gene-BSU_01510	c.169A>G	p.Ile57Val
NC_000964.3	155374	.	T	C	225	.	DP=214;VDB=0.277946;SGB=-0.693147;MQSB=1;MQ0F=0;AC=2;AN=2;DP4=0,0,103,37;MQ=60;ANN=C	GT:PL	1/1:255,255,0	synonymous_variant	ybaJ	gene-BSU_01510	c.219T>C	p.Gly73Gly
NC_000964.3	155407	.	T	C	225	.	DP=221;VDB=0.374902;SGB=-0.693147;MQSB=1;MQ0F=0;AC=2;AN=2;DP4=0,0,108,28;MQ=60;ANN=C	GT:PL	1/1:255,255,0	synonymous_variant	ybaJ	gene-BSU_01510	c.252T>C	p.Thr84Thr
NC_000964.3	155411	.	T	C	225	.	DP=218;VDB=0.291069;SGB=-0.693147;MQSB=1;MQ0F=0;AC=2;AN=2;DP4=0,0,107,30;MQ=60;ANN=C	GT:PL	1/1:255,255,0	synonymous_variant	ybaJ	gene-BSU_01510	c.256T>C	p.Leu86Leu
NC_000964.3	155445	.	G	A	225	.	DP=234;VDB=0.924874;SGB=-0.693147;MQSB=1;MQ0F=0;AC=2;AN=2;DP4=0,0,114,30;MQ=60;ANN=A	GT:PL	1/1:255,255,0	missense_variant	ybaJ	gene-BSU_01510	c.290G>A	p.Arg97Lys
NC_000964.3	155470	.	G	C	225	.	DP=238;VDB=0.984358;SGB=-0.693147;MQSB=1;MQ0F=0;AC=2;AN=2;DP4=0,0,127,36;MQ=60;ANN=C	GT:PL	1/1:255,255,0	synonymous_variant	ybaJ	gene-BSU_01510	c.315G>C	p.Leu105Leu
NC_000964.3	155473	.	G	A	225	.	DP=237;VDB=0.973498;SGB=-0.693147;MQSB=1;MQ0F=0;AC=2;AN=2;DP4=0,0,127,32;MQ=60;ANN=A	GT:PL	1/1:255,255,0	synonymous_variant	ybaJ	gene-BSU_01510	c.318G>A	p.Thr106Thr
NC_000964.3	155597	.	T	C	225	.	DP=194;VDB=0.00422707;SGB=-0.693147;MQSB=1;MQ0F=0;AC=2;AN=2;DP4=0,0,78,43;MQ=60;ANN=C	GT:PL	1/1:255,255,0	missense_variant	ybaJ	gene-BSU_01510	c.442T>C	p.Tyr148His
NC_000964.3	155621	.	A	G	225	.	DP=174;VDB=0.185623;SGB=-0.693147;MQSB=1;MQ0F=0;AC=2;AN=2;DP4=0,0,65,48;MQ=60;ANN=G	GT:PL	1/1:255,255,0	missense_variant	ybaJ	gene-BSU_01510	c.466A>G	p.Ile156Val
NC_000964.3	155707	.	T	C	225	.	DP=84;VDB=0.985452;SGB=-0.693147;MQSB=1;MQ0F=0;AC=2;AN=2;DP4=0,0,35,16;MQ=60;ANN=C	GT:PL	1/1:255,154,0	synonymous_variant	ybaJ	gene-BSU_01510	c.552T>C	p.Ser184Ser
NC_000964.3	155777	.	C	T	225	.	DP=63;VDB=0.194453;SGB=-0.693139;MQSB=1;MQ0F=0;AC=2;AN=2;DP4=0,0,30,6;MQ=60;ANN=T	GT:PL	1/1:255,108,0	synonymous_variant	ybaJ	gene-BSU_01510	c.622C>T	p.Leu208Leu
NC_000964.3	155866	.	T	G	225	.	DP=48;VDB=0.661586;SGB=-0.692914;MQSB=1;MQ0F=0;AC=2;AN=2;DP4=0,0,24,1;MQ=60;ANN=G	GT:PL	1/1:255,75,0	synonymous_variant	ybaJ	gene-BSU_01510	c.711T>G	p.Gly237Gly
NC_000964.3	155963	.	C	T	225	.	DP=45;VDB=0.118649;SGB=-0.692562;MQSB=1;MQ0F=0;AC=2;AN=2;DP4=0,0,21,1;MQ=60;ANN=T	GT:PL	1/1:255,66,0	upstream_gene_variant	ybaK	gene-BSU_01520	c.-146C>T
NC_000964.3	155969	.	C	T	225	.	DP=38;VDB=0.068073;SGB=-0.692067;MQSB=1;MQ0F=0;AC=2;AN=2;DP4=0,0,18,2;MQ=60;ANN=T	GT:PL	1/1:255,60,0	upstream_gene_variant	ybaK	gene-BSU_01520	c.-140C>T
NC_000964.3	155975	.	A	G	225	.	DP=38;VDB=0.142918;SGB=-0.69168;MQSB=1;MQ0F=0;AC=2;AN=2;DP4=0,0,18,1;MQ=60;ANN=G	GT:PL	1/1:255,57,0	upstream_gene_variant	ybaK	gene-BSU_01520	c.-134A>G
NC_000964.3	155984	.	T	A	225	.	DP=32;VDB=0.0684166;SGB=-0.690438;MQSB=1;MQ0F=0;AC=2;AN=2;DP4=0,0,15,2;MQ=60;ANN=A	GT:PL	1/1:255,51,0	upstream_gene_variant	ybaK	gene-BSU_01520	c.-125T>A
NC_000964.3	155985	.	C	G	225	.	DP=32;VDB=0.066583;SGB=-0.690438;MQSB=1;MQ0F=0;AC=2;AN=2;DP4=0,0,15,2;MQ=60;ANN=G	GT:PL	1/1:255,51,0	upstream_gene_variant	ybaK	gene-BSU_01520	c.-124C>G
NC_000964.3	155999	.	C	G	225	.	DP=42;VDB=0.969654;SGB=-0.692562;MQSB=1;MQ0F=0;AC=2;AN=2;DP4=0,0,20,2;MQ=60;ANN=G	GT:PL	1/1:255,66,0	upstream_gene_variant	ybaK	gene-BSU_01520	c.-110C>G
NC_000964.3	156015	.	G	T	225	.	DP=36;VDB=0.855961;SGB=-0.690438;MQSB=1;MQ0F=0;AC=2;AN=2;DP4=0,0,16,1;MQ=60;ANN=T	GT:PL	1/1:255,51,0	upstream_gene_variant	ybaK	gene-BSU_01520	c.-94G>T
NC_000964.3	156088	.	G	A	225	.	DP=32;VDB=0.217948;SGB=-0.689466;MQSB=1;MQ0F=0;AC=2;AN=2;DP4=0,0,14,2;MQ=60;ANN=A	GT:PL	1/1:255,48,0	upstream_gene_variant	ybaK	gene-BSU_01520	c.-21G>A
NC_000964.3	156225	.	G	A	225	.	DP=22;VDB=0.258129;SGB=-0.670168;MQ0F=0;AC=2;AN=2;DP4=0,0,10,0;MQ=60;ANN=A	GT:PL	1/1:255,30,0	synonymous_variant	ybaK	gene-BSU_01520	c.117G>A	p.Leu39Leu
NC_000964.3	156291	.	G	T	207	.	DP=13;VDB=0.774083;SGB=-0.662043;MQ0F=0;AC=2;AN=2;DP4=0,0,9,0;MQ=60;ANN=T	GT:PL	1/1:237,27,0	synonymous_variant	ybaK	gene-BSU_01520	c.183G>T	p.Ala61Ala
NC_000964.3	156294	.	T	A	206	.	DP=13;VDB=0.774083;SGB=-0.662043;MQ0F=0;AC=2;AN=2;DP4=0,0,9,0;MQ=60;ANN=A	GT:PL	1/1:236,27,0	synonymous_variant	ybaK	gene-BSU_01520	c.186T>A	p.Ile62Ile
NC_000964.3	156300	.	T	C	225	.	DP=16;VDB=0.684511;SGB=-0.670168;MQSB=1;MQ0F=0;AC=2;AN=2;DP4=0,0,9,1;MQ=60;ANN=C	GT:PL	1/1:255,30,0	synonymous_variant	ybaK	gene-BSU_01520	c.192T>C	p.Ala64Ala
NC_000964.3	156348	.	A	C	225	.	DP=40;VDB=0.174824;SGB=-0.692717;MQ0F=0;AC=2;AN=2;DP4=0,0,23,0;MQ=60;ANN=C	GT:PL	1/1:255,69,0	synonymous_variant	ybaK	gene-BSU_01520	c.240A>C	p.Ser80Ser
NC_000964.3	156393	.	G	A	225	.	DP=69;VDB=0.662145;SGB=-0.693145;MQSB=1;MQ0F=0;AC=2;AN=2;DP4=0,0,39,1;MQ=60;ANN=A	GT:PL	1/1:255,120,0	synonymous_variant	ybaK	gene-BSU_01520	c.285G>A	p.Leu95Leu
NC_000964.3	156462	.	T	G	225	.	DP=103;VDB=0.132011;SGB=-0.693147;MQSB=1;MQ0F=0;AC=2;AN=2;DP4=0,0,58,2;MQ=60;ANN=G	GT:PL	1/1:255,181,0	synonymous_variant	ybaK	gene-BSU_01520	c.354T>G	p.Thr118Thr
NC_000964.3	156565	.	A	G	225	.	DP=139;VDB=0.872621;SGB=-0.693147;MQSB=1;MQ0F=0;AC=2;AN=2;DP4=0,0,73,12;MQ=60;ANN=G	GT:PL	1/1:255,253,0	upstream_gene_variant	cwlD	gene-BSU_01530	c.-47A>G
NC_000964.3	157034	.	A	C	225	.	DP=91;VDB=0.985243;SGB=-0.693147;MQSB=1;MQ0F=0;AC=2;AN=2;DP4=0,0,41,13;MQ=60;ANN=C	GT:PL	1/1:255,163,0	synonymous_variant	cwlD	gene-BSU_01530	c.423A>C	p.Gly141Gly
NC_000964.3	157202	.	A	G	225	.	DP=114;VDB=0.00511187;SGB=-0.693147;MQSB=1;MQ0F=0;AC=2;AN=2;DP4=0,0,55,10;MQ=60;ANN=G	GT:PL	1/1:255,196,0	synonymous_variant	cwlD	gene-BSU_01530	c.591A>G	p.Gly197Gly
NC_000964.3	157750	.	T	C	225	.	DP=162;VDB=0.990923;SGB=-0.693147;MQSB=1;MQ0F=0;AC=2;AN=2;DP4=0,0,81,17;MQ=60;ANN=C	GT:PL	1/1:255,255,0	synonymous_variant	salA	gene-BSU_01540	c.330T>C	p.Ala110Ala
NC_000964.3	157792	.	A	C	225	.	DP=148;VDB=0.560265;SGB=-0.693147;MQSB=1;MQ0F=0;AC=2;AN=2;DP4=0,0,74,22;MQ=60;ANN=C	GT:PL	1/1:255,255,0	synonymous_variant	salA	gene-BSU_01540	c.372A>C	p.Ser124Ser
NC_000964.3	157903	.	A	G	225	.	DP=201;VDB=0.708012;SGB=-0.693147;MQSB=1;MQ0F=0;AC=2;AN=2;DP4=0,0,106,21;MQ=60;ANN=G	GT:PL	1/1:255,255,0	synonymous_variant	salA	gene-BSU_01540	c.483A>G	p.Thr161Thr
NC_000964.3	157984	.	C	T	225	.	DP=265;VDB=0.856979;SGB=-0.693147;MQSB=1;MQ0F=0;AC=2;AN=2;DP4=0,0,135,22;MQ=60;ANN=T	GT:PL	1/1:255,255,0	synonymous_variant	salA	gene-BSU_01540	c.564C>T	p.Ala188Ala
NC_000964.3	158002	.	G	A	225	.	DP=261;VDB=0.826391;SGB=-0.693147;MQSB=1;MQ0F=0;AC=2;AN=2;DP4=0,0,130,32;MQ=60;ANN=A	GT:PL	1/1:255,255,0	synonymous_variant	salA	gene-BSU_01540	c.582G>A	p.Gly194Gly
NC_000964.3	158029	.	T	C	225	.	DP=259;VDB=0.358454;SGB=-0.693147;MQSB=1;MQ0F=0;AC=2;AN=2;DP4=0,0,123,33;MQ=60;ANN=C	GT:PL	1/1:255,255,0	synonymous_variant	salA	gene-BSU_01540	c.609T>C	p.Asn203Asn
NC_000964.3	158098	.	C	T	225	.	DP=245;VDB=0.937204;SGB=-0.693147;MQSB=1;MQ0F=0;AC=2;AN=2;DP4=0,0,117,37;MQ=60;ANN=T	GT:PL	1/1:255,255,0	synonymous_variant	salA	gene-BSU_01540	c.678C>T	p.Asp226Asp
NC_000964.3	158143	.	T	C	225	.	DP=265;VDB=0.716074;SGB=-0.693147;MQSB=1;MQ0F=0;AC=2;AN=2;DP4=0,0,127,38;MQ=60;ANN=C	GT:PL	1/1:255,255,0	synonymous_variant	salA	gene-BSU_01540	c.723T>C	p.Ile241Ile
NC_000964.3	158158	.	A	G	225	.	DP=242;VDB=0.179782;SGB=-0.693147;MQSB=1;MQ0F=0;AC=2;AN=2;DP4=0,0,117,41;MQ=60;ANN=G	GT:PL	1/1:255,255,0	synonymous_variant	salA	gene-BSU_01540	c.738A>G	p.Pro246Pro
NC_000964.3	158230	.	T	G	225	.	DP=199;VDB=0.174699;SGB=-0.693147;MQSB=1;MQ0F=0;AC=2;AN=2;DP4=0,0,90,39;MQ=60;ANN=G	GT:PL	1/1:255,255,0	synonymous_variant	salA	gene-BSU_01540	c.810T>G	p.Gly270Gly
NC_000964.3	158287	.	G	C	225	.	DP=171;VDB=0.339022;SGB=-0.693147;MQSB=1;MQ0F=0;AC=2;AN=2;DP4=0,0,76,31;MQ=60;ANN=C	GT:PL	1/1:255,255,0	synonymous_variant	salA	gene-BSU_01540	c.867G>C	p.Val289Val
NC_000964.3	158329	.	C	T	225	.	DP=162;VDB=0.296864;SGB=-0.693147;MQSB=1;MQ0F=0;AC=2;AN=2;DP4=0,0,65,35;MQ=60;ANN=T	GT:PL	1/1:255,255,0	synonymous_variant	salA	gene-BSU_01540	c.909C>T	p.Asn303Asn
NC_000964.3	158365	.	C	A	225	.	DP=129;VDB=0.0187175;SGB=-0.693147;MQSB=1;MQ0F=0;AC=2;AN=2;DP4=0,0,54,24;MQ=60;ANN=A	GT:PL	1/1:255,235,0	synonymous_variant	salA	gene-BSU_01540	c.945C>A	p.Pro315Pro
NC_000964.3	158401	.	T	C	225	.	DP=100;VDB=0.000132071;SGB=-0.693147;MQSB=1;MQ0F=0;AC=2;AN=2;DP4=0,0,40,19;MQ=60;ANN=C	GT:PL	1/1:255,178,0	synonymous_variant	salA	gene-BSU_01540	c.981T>C	p.Tyr327Tyr
NC_000964.3	158407	.	A	G	225	.	DP=101;VDB=0.00176112;SGB=-0.693147;MQSB=1;MQ0F=0;AC=2;AN=2;DP4=0,0,40,20;MQ=60;ANN=G	GT:PL	1/1:255,181,0	synonymous_variant	salA	gene-BSU_01540	c.987A>G	p.Glu329Glu
NC_000964.3	158467	.	A	T	225	.	DP=55;VDB=0.76041;SGB=-0.69311;MQSB=1;MQ0F=0;AC=2;AN=2;DP4=0,0,23,8;MQ=60;ANN=T	GT:PL	1/1:255,93,0	synonymous_variant	salA	gene-BSU_01540	c.1047A>T	p.Ser349Ser
NC_000964.3	158530	.	T	G	225	.	DP=44;VDB=0.791597;SGB=-0.692976;MQSB=1;MQ0F=0;AC=2;AN=2;DP4=0,0,22,4;MQ=60;ANN=G	GT:PL	1/1:255,78,0	synonymous_variant	gerD	gene-BSU_01550	c.543A>C	p.Ala181Ala
NC_000964.3	159232	.	G	A	225	.	DP=24;VDB=0.201504;SGB=-0.686358;MQSB=1;MQ0F=0;AC=2;AN=2;DP4=0,0,11,3;MQ=60;ANN=A	GT:PL	1/1:255,42,0	synonymous_variant	kbaA	gene-BSU_01560	c.51G>A	p.Gly17Gly
NC_000964.3	159268	.	G	A	225	.	DP=30;VDB=0.810285;SGB=-0.688148;MQSB=1;MQ0F=0;AC=2;AN=2;DP4=0,0,14,1;MQ=60;ANN=A	GT:PL	1/1:255,45,0	synonymous_variant	kbaA	gene-BSU_01560	c.87G>A	p.Lys29Lys
NC_000964.3	159295	.	A	T	225	.	DP=32;VDB=0.968387;SGB=-0.691153;MQSB=1;MQ0F=0;AC=2;AN=2;DP4=0,0,16,2;MQ=60;ANN=T	GT:PL	1/1:255,54,0	synonymous_variant	kbaA	gene-BSU_01560	c.114A>T	p.Leu38Leu
NC_000964.3	159310	.	A	G	225	.	DP=33;VDB=0.708861;SGB=-0.692352;MQSB=1;MQ0F=0;AC=2;AN=2;DP4=0,0,17,4;MQ=60;ANN=G	GT:PL	1/1:255,63,0	synonymous_variant	kbaA	gene-BSU_01560	c.129A>G	p.Gly43Gly
NC_000964.3	159634	.	A	G	225	.	DP=91;VDB=0.426969;SGB=-0.693147;MQSB=1;MQ0F=0;AC=2;AN=2;DP4=0,0,46,5;MQ=60;ANN=G	GT:PL	1/1:255,154,0	synonymous_variant	kbaA	gene-BSU_01560	c.453A>G	p.Leu151Leu
NC_000964.3	159821	.	A	G	225	.	DP=95;VDB=0.373874;SGB=-0.693147;MQSB=1;MQ0F=0;AC=2;AN=2;DP4=0,0,45,9;MQ=60;ANN=G	GT:PL	1/1:255,163,0	synonymous_variant	pdaB	gene-BSU_01570	c.723T>C	p.Asp241Asp
NC_000964.3	159902	.	A	C	225	.	DP=107;VDB=0.559535;SGB=-0.693147;MQSB=1;MQ0F=0;AC=2;AN=2;DP4=0,0,52,9;MQ=60;ANN=C	GT:PL	1/1:255,184,0	synonymous_variant	pdaB	gene-BSU_01570	c.642T>G	p.Ser214Ser
NC_000964.3	160268	.	G	T	225	.	DP=96;VDB=0.00302124;SGB=-0.693147;MQSB=1;MQ0F=0;AC=2;AN=2;DP4=0,0,38,18;MQ=60;ANN=T	GT:PL	1/1:255,169,0	synonymous_variant	pdaB	gene-BSU_01570	c.276C>A	p.Ser92Ser
NC_000964.3	160271	.	C	A	225	.	DP=93;VDB=0.00182997;SGB=-0.693147;MQSB=1;MQ0F=0;AC=2;AN=2;DP4=0,0,37,19;MQ=60;ANN=A	GT:PL	1/1:255,169,0	synonymous_variant	pdaB	gene-BSU_01570	c.273G>T	p.Leu91Leu
NC_000964.3	160274	.	G	A	225	.	DP=93;VDB=0.000679843;SGB=-0.693147;MQSB=1;MQ0F=0;AC=2;AN=2;DP4=0,0,36,19;MQ=60;ANN=A	GT:PL	1/1:255,166,0	synonymous_variant	pdaB	gene-BSU_01570	c.270C>T	p.Phe90Phe
NC_000964.3	160286	.	G	A	225	.	DP=92;VDB=0.515194;SGB=-0.693147;MQSB=1;MQ0F=0;AC=2;AN=2;DP4=0,0,40,17;MQ=60;ANN=A	GT:PL	1/1:255,172,0	synonymous_variant	pdaB	gene-BSU_01570	c.258C>T	p.Asn86Asn
NC_000964.3	160340	.	A	G	225	.	DP=62;VDB=0.0973636;SGB=-0.693139;MQSB=1;MQ0F=0;AC=2;AN=2;DP4=0,0,22,14;MQ=60;ANN=G	GT:PL	1/1:255,108,0	synonymous_variant	pdaB	gene-BSU_01570	c.204T>C	p.Gly68Gly
NC_000964.3	160379	.	G	A	225	.	DP=38;VDB=0.194308;SGB=-0.692717;MQSB=1;MQ0F=0;AC=2;AN=2;DP4=0,0,16,7;MQ=60;ANN=A	GT:PL	1/1:255,69,0	synonymous_variant	pdaB	gene-BSU_01570	c.165C>T	p.Asp55Asp
NC_000964.3	160508	.	T	C	225	.	DP=80;VDB=0.174516;SGB=-0.693146;MQSB=1;MQ0F=0;AC=2;AN=2;DP4=0,0,39,3;MQ=60;ANN=C	GT:PL	1/1:255,126,0	synonymous_variant	pdaB	gene-BSU_01570	c.36A>G	p.Val12Val
NC_000964.3	160730	.	A	G	225	.	DP=50;VDB=0.78741;SGB=-0.69311;MQSB=1;MQ0F=0;AC=2;AN=2;DP4=0,0,27,4;MQ=60;ANN=G	GT:PL	1/1:255,93,0	upstream_gene_variant	gerD	gene-BSU_01550	c.-1658T>C
NC_000964.3	160735	.	T	C	225	.	DP=51;VDB=0.658717;SGB=-0.69311;MQSB=1;MQ0F=0;AC=2;AN=2;DP4=0,0,27,4;MQ=60;ANN=C	GT:PL	1/1:255,93,0	upstream_gene_variant	gerD	gene-BSU_01550	c.-1663A>G
NC_000964.3	160801	.	A	G	225	.	DP=55;VDB=0.372117;SGB=-0.693139;MQSB=0.672134;MQ0F=0;AC=2;AN=2;DP4=0,0,30,6;MQ=56;ANN=G	GT:PL	1/1:255,108,0	upstream_gene_variant	gerD	gene-BSU_01550	c.-1729T>C
NC_000964.3	160849	.	A	AGT	116	.	INDEL;IDV=35;IMF=0.921053;DP=38;VDB=0.00373151;SGB=-0.692562;MQSB=0.265929;MQ0F=0;ICB=1;HOB=0.5;AC=1;AN=2;DP4=2,14,21,1;MQ=52;ANN=AGT	GT:PL	0/1:150,0,42	upstream_gene_variant	gerD	gene-BSU_01550	c.-1778_-1777insAC
NC_000964.3	165555	.	T	C	186	.	DP=26;VDB=0.0101646;SGB=-0.692914;MQ0F=0;AC=2;AN=2;DP4=0,0,25,0;MQ=39;ANN=C	GT:PL	1/1:216,75,0	upstream_gene_variant	rrnI-5S	gene-BSU_rRNA_15	n.-36T>C
NC_000964.3	165708	.	GA	G	149	.	INDEL;IDV=174;IMF=0.988636;DP=176;VDB=0.514253;SGB=-0.693147;MQSB=0.875862;MQ0F=0;ICB=1;HOB=0.5;AC=1;AN=2;DP4=51,76,38,11;MQ=58;ANN=G	GT:PL	0/1:182,0,255	upstream_gene_variant	trnI-Asn	gene-BSU_tRNA_23	c.-45delA
NC_000964.3	165747	.	ATCTC	ATC	222	.	INDEL;IDV=139;IMF=0.902597;DP=154;VDB=0.747572;SGB=-0.693147;MQSB=1;MQ0F=0;ICB=1;HOB=0.5;AC=1;AN=2;DP4=25,65,48,16;MQ=60;ANN=ATC	GT:PL	0/1:255,0,255	upstream_gene_variant	trnI-Asn	gene-BSU_tRNA_23	c.-4_-3delTC
NC_000964.3	165825	.	GC	GCC	220	.	INDEL;IDV=163;IMF=0.953216;DP=171;VDB=0.0333304;SGB=-0.693147;MQSB=0.99973;MQ0F=0;ICB=1;HOB=0.5;AC=1;AN=2;DP4=5,60,73,33;MQ=59;ANN=GCC	GT:PL	0/1:255,0,169	upstream_gene_variant	trnI-Thr	gene-BSU_tRNA_24	c.-4_-3insC
NC_000964.3	165901	.	CTT	CTTTATT	220	.	INDEL;IDV=120;IMF=0.794702;DP=151;VDB=0.995398;SGB=-0.693147;MQSB=1;MQ0F=0;ICB=1;HOB=0.5;AC=1;AN=2;DP4=8,43,68,32;MQ=60;ANN=CTTTATT	GT:PL	0/1:255,0,255	upstream_gene_variant	trnI-Gly	gene-BSU_tRNA_25	c.-56_-55insTATT
NC_000964.3	166037	.	A	AT	228	.	INDEL;IDV=157;IMF=0.975155;DP=161;VDB=0.0984195;SGB=-0.693147;MQSB=0.999994;MQ0F=0;AC=2;AN=2;DP4=0,58,82,21;MQ=59;ANN=AT	GT:PL	1/1:255,12,0	upstream_gene_variant	trnI-Arg	gene-BSU_tRNA_26	c.-27_-26insT
NC_000964.3	166164	.	A	G	222	.	DP=263;VDB=0.186913;SGB=-0.693147;RPB=9.79894e-07;MQB=0.0796649;MQSB=0.997821;BQB=0.992987;MQ0F=0;ICB=1;HOB=0.5;AC=1;AN=2;DP4=57,0,97,20;MQ=49;ANN=G	GT:PL	0/1:255,0,204	upstream_gene_variant	trnI-Pro	gene-BSU_tRNA_27	c.-4A>G
NC_000964.3	166338	.	A	T	222	.	DP=52;VDB=1.55509e-05;SGB=-0.689466;RPB=0.000265281;MQB=0.943008;MQSB=0.911234;BQB=0.000497679;MQ0F=0;ICB=1;HOB=0.5;AC=1;AN=2;DP4=5,5,12,4;MQ=49;ANN=T	GT:PL	0/1:255,0,186	upstream_gene_variant	rrnH-16S	gene-BSU_rRNA_16	n.-162A>T
NC_000964.3	166344	.	G	A	219	.	DP=37;VDB=7.92635e-06;SGB=-0.691153;RPB=0.00913491;MQB=0.793038;MQSB=0.810414;BQB=0.00913491;MQ0F=0;ICB=1;HOB=0.5;AC=1;AN=2;DP4=2,2,12,6;MQ=49;ANN=A	GT:PL	0/1:255,0,43	upstream_gene_variant	rrnH-16S	gene-BSU_rRNA_16	n.-156G>A
NC_000964.3	166368	.	A	G	206	.	DP=12;VDB=0.000573814;SGB=-0.651104;MQSB=0.750668;MQ0F=0;AC=2;AN=2;DP4=0,0,3,5;MQ=44;ANN=G	GT:PL	1/1:236,24,0	upstream_gene_variant	rrnH-16S	gene-BSU_rRNA_16	n.-132A>G
NC_000964.3	171321	.	A	G	225	.	DP=79;VDB=0.0130826;SGB=-0.693146;MQSB=0.994751;MQ0F=0;AC=2;AN=2;DP4=0,0,38,6;MQ=53;ANN=G	GT:PL	1/1:255,132,0	upstream_gene_variant	rrnG-16S	gene-BSU_rRNA_25	n.-177A>G
NC_000964.3	171337	.	A	T	225	.	DP=71;VDB=0.000224559;SGB=-0.693146;MQSB=0.806431;MQ0F=0;AC=2;AN=2;DP4=0,0,31,13;MQ=56;ANN=T	GT:PL	1/1:255,132,0	upstream_gene_variant	rrnG-16S	gene-BSU_rRNA_25	n.-161A>T
NC_000964.3	171346	.	A	G	225	.	DP=70;VDB=0.000115534;SGB=-0.693146;MQSB=0.793104;MQ0F=0;AC=2;AN=2;DP4=0,0,29,15;MQ=57;ANN=G	GT:PL	1/1:255,132,0	upstream_gene_variant	rrnG-16S	gene-BSU_rRNA_25	n.-152A>G
NC_000964.3	171366	.	A	G	225	.	DP=48;VDB=0.00106208;SGB=-0.693097;MQSB=0.77715;MQ0F=0;AC=2;AN=2;DP4=0,0,19,11;MQ=58;ANN=G	GT:PL	1/1:255,90,0	upstream_gene_variant	rrnG-16S	gene-BSU_rRNA_25	n.-132A>G
NC_000964.3	171385	.	G	A	225	.	DP=29;VDB=0.000417135;SGB=-0.691153;MQSB=0.636257;MQ0F=0;AC=2;AN=2;DP4=0,0,11,7;MQ=57;ANN=A	GT:PL	1/1:255,54,0	upstream_gene_variant	rrnG-16S	gene-BSU_rRNA_25	n.-113G>A
NC_000964.3	171397	.	C	T	225	.	DP=24;VDB=0.000269223;SGB=-0.688148;MQSB=0.569783;MQ0F=0;AC=2;AN=2;DP4=0,0,9,6;MQ=57;ANN=T	GT:PL	1/1:255,45,0	upstream_gene_variant	rrnG-16S	gene-BSU_rRNA_25	n.-101C>T
NC_000964.3	176331	.	T	A	222	.	DP=57;VDB=0.161396;SGB=-0.683931;RPB=2.27874e-05;MQB=0.000123015;MQSB=0.0386114;BQB=0.0415737;MQ0F=0;ICB=1;HOB=0.5;AC=1;AN=2;DP4=18,0,8,5;MQ=48;ANN=A	GT:PL	0/1:255,0,213	upstream_gene_variant	ybaR	gene-BSU_01580	c.-752T>A
NC_000964.3	176347	.	G	A	221	.	DP=34;VDB=0.928288;SGB=-0.689466;RPB=0.000911882;MQB=0.00268466;MQSB=0.951607;BQB=0.763311;MQ0F=0;ICB=1;HOB=0.5;AC=1;AN=2;DP4=3,4,11,5;MQ=53;ANN=A	GT:PL	0/1:255,0,149	upstream_gene_variant	ybaR	gene-BSU_01580	c.-736G>A
NC_000964.3	176421	.	C	T	225	.	DP=54;VDB=0.00528391;SGB=-0.693127;MQSB=1;MQ0F=0;AC=2;AN=2;DP4=0,0,31,2;MQ=60;ANN=T	GT:PL	1/1:255,99,0	upstream_gene_variant	ybaR	gene-BSU_01580	c.-662C>T
NC_000964.3	176430	.	T	C	225	.	DP=67;VDB=0.0340748;SGB=-0.693145;MQSB=1;MQ0F=0;AC=2;AN=2;DP4=0,0,38,2;MQ=60;ANN=C	GT:PL	1/1:255,120,0	upstream_gene_variant	ybaR	gene-BSU_01580	c.-653T>C
NC_000964.3	176442	.	C	A	225	.	DP=81;VDB=0.00155758;SGB=-0.693147;MQSB=1;MQ0F=0;AC=2;AN=2;DP4=0,0,48,3;MQ=60;ANN=A	GT:PL	1/1:255,154,0	upstream_gene_variant	ybaR	gene-BSU_01580	c.-641C>A
NC_000964.3	176444	.	T	C	225	.	DP=81;VDB=0.00148004;SGB=-0.693147;MQSB=1;MQ0F=0;AC=2;AN=2;DP4=0,0,48,3;MQ=60;ANN=C	GT:PL	1/1:255,154,0	upstream_gene_variant	ybaR	gene-BSU_01580	c.-639T>C
NC_000964.3	176485	.	T	G	225	.	DP=138;VDB=0.0195347;SGB=-0.693147;MQSB=1;MQ0F=0;AC=2;AN=2;DP4=0,0,75,2;MQ=60;ANN=G	GT:PL	1/1:255,232,0	upstream_gene_variant	ybaR	gene-BSU_01580	c.-598T>G
NC_000964.3	176553	.	C	T	225	.	DP=136;VDB=5.20984e-17;SGB=-0.693147;MQSB=0.848936;MQ0F=0;AC=2;AN=2;DP4=0,0,66,26;MQ=59;ANN=T	GT:PL	1/1:255,255,0	upstream_gene_variant	ybaR	gene-BSU_01580	c.-530C>T
NC_000964.3	176559	.	A	G	225	.	DP=132;VDB=3.87806e-22;SGB=-0.693147;MQSB=0.843103;MQ0F=0;AC=2;AN=2;DP4=0,0,64,25;MQ=59;ANN=G	GT:PL	1/1:255,255,0	upstream_gene_variant	ybaR	gene-BSU_01580	c.-524A>G
NC_000964.3	176568	.	T	C	225	.	DP=122;VDB=3.83126e-31;SGB=-0.693147;MQSB=0.867598;MQ0F=0;AC=2;AN=2;DP4=0,0,57,28;MQ=59;ANN=C	GT:PL	1/1:255,255,0	upstream_gene_variant	ybaR	gene-BSU_01580	c.-515T>C
NC_000964.3	176774	.	A	G	225	.	DP=61;VDB=1.43168e-20;SGB=-0.693146;MQSB=1;MQ0F=0;AC=2;AN=2;DP4=0,0,23,19;MQ=60;ANN=G	GT:PL	1/1:255,126,0	upstream_gene_variant	ybaR	gene-BSU_01580	c.-309A>G
NC_000964.3	176792	.	A	G	225	.	DP=66;VDB=9.36228e-11;SGB=-0.693146;MQSB=1;MQ0F=0;AC=2;AN=2;DP4=0,0,25,18;MQ=60;ANN=G	GT:PL	1/1:255,129,0	upstream_gene_variant	ybaR	gene-BSU_01580	c.-291A>G
NC_000964.3	176859	.	CTATAT	CTATATAT	221	.	INDEL;IDV=26;IMF=0.702703;DP=37;VDB=0.273025;SGB=-0.69168;MQSB=1;MQ0F=0;ICB=1;HOB=0.5;AC=1;AN=2;DP4=3,15,11,8;MQ=60;ANN=CTATATAT	GT:PL	0/1:255,0,162	upstream_gene_variant	ybaR	gene-BSU_01580	c.-219_-218insAT
NC_000964.3	176888	.	A	T	225	.	DP=23;VDB=0.861364;SGB=-0.683931;MQSB=1;MQ0F=0;AC=2;AN=2;DP4=0,0,10,3;MQ=60;ANN=T	GT:PL	1/1:255,39,0	upstream_gene_variant	ybaR	gene-BSU_01580	c.-195A>T
NC_000964.3	177089	.	A	G	225	.	DP=24;VDB=0.00992556;SGB=-0.683931;MQSB=1;MQ0F=0;AC=2;AN=2;DP4=0,0,12,1;MQ=60;ANN=G	GT:PL	1/1:255,39,0	missense_variant	ybaR	gene-BSU_01580	c.7A>G	p.Asn3Asp
NC_000964.3	177121	.	G	C	225	.	DP=40;VDB=0.0382946;SGB=-0.692562;MQSB=1;MQ0F=0;AC=2;AN=2;DP4=0,0,21,1;MQ=60;ANN=C	GT:PL	1/1:255,66,0	synonymous_variant	ybaR	gene-BSU_01580	c.39G>C	p.Gly13Gly
NC_000964.3	177166	.	G	A	225	.	DP=66;VDB=0.608874;SGB=-0.693143;MQSB=1;MQ0F=0;AC=2;AN=2;DP4=0,0,37,1;MQ=60;ANN=A	GT:PL	1/1:255,114,0	synonymous_variant	ybaR	gene-BSU_01580	c.84G>A	p.Ala28Ala
NC_000964.3	177172	.	A	T	225	.	DP=69;VDB=0.228164;SGB=-0.693143;MQ0F=0;AC=2;AN=2;DP4=0,0,38,0;MQ=60;ANN=T	GT:PL	1/1:255,114,0	synonymous_variant	ybaR	gene-BSU_01580	c.90A>T	p.Ile30Ile
NC_000964.3	177241	.	C	T	225	.	DP=94;VDB=0.441294;SGB=-0.693147;MQSB=1;MQ0F=0;AC=2;AN=2;DP4=0,0,47,2;MQ=60;ANN=T	GT:PL	1/1:255,148,0	synonymous_variant	ybaR	gene-BSU_01580	c.159C>T	p.Cys53Cys
NC_000964.3	177268	.	T	C	225	.	DP=101;VDB=0.628326;SGB=-0.693147;MQSB=1;MQ0F=0;AC=2;AN=2;DP4=0,0,48,9;MQ=60;ANN=C	GT:PL	1/1:255,172,0	synonymous_variant	ybaR	gene-BSU_01580	c.186T>C	p.Gly62Gly
NC_000964.3	177379	.	C	T	225	.	DP=111;VDB=0.862311;SGB=-0.693147;MQSB=1;MQ0F=0;AC=2;AN=2;DP4=0,0,64,6;MQ=60;ANN=T	GT:PL	1/1:255,211,0	synonymous_variant	ybaR	gene-BSU_01580	c.297C>T	p.Gly99Gly
NC_000964.3	177487	.	T	A	225	.	DP=208;VDB=0.010378;SGB=-0.693147;MQSB=1;MQ0F=0;AC=2;AN=2;DP4=0,0,114,21;MQ=60;ANN=A	GT:PL	1/1:255,255,0	synonymous_variant	ybaR	gene-BSU_01580	c.405T>A	p.Ser135Ser
NC_000964.3	177571	.	A	G	225	.	DP=240;VDB=0.939569;SGB=-0.693147;MQSB=1;MQ0F=0;AC=2;AN=2;DP4=0,0,122,32;MQ=60;ANN=G	GT:PL	1/1:255,255,0	synonymous_variant	ybaR	gene-BSU_01580	c.489A>G	p.Pro163Pro
NC_000964.3	177574	.	G	A	225	.	DP=243;VDB=0.848119;SGB=-0.693147;MQSB=1;MQ0F=0;AC=2;AN=2;DP4=0,0,120,36;MQ=60;ANN=A	GT:PL	1/1:255,255,0	synonymous_variant	ybaR	gene-BSU_01580	c.492G>A	p.Arg164Arg
NC_000964.3	177625	.	T	A	225	.	DP=231;VDB=0.24057;SGB=-0.693147;MQSB=1;MQ0F=0;AC=2;AN=2;DP4=0,0,97,45;MQ=60;ANN=A	GT:PL	1/1:255,255,0	synonymous_variant	ybaR	gene-BSU_01580	c.543T>A	p.Ile181Ile
NC_000964.3	177817	.	A	G	225	.	DP=89;VDB=0.7728;SGB=-0.693147;MQSB=1;MQ0F=0;AC=2;AN=2;DP4=0,0,40,17;MQ=60;ANN=G	GT:PL	1/1:255,172,0	synonymous_variant	ybaR	gene-BSU_01580	c.735A>G	p.Glu245Glu
NC_000964.3	177832	.	T	C	225	.	DP=88;VDB=0.635178;SGB=-0.693147;MQSB=1;MQ0F=0;AC=2;AN=2;DP4=0,0,39,13;MQ=60;ANN=C	GT:PL	1/1:255,157,0	synonymous_variant	ybaR	gene-BSU_01580	c.750T>C	p.Asp250Asp
NC_000964.3	178096	.	T	C	225	.	DP=161;VDB=0.109313;SGB=-0.693147;MQSB=1;MQ0F=0;AC=2;AN=2;DP4=0,0,76,21;MQ=60;ANN=C	GT:PL	1/1:255,255,0	synonymous_variant	ybaR	gene-BSU_01580	c.1014T>C	p.Ser338Ser
NC_000964.3	178228	.	A	G	225	.	DP=133;VDB=0.633383;SGB=-0.693147;MQSB=1;MQ0F=0;AC=2;AN=2;DP4=0,0,65,19;MQ=60;ANN=G	GT:PL	1/1:255,253,0	synonymous_variant	ybaR	gene-BSU_01580	c.1146A>G	p.Val382Val
NC_000964.3	178444	.	T	C	225	.	DP=111;VDB=3.77983e-05;SGB=-0.693147;MQSB=1;MQ0F=0;AC=2;AN=2;DP4=0,0,44,20;MQ=60;ANN=C	GT:PL	1/1:255,193,0	synonymous_variant	ybaR	gene-BSU_01580	c.1362T>C	p.Phe454Phe
NC_000964.3	178676	.	A	G	225	.	DP=182;VDB=1.64793e-06;SGB=-0.693147;MQSB=1;MQ0F=0;AC=2;AN=2;DP4=0,0,110,6;MQ=60;ANN=G	GT:PL	1/1:255,255,0	synonymous_variant	ybaS	gene-BSU_01590	c.12A>G	p.Leu4Leu
NC_000964.3	179025	.	G	A	225	.	DP=280;VDB=0.331639;SGB=-0.693147;MQSB=1;MQ0F=0;AC=2;AN=2;DP4=0,0,146,36;MQ=60;ANN=A	GT:PL	1/1:255,255,0	missense_variant	ybaS	gene-BSU_01590	c.361G>A	p.Val121Ile
NC_000964.3	179197	.	T	C	225	.	DP=291;VDB=0.773959;SGB=-0.693147;MQSB=1;MQ0F=0;AC=2;AN=2;DP4=0,0,120,68;MQ=60;ANN=C	GT:PL	1/1:255,255,0	missense_variant	ybaS	gene-BSU_01590	c.533T>C	p.Phe178Ser
NC_000964.3	179345	.	T	C	225	.	DP=162;VDB=0.999955;SGB=-0.693147;MQSB=1;MQ0F=0;AC=2;AN=2;DP4=0,0,88,25;MQ=60;ANN=C	GT:PL	1/1:255,255,0	synonymous_variant	ybaS	gene-BSU_01590	c.681T>C	p.Gly227Gly
NC_000964.3	179423	.	C	G	225	.	DP=201;VDB=0.00579556;SGB=-0.693147;MQSB=1;MQ0F=0;AC=2;AN=2;DP4=0,0,95,14;MQ=60;ANN=G	GT:PL	1/1:255,255,0	synonymous_variant	ybaS	gene-BSU_01590	c.759C>G	p.Gly253Gly
NC_000964.3	179579	.	G	A	225	.	DP=63;VDB=0.835999;SGB=-0.693127;MQSB=1;MQ0F=0;AC=2;AN=2;DP4=0,0,28,5;MQ=60;ANN=A	GT:PL	1/1:255,99,0	synonymous_variant	ybaS	gene-BSU_01590	c.915G>A	p.Lys305Lys
NC_000964.3	179665	.	T	C	225	.	DP=88;VDB=0.309082;SGB=-0.693147;MQSB=1;MQ0F=0;AC=2;AN=2;DP4=0,0,46,8;MQ=60;ANN=C	GT:PL	1/1:255,163,0	missense_variant	eesA	gene-BSU_01600	c.683A>G	p.His228Arg
NC_000964.3	179792	.	G	A	225	.	DP=161;VDB=0.688986;SGB=-0.693147;MQSB=1;MQ0F=0;AC=2;AN=2;DP4=0,0,89,9;MQ=60;ANN=A	GT:PL	1/1:255,255,0	missense_variant	eesA	gene-BSU_01600	c.556C>T	p.Arg186Cys
NC_000964.3	179835	.	G	A	228	.	DP=177;VDB=0.368959;SGB=-0.693147;RPB=1;MQB=1;MQSB=1;BQB=1;MQ0F=0;AC=2;AN=2;DP4=1,0,102,11;MQ=60;ANN=A	GT:PL	1/1:255,255,0	synonymous_variant	eesA	gene-BSU_01600	c.513C>T	p.Pro171Pro
NC_000964.3	180581	.	A	G	225	.	DP=388;VDB=0.127321;SGB=-0.693147;MQSB=1;MQ0F=0;AC=2;AN=2;DP4=0,0,208,57;MQ=60;ANN=G	GT:PL	1/1:255,255,0	synonymous_variant	feuC	gene-BSU_01610	c.774T>C	p.Ser258Ser
NC_000964.3	180626	.	A	T	225	.	DP=376;VDB=0.201324;SGB=-0.693147;MQSB=0.997788;MQ0F=0;AC=2;AN=2;DP4=0,0,184,69;MQ=59;ANN=T	GT:PL	1/1:255,255,0	synonymous_variant	feuC	gene-BSU_01610	c.729T>A	p.Val243Val
NC_000964.3	180632	.	A	C	228	.	DP=367;VDB=0.024276;SGB=-0.693147;RPB=1;MQB=1;MQSB=1;BQB=1;MQ0F=0;AC=2;AN=2;DP4=0,1,173,71;MQ=60;ANN=C	GT:PL	1/1:255,255,0	synonymous_variant	feuC	gene-BSU_01610	c.723T>G	p.Leu241Leu
NC_000964.3	180662	.	A	G	228	.	DP=343;VDB=0.0919168;SGB=-0.693147;RPB=1;MQB=1;MQSB=0.996881;BQB=1;MQ0F=0;AC=2;AN=2;DP4=1,0,152,72;MQ=59;ANN=G	GT:PL	1/1:255,255,0	synonymous_variant	feuC	gene-BSU_01610	c.693T>C	p.Gly231Gly
NC_000964.3	180758	.	T	A	225	.	DP=247;VDB=0.000288866;SGB=-0.693147;MQSB=1;MQ0F=0;AC=2;AN=2;DP4=0,0,89,81;MQ=60;ANN=A	GT:PL	1/1:255,255,0	synonymous_variant	feuC	gene-BSU_01610	c.597A>T	p.Val199Val
NC_000964.3	180761	.	A	G	225	.	DP=246;VDB=0.000146971;SGB=-0.693147;MQSB=1;MQ0F=0;AC=2;AN=2;DP4=0,0,88,80;MQ=60;ANN=G	GT:PL	1/1:255,255,0	synonymous_variant	feuC	gene-BSU_01610	c.594T>C	p.Ala198Ala
NC_000964.3	180767	.	A	G	225	.	DP=252;VDB=0.00705126;SGB=-0.693147;MQSB=1;MQ0F=0;AC=2;AN=2;DP4=0,0,93,76;MQ=60;ANN=G	GT:PL	1/1:255,255,0	synonymous_variant	feuC	gene-BSU_01610	c.588T>C	p.Ile196Ile
NC_000964.3	180901	.	A	G	225	.	DP=126;VDB=0.595076;SGB=-0.693147;MQSB=1;MQ0F=0;AC=2;AN=2;DP4=0,0,75,16;MQ=60;ANN=G	GT:PL	1/1:255,255,0	synonymous_variant	feuC	gene-BSU_01610	c.454T>C	p.Leu152Leu
NC_000964.3	181067	.	A	G	225	.	DP=347;VDB=0.206867;SGB=-0.693147;MQSB=1;MQ0F=0;AC=2;AN=2;DP4=0,0,171,53;MQ=60;ANN=G	GT:PL	1/1:255,255,0	synonymous_variant	feuC	gene-BSU_01610	c.288T>C	p.Ala96Ala
NC_000964.3	181103	.	G	A	225	.	DP=335;VDB=0.0824047;SGB=-0.693147;MQSB=1;MQ0F=0;AC=2;AN=2;DP4=0,0,147,72;MQ=60;ANN=A	GT:PL	1/1:255,255,0	synonymous_variant	feuC	gene-BSU_01610	c.252C>T	p.Asp84Asp
NC_000964.3	181226	.	C	T	225	.	DP=212;VDB=0.000261284;SGB=-0.693147;MQSB=1;MQ0F=0;AC=2;AN=2;DP4=0,0,82,51;MQ=60;ANN=T	GT:PL	1/1:255,255,0	synonymous_variant	feuC	gene-BSU_01610	c.129G>A	p.Pro43Pro
NC_000964.3	181329	.	A	C	225	.	DP=156;VDB=0.984319;SGB=-0.693147;MQSB=1;MQ0F=0;AC=2;AN=2;DP4=0,0,75,24;MQ=60;ANN=C	GT:PL	1/1:255,255,0	missense_variant	feuC	gene-BSU_01610	c.26T>G	p.Ile9Ser
NC_000964.3	181499	.	T	G	225	.	DP=212;VDB=0.977566;SGB=-0.693147;MQSB=1;MQ0F=0;AC=2;AN=2;DP4=0,0,104,24;MQ=60;ANN=G	GT:PL	1/1:255,255,0	missense_variant	feuB	gene-BSU_01620	c.853A>C	p.Ile285Leu
NC_000964.3	181506	.	A	G	225	.	DP=216;VDB=0.964197;SGB=-0.693147;MQSB=1;MQ0F=0;AC=2;AN=2;DP4=0,0,102,23;MQ=60;ANN=G	GT:PL	1/1:255,255,0	synonymous_variant	feuB	gene-BSU_01620	c.846T>C	p.Cys282Cys
NC_000964.3	181616	.	G	A	225	.	DP=165;VDB=0.0110271;SGB=-0.693147;MQSB=1;MQ0F=0;AC=2;AN=2;DP4=0,0,71,25;MQ=60;ANN=A	GT:PL	1/1:255,255,0	synonymous_variant	feuB	gene-BSU_01620	c.736C>T	p.Leu246Leu
NC_000964.3	181737	.	A	G	225	.	DP=103;VDB=0.629649;SGB=-0.693147;MQSB=1;MQ0F=0;AC=2;AN=2;DP4=0,0,57,7;MQ=60;ANN=G	GT:PL	1/1:255,193,0	synonymous_variant	feuB	gene-BSU_01620	c.615T>C	p.Ile205Ile
NC_000964.3	181779	.	T	C	225	.	DP=166;VDB=0.504085;SGB=-0.693147;MQSB=1;MQ0F=0;AC=2;AN=2;DP4=0,0,102,8;MQ=60;ANN=C	GT:PL	1/1:255,255,0	synonymous_variant	feuB	gene-BSU_01620	c.573A>G	p.Pro191Pro
NC_000964.3	181959	.	C	A	225	.	DP=385;VDB=0.105795;SGB=-0.693147;MQSB=1;MQ0F=0;AC=2;AN=2;DP4=0,0,212,44;MQ=60;ANN=A	GT:PL	1/1:255,255,0	synonymous_variant	feuB	gene-BSU_01620	c.393G>T	p.Ala131Ala
NC_000964.3	182103	.	A	G	225	.	DP=310;VDB=0.00377199;SGB=-0.693147;MQSB=1;MQ0F=0;AC=2;AN=2;DP4=0,0,109,98;MQ=60;ANN=G	GT:PL	1/1:255,255,0	synonymous_variant	feuB	gene-BSU_01620	c.249T>C	p.Ile83Ile
NC_000964.3	182181	.	A	G	225	.	DP=167;VDB=0.00965435;SGB=-0.693147;MQSB=1;MQ0F=0;AC=2;AN=2;DP4=0,0,69,32;MQ=60;ANN=G	GT:PL	1/1:255,255,0	synonymous_variant	feuB	gene-BSU_01620	c.171T>C	p.His57His
NC_000964.3	182253	.	G	A	225	.	DP=89;VDB=0.913871;SGB=-0.693147;MQSB=1;MQ0F=0;AC=2;AN=2;DP4=0,0,41,6;MQ=60;ANN=A	GT:PL	1/1:255,141,0	synonymous_variant	feuB	gene-BSU_01620	c.99C>T	p.Leu33Leu
NC_000964.3	182472	.	G	A	225	.	DP=90;VDB=0.0277197;SGB=-0.693147;MQSB=1;MQ0F=0;AC=2;AN=2;DP4=0,0,39,13;MQ=60;ANN=A	GT:PL	1/1:255,157,0	synonymous_variant	feuA	gene-BSU_01630	c.852C>T	p.Asp284Asp
NC_000964.3	182614	.	C	A	225	.	DP=59;VDB=0.87633;SGB=-0.69311;MQSB=1;MQ0F=0;AC=2;AN=2;DP4=0,0,30,1;MQ=60;ANN=A	GT:PL	1/1:255,93,0	missense_variant	feuA	gene-BSU_01630	c.710G>T	p.Ser237Ile
NC_000964.3	182637	.	C	T	225	.	DP=67;VDB=0.22151;SGB=-0.693136;MQSB=1;MQ0F=0;AC=2;AN=2;DP4=0,0,34,1;MQ=60;ANN=T	GT:PL	1/1:255,105,0	synonymous_variant	feuA	gene-BSU_01630	c.687G>A	p.Lys229Lys
NC_000964.3	182730	.	G	A	225	.	DP=51;VDB=0.264634;SGB=-0.693054;MQSB=1;MQ0F=0;AC=2;AN=2;DP4=0,0,27,1;MQ=60;ANN=A	GT:PL	1/1:255,84,0	synonymous_variant	feuA	gene-BSU_01630	c.594C>T	p.Ile198Ile
NC_000964.3	182736	.	G	A	225	.	DP=50;VDB=0.203515;SGB=-0.693054;MQSB=1;MQ0F=0;AC=2;AN=2;DP4=0,0,26,2;MQ=60;ANN=A	GT:PL	1/1:255,84,0	synonymous_variant	feuA	gene-BSU_01630	c.588C>T	p.Ile196Ile
NC_000964.3	182785	.	A	G	225	.	DP=42;VDB=0.988167;SGB=-0.692717;MQSB=1;MQ0F=0;AC=2;AN=2;DP4=0,0,18,5;MQ=60;ANN=G	GT:PL	1/1:255,69,0	missense_variant	feuA	gene-BSU_01630	c.539T>C	p.Ile180Thr
NC_000964.3	182844	.	A	G	225	.	DP=48;VDB=0.369235;SGB=-0.693079;MQSB=1;MQ0F=0;AC=2;AN=2;DP4=0,0,23,6;MQ=60;ANN=G	GT:PL	1/1:255,87,0	synonymous_variant	feuA	gene-BSU_01630	c.480T>C	p.Thr160Thr
NC_000964.3	182850	.	C	T	225	.	DP=47;VDB=0.241608;SGB=-0.693079;MQSB=1;MQ0F=0;AC=2;AN=2;DP4=0,0,23,6;MQ=60;ANN=T	GT:PL	1/1:255,87,0	synonymous_variant	feuA	gene-BSU_01630	c.474G>A	p.Gln158Gln
NC_000964.3	182859	.	A	C	225	.	DP=50;VDB=0.193659;SGB=-0.693097;MQSB=1;MQ0F=0;AC=2;AN=2;DP4=0,0,25,5;MQ=60;ANN=C	GT:PL	1/1:255,90,0	synonymous_variant	feuA	gene-BSU_01630	c.465T>G	p.Leu155Leu
NC_000964.3	183032	.	C	T	225	.	DP=59;VDB=0.88315;SGB=-0.693132;MQSB=1;MQ0F=0;AC=2;AN=2;DP4=0,0,32,2;MQ=60;ANN=T	GT:PL	1/1:255,102,0	missense_variant	feuA	gene-BSU_01630	c.292G>A	p.Glu98Lys
NC_000964.3	183153	.	A	G	225	.	DP=131;VDB=0.0716304;SGB=-0.693147;MQSB=1;MQ0F=0;AC=2;AN=2;DP4=0,0,66,7;MQ=60;ANN=G	GT:PL	1/1:255,220,0	synonymous_variant	feuA	gene-BSU_01630	c.171T>C	p.Ile57Ile
NC_000964.3	183434	.	G	A	225	.	DP=100;VDB=1.64654e-05;SGB=-0.693147;MQSB=1;MQ0F=0;AC=2;AN=2;DP4=0,0,57,3;MQ=60;ANN=A	GT:PL	1/1:255,181,0	synonymous_variant	btr	gene-BSU_01640	c.1570C>T	p.Leu524Leu
NC_000964.3	183519	.	G	C	225	.	DP=148;VDB=0.629463;SGB=-0.693147;MQSB=1;MQ0F=0;AC=2;AN=2;DP4=0,0,79,6;MQ=60;ANN=C	GT:PL	1/1:255,255,0	missense_variant	btr	gene-BSU_01640	c.1485C>G	p.Asn495Lys
NC_000964.3	183524	.	C	T	225	.	DP=142;VDB=0.299619;SGB=-0.693147;MQSB=1;MQ0F=0;AC=2;AN=2;DP4=0,0,74,9;MQ=60;ANN=T	GT:PL	1/1:255,250,0	missense_variant	btr	gene-BSU_01640	c.1480G>A	p.Asp494Asn
NC_000964.3	183525	.	T	C	225	.	DP=142;VDB=0.278983;SGB=-0.693147;MQSB=1;MQ0F=0;AC=2;AN=2;DP4=0,0,73,10;MQ=60;ANN=C	GT:PL	1/1:255,250,0	synonymous_variant	btr	gene-BSU_01640	c.1479A>G	p.Arg493Arg
NC_000964.3	183585	.	G	A	225	.	DP=137;VDB=0.75395;SGB=-0.693147;MQSB=1;MQ0F=0;AC=2;AN=2;DP4=0,0,66,16;MQ=60;ANN=A	GT:PL	1/1:255,247,0	synonymous_variant	btr	gene-BSU_01640	c.1419C>T	p.Thr473Thr
NC_000964.3	183741	.	A	T	225	.	DP=161;VDB=0.786975;SGB=-0.693147;MQSB=1;MQ0F=0;AC=2;AN=2;DP4=0,0,83,11;MQ=60;ANN=T	GT:PL	1/1:255,255,0	synonymous_variant	btr	gene-BSU_01640	c.1263T>A	p.Ala421Ala
NC_000964.3	183789	.	C	T	225	.	DP=179;VDB=0.988226;SGB=-0.693147;MQSB=1;MQ0F=0;AC=2;AN=2;DP4=0,0,93,16;MQ=60;ANN=T	GT:PL	1/1:255,255,0	synonymous_variant	btr	gene-BSU_01640	c.1215G>A	p.Gly405Gly
NC_000964.3	183801	.	C	T	225	.	DP=178;VDB=0.873111;SGB=-0.693147;MQSB=1;MQ0F=0;AC=2;AN=2;DP4=0,0,93,21;MQ=60;ANN=T	GT:PL	1/1:255,255,0	synonymous_variant	btr	gene-BSU_01640	c.1203G>A	p.Gln401Gln
NC_000964.3	183822	.	C	T	225	.	DP=197;VDB=0.644971;SGB=-0.693147;MQSB=1;MQ0F=0;AC=2;AN=2;DP4=0,0,102,21;MQ=60;ANN=T	GT:PL	1/1:255,255,0	synonymous_variant	btr	gene-BSU_01640	c.1182G>A	p.Thr394Thr
NC_000964.3	184122	.	C	T	225	.	DP=214;VDB=0.113934;SGB=-0.693147;MQSB=1;MQ0F=0;AC=2;AN=2;DP4=0,0,81,55;MQ=60;ANN=T	GT:PL	1/1:255,255,0	synonymous_variant	btr	gene-BSU_01640	c.882G>A	p.Pro294Pro
NC_000964.3	184158	.	A	G	225	.	DP=180;VDB=3.07311e-06;SGB=-0.693147;MQSB=1;MQ0F=0;AC=2;AN=2;DP4=0,0,59,64;MQ=60;ANN=G	GT:PL	1/1:255,255,0	synonymous_variant	btr	gene-BSU_01640	c.846T>C	p.Pro282Pro
NC_000964.3	184339	.	C	A	225	.	DP=52;VDB=0.512669;SGB=-0.693079;MQSB=1;MQ0F=0;AC=2;AN=2;DP4=0,0,26,3;MQ=60;ANN=A	GT:PL	1/1:255,87,0	missense_variant	btr	gene-BSU_01640	c.665G>T	p.Arg222Leu
NC_000964.3	184554	.	A	G	225	.	DP=116;VDB=0.553283;SGB=-0.693147;MQSB=1;MQ0F=0;AC=2;AN=2;DP4=0,0,56,5;MQ=60;ANN=G	GT:PL	1/1:255,184,0	synonymous_variant	btr	gene-BSU_01640	c.450T>C	p.Leu150Leu
NC_000964.3	184557	.	A	G	225	.	DP=112;VDB=0.321435;SGB=-0.693147;MQSB=1;MQ0F=0;AC=2;AN=2;DP4=0,0,54,7;MQ=60;ANN=G	GT:PL	1/1:255,184,0	synonymous_variant	btr	gene-BSU_01640	c.447T>C	p.Asp149Asp
NC_000964.3	184585	.	A	C	225	.	DP=107;VDB=0.0582691;SGB=-0.693147;MQSB=1;MQ0F=0;AC=2;AN=2;DP4=0,0,52,11;MQ=60;ANN=C	GT:PL	1/1:255,190,0	missense_variant	btr	gene-BSU_01640	c.419T>G	p.Val140Gly
NC_000964.3	184650	.	T	G	225	.	DP=109;VDB=0.972103;SGB=-0.693147;MQSB=1;MQ0F=0;AC=2;AN=2;DP4=0,0,53,14;MQ=60;ANN=G	GT:PL	1/1:255,202,0	synonymous_variant	btr	gene-BSU_01640	c.354A>C	p.Ala118Ala
NC_000964.3	184677	.	C	T	225	.	DP=98;VDB=0.458116;SGB=-0.693147;MQSB=1;MQ0F=0;AC=2;AN=2;DP4=0,0,49,7;MQ=60;ANN=T	GT:PL	1/1:255,169,0	missense_variant	btr	gene-BSU_01640	c.327G>A	p.Met109Ile
NC_000964.3	184731	.	C	G	225	.	DP=100;VDB=0.837458;SGB=-0.693147;MQSB=1;MQ0F=0;AC=2;AN=2;DP4=0,0,51,8;MQ=60;ANN=G	GT:PL	1/1:255,178,0	synonymous_variant	btr	gene-BSU_01640	c.273G>C	p.Gly91Gly
NC_000964.3	184736	.	T	C	225	.	DP=104;VDB=0.865546;SGB=-0.693147;MQSB=1;MQ0F=0;AC=2;AN=2;DP4=0,0,52,8;MQ=60;ANN=C	GT:PL	1/1:255,181,0	missense_variant	btr	gene-BSU_01640	c.268A>G	p.Thr90Ala
NC_000964.3	184753	.	A	T	225	.	DP=108;VDB=0.57009;SGB=-0.693147;MQSB=1;MQ0F=0;AC=2;AN=2;DP4=0,0,53,8;MQ=60;ANN=T	GT:PL	1/1:255,184,0	missense_variant	btr	gene-BSU_01640	c.251T>A	p.Leu84Gln
NC_000964.3	184764	.	T	C	225	.	DP=102;VDB=0.294109;SGB=-0.693147;MQSB=1;MQ0F=0;AC=2;AN=2;DP4=0,0,51,11;MQ=60;ANN=C	GT:PL	1/1:255,187,0	missense_variant	btr	gene-BSU_01640	c.240A>G	p.Ile80Met
NC_000964.3	184766	.	T	G	225	.	DP=102;VDB=0.29067;SGB=-0.693147;MQSB=1;MQ0F=0;AC=2;AN=2;DP4=0,0,51,11;MQ=60;ANN=G	GT:PL	1/1:255,187,0	missense_variant	btr	gene-BSU_01640	c.238A>C	p.Ile80Leu
NC_000964.3	184850	.	G	A	225	.	DP=85;VDB=0.149496;SGB=-0.693147;MQSB=1;MQ0F=0;AC=2;AN=2;DP4=0,0,37,8;MQ=60;ANN=A	GT:PL	1/1:255,135,0	synonymous_variant	btr	gene-BSU_01640	c.154C>T	p.Leu52Leu
NC_000964.3	184977	.	T	C	225	.	DP=35;VDB=0.0108346;SGB=-0.692067;MQSB=1;MQ0F=0;AC=2;AN=2;DP4=0,0,16,4;MQ=60;ANN=C	GT:PL	1/1:255,60,0	synonymous_variant	btr	gene-BSU_01640	c.27A>G	p.Pro9Pro
NC_000964.3	185006	.	G	T	225	.	DP=22;VDB=0.618351;SGB=-0.680642;MQSB=1;MQ0F=0;AC=2;AN=2;DP4=0,0,8,4;MQ=60;ANN=T	GT:PL	1/1:255,36,0	upstream_gene_variant	eesA	gene-BSU_01600	c.-4659C>A
NC_000964.3	185106	.	C	T	225	.	DP=17;VDB=0.136639;SGB=-0.662043;MQSB=1;MQ0F=0;AC=2;AN=2;DP4=0,0,8,1;MQ=60;ANN=T	GT:PL	1/1:255,27,0	upstream_gene_variant	eesA	gene-BSU_01600	c.-4759G>A
NC_000964.3	185124	.	T	A	225	.	DP=19;VDB=0.0150765;SGB=-0.670168;MQSB=1;MQ0F=0;AC=2;AN=2;DP4=0,0,8,2;MQ=60;ANN=A	GT:PL	1/1:255,30,0	upstream_gene_variant	eesA	gene-BSU_01600	c.-4777A>T
NC_000964.3	185125	.	T	C	225	.	DP=19;VDB=0.0138082;SGB=-0.670168;MQSB=1;MQ0F=0;AC=2;AN=2;DP4=0,0,8,2;MQ=60;ANN=C	GT:PL	1/1:255,30,0	upstream_gene_variant	eesA	gene-BSU_01600	c.-4778A>G
NC_000964.3	185153	.	A	G	225	.	DP=27;VDB=0.544185;SGB=-0.689466;MQSB=1;MQ0F=0;AC=2;AN=2;DP4=0,0,14,2;MQ=60;ANN=G	GT:PL	1/1:255,48,0	upstream_gene_variant	eesA	gene-BSU_01600	c.-4806T>C
NC_000964.3	185154	.	A	G	225	.	DP=27;VDB=0.566554;SGB=-0.689466;MQSB=1;MQ0F=0;AC=2;AN=2;DP4=0,0,14,2;MQ=60;ANN=G	GT:PL	1/1:255,48,0	upstream_gene_variant	eesA	gene-BSU_01600	c.-4807T>C
NC_000964.3	185190	.	T	C	225	.	DP=36;VDB=0.202191;SGB=-0.692067;MQ0F=0;AC=2;AN=2;DP4=0,0,20,0;MQ=60;ANN=C	GT:PL	1/1:255,60,0	upstream_gene_variant	eesA	gene-BSU_01600	c.-4843A>G
NC_000964.3	185209	.	C	T	225	.	DP=38;VDB=0.0660613;SGB=-0.69168;MQ0F=0;AC=2;AN=2;DP4=0,0,19,0;MQ=60;ANN=T	GT:PL	1/1:255,57,0	synonymous_variant	ybbC	gene-BSU_01650	c.1230G>A	p.Lys410Lys
NC_000964.3	185271	.	C	T	225	.	DP=61;VDB=0.665399;SGB=-0.693136;MQSB=1;MQ0F=0;AC=2;AN=2;DP4=0,0,33,2;MQ=60;ANN=T	GT:PL	1/1:255,105,0	missense_variant	ybbC	gene-BSU_01650	c.1168G>A	p.Val390Ile
NC_000964.3	185425	.	G	T	225	.	DP=213;VDB=0.393763;SGB=-0.693147;MQSB=1;MQ0F=0;AC=2;AN=2;DP4=0,0,116,13;MQ=60;ANN=T	GT:PL	1/1:255,255,0	missense_variant	ybbC	gene-BSU_01650	c.1014C>A	p.Asp338Glu
NC_000964.3	185731	.	T	C	225	.	DP=224;VDB=0.108182;SGB=-0.693147;MQSB=1;MQ0F=0;AC=2;AN=2;DP4=0,0,110,30;MQ=60;ANN=C	GT:PL	1/1:255,255,0	synonymous_variant	ybbC	gene-BSU_01650	c.708A>G	p.Lys236Lys
NC_000964.3	185769	.	C	T	225	.	DP=230;VDB=0.990768;SGB=-0.693147;MQSB=1;MQ0F=0;AC=2;AN=2;DP4=0,0,131,12;MQ=60;ANN=T	GT:PL	1/1:255,255,0	missense_variant	ybbC	gene-BSU_01650	c.670G>A	p.Asp224Asn
NC_000964.3	185795	.	G	A	225	.	DP=251;VDB=0.99378;SGB=-0.693147;MQSB=1;MQ0F=0;AC=2;AN=2;DP4=0,0,128,30;MQ=60;ANN=A	GT:PL	1/1:255,255,0	missense_variant	ybbC	gene-BSU_01650	c.644C>T	p.Ser215Leu
NC_000964.3	185863	.	T	G	225	.	DP=264;VDB=0.0126596;SGB=-0.693147;MQSB=1;MQ0F=0;AC=2;AN=2;DP4=0,0,138,40;MQ=60;ANN=G	GT:PL	1/1:255,255,0	missense_variant	ybbC	gene-BSU_01650	c.576A>C	p.Glu192Asp
NC_000964.3	185899	.	G	T	225	.	DP=279;VDB=0.0230637;SGB=-0.693147;MQSB=1;MQ0F=0;AC=2;AN=2;DP4=0,0,134,40;MQ=60;ANN=T	GT:PL	1/1:255,255,0	synonymous_variant	ybbC	gene-BSU_01650	c.540C>A	p.Gly180Gly
NC_000964.3	185922	.	G	A	225	.	DP=273;VDB=0.68995;SGB=-0.693147;MQSB=1;MQ0F=0;AC=2;AN=2;DP4=0,0,123,49;MQ=60;ANN=A	GT:PL	1/1:255,255,0	synonymous_variant	ybbC	gene-BSU_01650	c.517C>T	p.Leu173Leu
NC_000964.3	186025	.	T	A	225	.	DP=157;VDB=0.0062831;SGB=-0.693147;MQSB=1;MQ0F=0;AC=2;AN=2;DP4=0,0,62,44;MQ=60;ANN=A	GT:PL	1/1:255,255,0	synonymous_variant	ybbC	gene-BSU_01650	c.414A>T	p.Leu138Leu
NC_000964.3	186043	.	A	C	225	.	DP=143;VDB=0.869111;SGB=-0.693147;MQSB=1;MQ0F=0;AC=2;AN=2;DP4=0,0,64,30;MQ=60;ANN=C	GT:PL	1/1:255,255,0	synonymous_variant	ybbC	gene-BSU_01650	c.396T>G	p.Leu132Leu
NC_000964.3	186094	.	A	T	225	.	DP=133;VDB=0.968644;SGB=-0.693147;MQSB=1;MQ0F=0;AC=2;AN=2;DP4=0,0,69,14;MQ=60;ANN=T	GT:PL	1/1:255,250,0	synonymous_variant	ybbC	gene-BSU_01650	c.345T>A	p.Val115Val
NC_000964.3	186196	.	C	T	225	.	DP=213;VDB=0.148136;SGB=-0.693147;MQSB=1;MQ0F=0;AC=2;AN=2;DP4=0,0,108,19;MQ=60;ANN=T	GT:PL	1/1:255,255,0	synonymous_variant	ybbC	gene-BSU_01650	c.243G>A	p.Pro81Pro
NC_000964.3	186211	.	G	A	225	.	DP=228;VDB=0.610105;SGB=-0.693147;MQSB=1;MQ0F=0;AC=2;AN=2;DP4=0,0,112,20;MQ=60;ANN=A	GT:PL	1/1:255,255,0	synonymous_variant	ybbC	gene-BSU_01650	c.228C>T	p.Ile76Ile
NC_000964.3	186229	.	T	C	225	.	DP=212;VDB=0.100812;SGB=-0.693147;MQSB=1;MQ0F=0;AC=2;AN=2;DP4=0,0,102,22;MQ=60;ANN=C	GT:PL	1/1:255,255,0	synonymous_variant	ybbC	gene-BSU_01650	c.210A>G	p.Leu70Leu
NC_000964.3	186237	.	T	C	225	.	DP=210;VDB=0.137574;SGB=-0.693147;MQSB=1;MQ0F=0;AC=2;AN=2;DP4=0,0,99,24;MQ=60;ANN=C	GT:PL	1/1:255,255,0	missense_variant	ybbC	gene-BSU_01650	c.202A>G	p.Thr68Ala
NC_000964.3	186249	.	C	T	225	.	DP=209;VDB=0.572978;SGB=-0.693147;MQSB=1;MQ0F=0;AC=2;AN=2;DP4=0,0,97,28;MQ=60;ANN=T	GT:PL	1/1:255,255,0	missense_variant	ybbC	gene-BSU_01650	c.190G>A	p.Ala64Thr
NC_000964.3	186306	.	AG	AGG	150	.	INDEL;IDV=174;IMF=0.95082;DP=183;VDB=0.873543;SGB=-0.693146;MQSB=1;MQ0F=0;ICB=1;HOB=0.5;AC=1;AN=2;DP4=55,85,28,15;MQ=60;ANN=AGG	GT:PL	0/1:183,0,255	frameshift_variant	ybbC	gene-BSU_01650	c.131_132insC	p.Pro46fs
NC_000964.3	186319	.	C	A	225	.	DP=172;VDB=0.716076;SGB=-0.693147;MQSB=1;MQ0F=0;AC=2;AN=2;DP4=0,0,83,26;MQ=60;ANN=A	GT:PL	1/1:255,255,0	synonymous_variant	ybbC	gene-BSU_01650	c.120G>T	p.Gly40Gly
NC_000964.3	186322	.	A	G	225	.	DP=171;VDB=0.620026;SGB=-0.693147;MQSB=1;MQ0F=0;AC=2;AN=2;DP4=0,0,81,28;MQ=60;ANN=G	GT:PL	1/1:255,255,0	synonymous_variant	ybbC	gene-BSU_01650	c.117T>C	p.Thr39Thr
NC_000964.3	186337	.	T	C	225	.	DP=164;VDB=0.303094;SGB=-0.693147;MQSB=1;MQ0F=0;AC=2;AN=2;DP4=0,0,78,26;MQ=60;ANN=C	GT:PL	1/1:255,255,0	synonymous_variant	ybbC	gene-BSU_01650	c.102A>G	p.Lys34Lys
NC_000964.3	186346	.	T	C	225	.	DP=164;VDB=0.755047;SGB=-0.693147;MQSB=1;MQ0F=0;AC=2;AN=2;DP4=0,0,81,29;MQ=60;ANN=C	GT:PL	1/1:255,255,0	synonymous_variant	ybbC	gene-BSU_01650	c.93A>G	p.Thr31Thr
NC_000964.3	186493	.	G	A	225	.	DP=254;VDB=0.930372;SGB=-0.693147;MQSB=1;MQ0F=0;AC=2;AN=2;DP4=0,0,134,29;MQ=60;ANN=A	GT:PL	1/1:255,255,0	missense_variant	nagZ	gene-BSU_01660	c.1888C>T	p.Leu630Phe
NC_000964.3	186656	.	T	C	225	.	DP=322;VDB=0.991993;SGB=-0.693147;MQSB=1;MQ0F=0;AC=2;AN=2;DP4=0,0,174,42;MQ=60;ANN=C	GT:PL	1/1:255,255,0	synonymous_variant	nagZ	gene-BSU_01660	c.1725A>G	p.Lys575Lys
NC_000964.3	186661	.	C	T	225	.	DP=321;VDB=0.864054;SGB=-0.693147;MQSB=1;MQ0F=0;AC=2;AN=2;DP4=0,0,164,53;MQ=60;ANN=T	GT:PL	1/1:255,255,0	missense_variant	nagZ	gene-BSU_01660	c.1720G>A	p.Ala574Thr
NC_000964.3	186821	.	G	A	225	.	DP=261;VDB=0.0212048;SGB=-0.693147;MQSB=1;MQ0F=0;AC=2;AN=2;DP4=0,0,98,78;MQ=60;ANN=A	GT:PL	1/1:255,255,0	synonymous_variant	nagZ	gene-BSU_01660	c.1560C>T	p.Asp520Asp
NC_000964.3	186848	.	A	T	225	.	DP=201;VDB=0.00331864;SGB=-0.693147;MQSB=1;MQ0F=0;AC=2;AN=2;DP4=0,0,69,63;MQ=60;ANN=T	GT:PL	1/1:255,255,0	synonymous_variant	nagZ	gene-BSU_01660	c.1533T>A	p.Ile511Ile
NC_000964.3	186865	.	C	T	225	.	DP=170;VDB=0.00712473;SGB=-0.693147;MQSB=1;MQ0F=0;AC=2;AN=2;DP4=0,0,55,49;MQ=60;ANN=T	GT:PL	1/1:255,255,0	missense_variant	nagZ	gene-BSU_01660	c.1516G>A	p.Glu506Lys
NC_000964.3	186879	.	T	G	225	.	DP=140;VDB=0.00175522;SGB=-0.693147;MQSB=1;MQ0F=0;AC=2;AN=2;DP4=0,0,45,46;MQ=60;ANN=G	GT:PL	1/1:255,255,0	missense_variant	nagZ	gene-BSU_01660	c.1502A>C	p.Glu501Ala
NC_000964.3	186889	.	T	C	225	.	DP=134;VDB=0.0213489;SGB=-0.693147;MQSB=1;MQ0F=0;AC=2;AN=2;DP4=0,0,45,38;MQ=60;ANN=C	GT:PL	1/1:255,250,0	missense_variant	nagZ	gene-BSU_01660	c.1492A>G	p.Thr498Ala
NC_000964.3	186903	.	C	T	225	.	DP=118;VDB=0.0602619;SGB=-0.693147;MQSB=1;MQ0F=0;AC=2;AN=2;DP4=0,0,44,27;MQ=60;ANN=T	GT:PL	1/1:255,214,0	missense_variant	nagZ	gene-BSU_01660	c.1478G>A	p.Ser493Asn
NC_000964.3	186911	.	G	A	225	.	DP=104;VDB=0.355511;SGB=-0.693147;MQSB=1;MQ0F=0;AC=2;AN=2;DP4=0,0,41,23;MQ=60;ANN=A	GT:PL	1/1:255,193,0	synonymous_variant	nagZ	gene-BSU_01660	c.1470C>T	p.Asn490Asn
NC_000964.3	186921	.	C	T	225	.	DP=76;VDB=0.047374;SGB=-0.693147;MQSB=1;MQ0F=0;AC=2;AN=2;DP4=0,0,27,24;MQ=60;ANN=T	GT:PL	1/1:255,154,0	missense_variant	nagZ	gene-BSU_01660	c.1460G>A	p.Ser487Asn
NC_000964.3	186922	.	T	C	225	.	DP=76;VDB=0.0309953;SGB=-0.693147;MQSB=1;MQ0F=0;AC=2;AN=2;DP4=0,0,28,23;MQ=60;ANN=C	GT:PL	1/1:255,154,0	missense_variant	nagZ	gene-BSU_01660	c.1459A>G	p.Ser487Gly
NC_000964.3	186925	.	G	C	225	.	DP=76;VDB=0.0308986;SGB=-0.693147;MQSB=1;MQ0F=0;AC=2;AN=2;DP4=0,0,28,23;MQ=60;ANN=C	GT:PL	1/1:255,154,0	missense_variant	nagZ	gene-BSU_01660	c.1456C>G	p.Leu486Val
NC_000964.3	186926	.	G	A	225	.	DP=79;VDB=0.0294761;SGB=-0.693147;MQSB=1;MQ0F=0;AC=2;AN=2;DP4=0,0,28,23;MQ=60;ANN=A	GT:PL	1/1:255,154,0	synonymous_variant	nagZ	gene-BSU_01660	c.1455C>T	p.Ser485Ser
NC_000964.3	187043	.	C	T	225	.	DP=71;VDB=0.213586;SGB=-0.693144;MQSB=1;MQ0F=0;AC=2;AN=2;DP4=0,0,36,3;MQ=60;ANN=T	GT:PL	1/1:255,117,0	synonymous_variant	nagZ	gene-BSU_01660	c.1338G>A	p.Pro446Pro
NC_000964.3	187093	.	A	T	225	.	DP=56;VDB=0.827819;SGB=-0.69311;MQSB=1;MQ0F=0;AC=2;AN=2;DP4=0,0,25,6;MQ=60;ANN=T	GT:PL	1/1:255,93,0	missense_variant	nagZ	gene-BSU_01660	c.1288T>A	p.Leu430Ile
NC_000964.3	187362	.	T	C	225	.	DP=320;VDB=0.147638;SGB=-0.693147;MQSB=1;MQ0F=0;AC=2;AN=2;DP4=0,0,180,21;MQ=60;ANN=C	GT:PL	1/1:255,255,0	missense_variant	nagZ	gene-BSU_01660	c.1019A>G	p.Lys340Arg
NC_000964.3	187424	.	C	T	225	.	DP=354;VDB=0.0134022;SGB=-0.693147;MQSB=1;MQ0F=0;AC=2;AN=2;DP4=0,0,184,45;MQ=60;ANN=T	GT:PL	1/1:255,255,0	synonymous_variant	nagZ	gene-BSU_01660	c.957G>A	p.Ala319Ala
NC_000964.3	187439	.	G	C	225	.	DP=338;VDB=0.000262951;SGB=-0.693147;MQSB=1;MQ0F=0;AC=2;AN=2;DP4=0,0,170,52;MQ=60;ANN=C	GT:PL	1/1:255,255,0	synonymous_variant	nagZ	gene-BSU_01660	c.942C>G	p.Val314Val
NC_000964.3	187442	.	C	A	225	.	DP=338;VDB=0.00026414;SGB=-0.693147;MQSB=1;MQ0F=0;AC=2;AN=2;DP4=0,0,169,55;MQ=60;ANN=A	GT:PL	1/1:255,255,0	synonymous_variant	nagZ	gene-BSU_01660	c.939G>T	p.Gly313Gly
NC_000964.3	187510	.	G	A	225	.	DP=351;VDB=0.998299;SGB=-0.693147;MQSB=1;MQ0F=0;AC=2;AN=2;DP4=0,0,183,66;MQ=60;ANN=A	GT:PL	1/1:255,255,0	synonymous_variant	nagZ	gene-BSU_01660	c.871C>T	p.Leu291Leu
NC_000964.3	187763	.	A	G	225	.	DP=586;VDB=0.153168;SGB=-0.693147;MQSB=1;MQ0F=0;AC=2;AN=2;DP4=0,0,270,149;MQ=60;ANN=G	GT:PL	1/1:255,255,0	synonymous_variant	nagZ	gene-BSU_01660	c.618T>C	p.Tyr206Tyr
NC_000964.3	187831	.	C	T	225	.	DP=484;VDB=0.00252251;SGB=-0.693147;MQSB=1;MQ0F=0;AC=2;AN=2;DP4=0,0,204,144;MQ=60;ANN=T	GT:PL	1/1:255,255,0	missense_variant	nagZ	gene-BSU_01660	c.550G>A	p.Asp184Asn
NC_000964.3	187898	.	T	C	225	.	DP=469;VDB=0.439827;SGB=-0.693147;MQSB=1;MQ0F=0;AC=2;AN=2;DP4=0,0,189,141;MQ=60;ANN=C	GT:PL	1/1:255,255,0	synonymous_variant	nagZ	gene-BSU_01660	c.483A>G	p.Gly161Gly
NC_000964.3	187952	.	C	T	225	.	DP=435;VDB=0.00222853;SGB=-0.693147;MQSB=1;MQ0F=0;AC=2;AN=2;DP4=0,0,176,111;MQ=60;ANN=T	GT:PL	1/1:255,255,0	synonymous_variant	nagZ	gene-BSU_01660	c.429G>A	p.Ala143Ala
NC_000964.3	187990	.	T	G	225	.	DP=357;VDB=2.8271e-05;SGB=-0.693147;MQSB=1;MQ0F=0;AC=2;AN=2;DP4=0,0,141,96;MQ=60;ANN=G	GT:PL	1/1:255,255,0	synonymous_variant	nagZ	gene-BSU_01660	c.391A>C	p.Arg131Arg
NC_000964.3	188167	.	T	C	225	.	DP=202;VDB=0.669567;SGB=-0.693147;MQSB=1;MQ0F=0;AC=2;AN=2;DP4=0,0,104,26;MQ=60;ANN=C	GT:PL	1/1:255,255,0	missense_variant	nagZ	gene-BSU_01660	c.214A>G	p.Lys72Glu
NC_000964.3	188461	.	G	C	225	.	DP=152;VDB=0.553945;SGB=-0.693147;MQSB=1;MQ0F=0;AC=2;AN=2;DP4=0,0,73,25;MQ=60;ANN=C	GT:PL	1/1:255,255,0	missense_variant	amiE	gene-BSU_01670	c.1273C>G	p.Pro425Ala
NC_000964.3	188468	.	G	A	225	.	DP=148;VDB=0.676709;SGB=-0.693147;MQSB=1;MQ0F=0;AC=2;AN=2;DP4=0,0,67,24;MQ=60;ANN=A	GT:PL	1/1:255,255,0	synonymous_variant	amiE	gene-BSU_01670	c.1266C>T	p.Asp422Asp
NC_000964.3	188474	.	T	C	225	.	DP=144;VDB=0.80109;SGB=-0.693147;MQSB=1;MQ0F=0;AC=2;AN=2;DP4=0,0,72,20;MQ=60;ANN=C	GT:PL	1/1:255,255,0	synonymous_variant	amiE	gene-BSU_01670	c.1260A>G	p.Glu420Glu
NC_000964.3	188486	.	C	T	225	.	DP=138;VDB=0.746098;SGB=-0.693147;MQSB=1;MQ0F=0;AC=2;AN=2;DP4=0,0,65,22;MQ=60;ANN=T	GT:PL	1/1:255,255,0	synonymous_variant	amiE	gene-BSU_01670	c.1248G>A	p.Pro416Pro
NC_000964.3	188582	.	C	T	225	.	DP=229;VDB=0.429187;SGB=-0.693147;MQSB=1;MQ0F=0;AC=2;AN=2;DP4=0,0,120,15;MQ=60;ANN=T	GT:PL	1/1:255,255,0	synonymous_variant	amiE	gene-BSU_01670	c.1152G>A	p.Thr384Thr
NC_000964.3	188612	.	G	A	225	.	DP=278;VDB=0.727549;SGB=-0.693147;MQSB=1;MQ0F=0;AC=2;AN=2;DP4=0,0,150,17;MQ=60;ANN=A	GT:PL	1/1:255,255,0	synonymous_variant	amiE	gene-BSU_01670	c.1122C>T	p.Ser374Ser
NC_000964.3	188684	.	A	G	225	.	DP=328;VDB=0.762404;SGB=-0.693147;MQSB=1;MQ0F=0;AC=2;AN=2;DP4=0,0,174,36;MQ=60;ANN=G	GT:PL	1/1:255,255,0	synonymous_variant	amiE	gene-BSU_01670	c.1050T>C	p.Asp350Asp
NC_000964.3	188831	.	G	A	225	.	DP=465;VDB=0.003348;SGB=-0.693147;MQSB=1;MQ0F=0;AC=2;AN=2;DP4=0,0,262,65;MQ=60;ANN=A	GT:PL	1/1:255,255,0	synonymous_variant	amiE	gene-BSU_01670	c.903C>T	p.Asp301Asp
NC_000964.3	189041	.	C	A	225	.	DP=251;VDB=0.831165;SGB=-0.693147;MQSB=1;MQ0F=0;AC=2;AN=2;DP4=0,0,91,77;MQ=60;ANN=A	GT:PL	1/1:255,255,0	synonymous_variant	amiE	gene-BSU_01670	c.693G>T	p.Pro231Pro
NC_000964.3	189071	.	T	C	225	.	DP=178;VDB=0.0148674;SGB=-0.693147;MQSB=1;MQ0F=0;AC=2;AN=2;DP4=0,0,68,48;MQ=60;ANN=C	GT:PL	1/1:255,255,0	synonymous_variant	amiE	gene-BSU_01670	c.663A>G	p.Gly221Gly
NC_000964.3	189074	.	G	A	225	.	DP=168;VDB=0.00351799;SGB=-0.693147;MQSB=1;MQ0F=0;AC=2;AN=2;DP4=0,0,68,44;MQ=60;ANN=A	GT:PL	1/1:255,255,0	synonymous_variant	amiE	gene-BSU_01670	c.660C>T	p.Leu220Leu
NC_000964.3	189116	.	G	A	225	.	DP=147;VDB=0.170658;SGB=-0.693147;MQSB=1;MQ0F=0;AC=2;AN=2;DP4=0,0,62,31;MQ=60;ANN=A	GT:PL	1/1:255,255,0	synonymous_variant	amiE	gene-BSU_01670	c.618C>T	p.Thr206Thr
NC_000964.3	189170	.	T	C	225	.	DP=134;VDB=0.995554;SGB=-0.693147;MQSB=1;MQ0F=0;AC=2;AN=2;DP4=0,0,60,24;MQ=60;ANN=C	GT:PL	1/1:255,253,0	synonymous_variant	amiE	gene-BSU_01670	c.564A>G	p.Gln188Gln
NC_000964.3	189251	.	A	G	225	.	DP=120;VDB=0.706769;SGB=-0.693147;MQSB=1;MQ0F=0;AC=2;AN=2;DP4=0,0,58,13;MQ=60;ANN=G	GT:PL	1/1:255,214,0	synonymous_variant	amiE	gene-BSU_01670	c.483T>C	p.Ile161Ile
NC_000964.3	189302	.	G	C	225	.	DP=112;VDB=0.760241;SGB=-0.693147;MQSB=1;MQ0F=0;AC=2;AN=2;DP4=0,0,51,16;MQ=60;ANN=C	GT:PL	1/1:255,202,0	missense_variant	amiE	gene-BSU_01670	c.432C>G	p.Phe144Leu
NC_000964.3	189323	.	A	G	225	.	DP=105;VDB=0.213264;SGB=-0.693147;MQSB=1;MQ0F=0;AC=2;AN=2;DP4=0,0,47,17;MQ=60;ANN=G	GT:PL	1/1:255,193,0	synonymous_variant	amiE	gene-BSU_01670	c.411T>C	p.Val137Val
NC_000964.3	189635	.	C	T	225	.	DP=192;VDB=0.164045;SGB=-0.693147;MQSB=1;MQ0F=0;AC=2;AN=2;DP4=0,0,79,36;MQ=60;ANN=T	GT:PL	1/1:255,255,0	synonymous_variant	amiE	gene-BSU_01670	c.99G>A	p.Glu33Glu
NC_000964.3	189648	.	C	T	225	.	DP=188;VDB=0.275655;SGB=-0.693147;MQSB=1;MQ0F=0;AC=2;AN=2;DP4=0,0,78,36;MQ=60;ANN=T	GT:PL	1/1:255,255,0	missense_variant	amiE	gene-BSU_01670	c.86G>A	p.Gly29Asp
NC_000964.3	189916	.	T	A	225	.	DP=168;VDB=0.0361169;SGB=-0.693147;MQ0F=0;AC=2;AN=2;DP4=0,0,116,0;MQ=60;ANN=A	GT:PL	1/1:255,255,0	synonymous_variant	murP	gene-BSU_01680	c.1242A>T	p.Leu414Leu
NC_000964.3	189964	.	A	C	225	.	DP=292;VDB=0.00587314;SGB=-0.693147;MQSB=1;MQ0F=0;AC=2;AN=2;DP4=0,0,187,13;MQ=60;ANN=C	GT:PL	1/1:255,255,0	synonymous_variant	murP	gene-BSU_01680	c.1194T>G	p.Ala398Ala
NC_000964.3	189976	.	G	A	225	.	DP=326;VDB=0.0879161;SGB=-0.693147;MQSB=1;MQ0F=0;AC=2;AN=2;DP4=0,0,210,11;MQ=60;ANN=A	GT:PL	1/1:255,255,0	synonymous_variant	murP	gene-BSU_01680	c.1182C>T	p.Gly394Gly
NC_000964.3	189979	.	G	A	225	.	DP=330;VDB=0.0767251;SGB=-0.693147;MQSB=1;MQ0F=0;AC=2;AN=2;DP4=0,0,211,9;MQ=60;ANN=A	GT:PL	1/1:255,255,0	synonymous_variant	murP	gene-BSU_01680	c.1179C>T	p.Gly393Gly
NC_000964.3	190291	.	C	T	225	.	DP=566;VDB=0.0575144;SGB=-0.693147;MQSB=1;MQ0F=0;AC=2;AN=2;DP4=0,0,246,144;MQ=60;ANN=T	GT:PL	1/1:255,255,0	synonymous_variant	murP	gene-BSU_01680	c.867G>A	p.Ala289Ala
NC_000964.3	190324	.	T	A	225	.	DP=536;VDB=0.190933;SGB=-0.693147;MQSB=1;MQ0F=0;AC=2;AN=2;DP4=0,0,224,152;MQ=60;ANN=A	GT:PL	1/1:255,255,0	synonymous_variant	murP	gene-BSU_01680	c.834A>T	p.Leu278Leu
NC_000964.3	190339	.	A	G	225	.	DP=499;VDB=0.0153432;SGB=-0.693147;MQSB=1;MQ0F=0;AC=2;AN=2;DP4=0,0,201,143;MQ=60;ANN=G	GT:PL	1/1:255,255,0	synonymous_variant	murP	gene-BSU_01680	c.819T>C	p.Ala273Ala
NC_000964.3	190432	.	A	G	225	.	DP=296;VDB=0.109459;SGB=-0.693147;MQSB=1;MQ0F=0;AC=2;AN=2;DP4=0,0,102,95;MQ=60;ANN=G	GT:PL	1/1:255,255,0	synonymous_variant	murP	gene-BSU_01680	c.726T>C	p.Leu242Leu
NC_000964.3	190777	.	G	A	225	.	DP=101;VDB=0.970626;SGB=-0.693147;MQSB=1;MQ0F=0;AC=2;AN=2;DP4=0,0,45,16;MQ=60;ANN=A	GT:PL	1/1:255,184,0	synonymous_variant	murP	gene-BSU_01680	c.381C>T	p.Pro127Pro
NC_000964.3	190837	.	A	G	225	.	DP=109;VDB=0.878457;SGB=-0.693147;MQSB=1;MQ0F=0;AC=2;AN=2;DP4=0,0,61,10;MQ=60;ANN=G	GT:PL	1/1:255,214,0	synonymous_variant	murP	gene-BSU_01680	c.321T>C	p.Asn107Asn
NC_000964.3	190843	.	C	T	225	.	DP=110;VDB=0.594847;SGB=-0.693147;MQSB=1;MQ0F=0;AC=2;AN=2;DP4=0,0,60,9;MQ=60;ANN=T	GT:PL	1/1:255,205,0	synonymous_variant	murP	gene-BSU_01680	c.315G>A	p.Arg105Arg
NC_000964.3	191015	.	G	C	225	.	DP=246;VDB=0.626043;SGB=-0.693147;MQSB=1;MQ0F=0;AC=2;AN=2;DP4=0,0,120,34;MQ=60;ANN=C	GT:PL	1/1:255,255,0	missense_variant	murP	gene-BSU_01680	c.143C>G	p.Ala48Gly
NC_000964.3	191026	.	C	T	225	.	DP=248;VDB=0.585364;SGB=-0.693147;MQSB=1;MQ0F=0;AC=2;AN=2;DP4=0,0,115,36;MQ=60;ANN=T	GT:PL	1/1:255,255,0	synonymous_variant	murP	gene-BSU_01680	c.132G>A	p.Ala44Ala
NC_000964.3	191285	.	T	C	225	.	DP=260;VDB=0.00374745;SGB=-0.693147;MQSB=1;MQ0F=0;AC=2;AN=2;DP4=0,0,165,10;MQ=60;ANN=C	GT:PL	1/1:255,255,0	missense_variant	murR	gene-BSU_01690	c.750A>G	p.Ile250Met
NC_000964.3	191297	.	G	A	225	.	DP=307;VDB=0.0299729;SGB=-0.693147;MQSB=1;MQ0F=0;AC=2;AN=2;DP4=0,0,191,10;MQ=60;ANN=A	GT:PL	1/1:255,255,0	synonymous_variant	murR	gene-BSU_01690	c.738C>T	p.Ala246Ala
NC_000964.3	191309	.	A	G	225	.	DP=350;VDB=0.197854;SGB=-0.693147;MQSB=1;MQ0F=0;AC=2;AN=2;DP4=0,0,217,14;MQ=60;ANN=G	GT:PL	1/1:255,255,0	synonymous_variant	murR	gene-BSU_01690	c.726T>C	p.Ser242Ser
NC_000964.3	191435	.	A	G	225	.	DP=532;VDB=0.101392;SGB=-0.693147;MQSB=1;MQ0F=0;AC=2;AN=2;DP4=0,0,265,91;MQ=60;ANN=G	GT:PL	1/1:255,255,0	synonymous_variant	murR	gene-BSU_01690	c.600T>C	p.Ala200Ala
NC_000964.3	191444	.	G	A	225	.	DP=512;VDB=0.071453;SGB=-0.693147;MQSB=1;MQ0F=0;AC=2;AN=2;DP4=0,0,259,98;MQ=60;ANN=A	GT:PL	1/1:255,255,0	synonymous_variant	murR	gene-BSU_01690	c.591C>T	p.Phe197Phe
NC_000964.3	191455	.	C	T	225	.	DP=503;VDB=0.291419;SGB=-0.693147;MQSB=1;MQ0F=0;AC=2;AN=2;DP4=0,0,251,104;MQ=60;ANN=T	GT:PL	1/1:255,255,0	missense_variant	murR	gene-BSU_01690	c.580G>A	p.Val194Ile
NC_000964.3	191659	.	G	T	225	.	DP=354;VDB=0.0408452;SGB=-0.693147;MQSB=1;MQ0F=0;AC=2;AN=2;DP4=0,0,150,82;MQ=60;ANN=T	GT:PL	1/1:255,255,0	missense_variant	murR	gene-BSU_01690	c.376C>A	p.Leu126Met
NC_000964.3	191672	.	T	C	225	.	DP=355;VDB=0.506871;SGB=-0.693147;MQSB=1;MQ0F=0;AC=2;AN=2;DP4=0,0,148,79;MQ=60;ANN=C	GT:PL	1/1:255,255,0	synonymous_variant	murR	gene-BSU_01690	c.363A>G	p.Glu121Glu
NC_000964.3	191795	.	C	A	225	.	DP=287;VDB=0.427301;SGB=-0.693147;MQSB=1;MQ0F=0;AC=2;AN=2;DP4=0,0,136,52;MQ=60;ANN=A	GT:PL	1/1:255,255,0	synonymous_variant	murR	gene-BSU_01690	c.240G>T	p.Thr80Thr
NC_000964.3	191816	.	T	C	225	.	DP=278;VDB=0.250295;SGB=-0.693147;MQSB=1;MQ0F=0;AC=2;AN=2;DP4=0,0,137,32;MQ=60;ANN=C	GT:PL	1/1:255,255,0	synonymous_variant	murR	gene-BSU_01690	c.219A>G	p.Ala73Ala
NC_000964.3	191849	.	T	C	225	.	DP=280;VDB=0.747706;SGB=-0.693147;MQSB=1;MQ0F=0;AC=2;AN=2;DP4=0,0,144,31;MQ=60;ANN=C	GT:PL	1/1:255,255,0	synonymous_variant	murR	gene-BSU_01690	c.186A>G	p.Leu62Leu
NC_000964.3	192113	.	G	T	225	.	DP=388;VDB=0.252082;SGB=-0.693147;MQSB=1;MQ0F=0;AC=2;AN=2;DP4=0,0,185,71;MQ=60;ANN=T	GT:PL	1/1:255,255,0	missense_variant	murQ	gene-BSU_01700	c.853C>A	p.Gln285Lys
NC_000964.3	192267	.	G	A	228	.	DP=376;VDB=0.525353;SGB=-0.693147;RPB=1;MQB=1;MQSB=1;BQB=1;MQ0F=0;AC=2;AN=2;DP4=0,1,191,63;MQ=60;ANN=A	GT:PL	1/1:255,255,0	synonymous_variant	murQ	gene-BSU_01700	c.699C>T	p.Val233Val
NC_000964.3	192354	.	A	T	225	.	DP=405;VDB=0.825106;SGB=-0.693147;MQSB=1;MQ0F=0;AC=2;AN=2;DP4=0,0,220,69;MQ=60;ANN=T	GT:PL	1/1:255,255,0	synonymous_variant	murQ	gene-BSU_01700	c.612T>A	p.Ala204Ala
NC_000964.3	192489	.	A	G	225	.	DP=633;VDB=0.152231;SGB=-0.693147;MQSB=1;MQ0F=0;AC=2;AN=2;DP4=0,0,338,104;MQ=60;ANN=G	GT:PL	1/1:255,255,0	synonymous_variant	murQ	gene-BSU_01700	c.477T>C	p.Arg159Arg
NC_000964.3	192519	.	G	C	225	.	DP=609;VDB=0.0641655;SGB=-0.693147;MQSB=1;MQ0F=0;AC=2;AN=2;DP4=0,0,303,142;MQ=60;ANN=C	GT:PL	1/1:255,255,0	synonymous_variant	murQ	gene-BSU_01700	c.447C>G	p.Pro149Pro
NC_000964.3	192873	.	A	G	225	.	DP=205;VDB=0.355415;SGB=-0.693147;MQSB=1;MQ0F=0;AC=2;AN=2;DP4=0,0,74,62;MQ=60;ANN=G	GT:PL	1/1:255,255,0	synonymous_variant	murQ	gene-BSU_01700	c.93T>C	p.Leu31Leu
NC_000964.3	192915	.	A	G	225	.	DP=158;VDB=2.3272e-06;SGB=-0.693147;MQSB=1;MQ0F=0;AC=2;AN=2;DP4=0,0,59,41;MQ=60;ANN=G	GT:PL	1/1:255,255,0	synonymous_variant	murQ	gene-BSU_01700	c.51T>C	p.Ser17Ser
NC_000964.3	193017	.	T	C	225	.	DP=34;VDB=0.437074;SGB=-0.692831;MQSB=1;MQ0F=0;AC=2;AN=2;DP4=0,0,11,13;MQ=60;ANN=C	GT:PL	1/1:255,72,0	upstream_gene_variant	nagZ	gene-BSU_01660	c.-4637A>G
NC_000964.3	193070	.	T	C	225	.	DP=35;VDB=0.109977;SGB=-0.692562;MQSB=1;MQ0F=0;AC=2;AN=2;DP4=0,0,20,2;MQ=60;ANN=C	GT:PL	1/1:255,66,0	upstream_gene_variant	nagZ	gene-BSU_01660	c.-4690A>G
NC_000964.3	193114	.	C	G	225	.	DP=94;VDB=9.52111e-13;SGB=-0.693147;MQSB=1;MQ0F=0;AC=2;AN=2;DP4=0,0,58,1;MQ=60;ANN=G	GT:PL	1/1:255,178,0	synonymous_variant	ybbJ	gene-BSU_01710	c.444G>C	p.Gly148Gly
NC_000964.3	193119	.	T	A	225	.	DP=99;VDB=1.99352e-09;SGB=-0.693147;MQSB=1;MQ0F=0;AC=2;AN=2;DP4=0,0,61,2;MQ=60;ANN=A	GT:PL	1/1:255,190,0	missense_variant	ybbJ	gene-BSU_01710	c.439A>T	p.Ile147Phe
NC_000964.3	193292	.	G	T	225	.	DP=146;VDB=0.647846;SGB=-0.693147;MQSB=1;MQ0F=0;AC=2;AN=2;DP4=0,0,69,27;MQ=60;ANN=T	GT:PL	1/1:255,255,0	missense_variant	ybbJ	gene-BSU_01710	c.266C>A	p.Thr89Asn
NC_000964.3	193339	.	G	A	225	.	DP=159;VDB=0.92733;SGB=-0.693147;MQSB=1;MQ0F=0;AC=2;AN=2;DP4=0,0,75,19;MQ=60;ANN=A	GT:PL	1/1:255,255,0	synonymous_variant	ybbJ	gene-BSU_01710	c.219C>T	p.Ser73Ser
NC_000964.3	193504	.	G	A	225	.	DP=315;VDB=0.00599653;SGB=-0.693147;MQSB=1;MQ0F=0;AC=2;AN=2;DP4=0,0,155,26;MQ=60;ANN=A	GT:PL	1/1:255,255,0	synonymous_variant	ybbJ	gene-BSU_01710	c.54C>T	p.Leu18Leu
NC_000964.3	193584	.	T	C	225	.	DP=235;VDB=0.00654663;SGB=-0.693147;MQSB=1;MQ0F=0;AC=2;AN=2;DP4=0,0,92,65;MQ=60;ANN=C	GT:PL	1/1:255,255,0	missense_variant	ybbK	gene-BSU_01720	c.442A>G	p.Asn148Asp
NC_000964.3	193749	.	T	C	225	.	DP=153;VDB=0.525046;SGB=-0.693147;MQSB=1;MQ0F=0;AC=2;AN=2;DP4=0,0,94,10;MQ=60;ANN=C	GT:PL	1/1:255,255,0	missense_variant	ybbK	gene-BSU_01720	c.277A>G	p.Lys93Glu
NC_000964.3	193852	.	A	G	225	.	DP=264;VDB=0.467305;SGB=-0.693147;MQSB=1;MQ0F=0;AC=2;AN=2;DP4=0,0,142,26;MQ=60;ANN=G	GT:PL	1/1:255,255,0	synonymous_variant	ybbK	gene-BSU_01720	c.174T>C	p.Thr58Thr
NC_000964.3	193942	.	T	G	225	.	DP=206;VDB=0.000154687;SGB=-0.693147;MQSB=1;MQ0F=0;AC=2;AN=2;DP4=0,0,79,47;MQ=60;ANN=G	GT:PL	1/1:255,255,0	synonymous_variant	ybbK	gene-BSU_01720	c.84A>C	p.Leu28Leu
NC_000964.3	194144	.	T	A	225	.	DP=37;VDB=1.07235e-06;SGB=-0.693054;MQSB=1;MQ0F=0;AC=2;AN=2;DP4=0,0,27,1;MQ=60;ANN=A	GT:PL	1/1:255,84,0	upstream_gene_variant	amiE	gene-BSU_01670	c.-4411A>T
NC_000964.3	194661	.	A	G	225	.	DP=54;VDB=0.0504523;SGB=-0.693132;MQSB=1;MQ0F=0;AC=2;AN=2;DP4=0,0,18,16;MQ=60;ANN=G	GT:PL	1/1:255,102,0	upstream_gene_variant	amiE	gene-BSU_01670	c.-4928T>C
NC_000964.3	194663	.	A	G	225	.	DP=54;VDB=0.0437149;SGB=-0.693132;MQSB=1;MQ0F=0;AC=2;AN=2;DP4=0,0,18,16;MQ=60;ANN=G	GT:PL	1/1:255,102,0	upstream_gene_variant	amiE	gene-BSU_01670	c.-4930T>C
NC_000964.3	194755	.	A	G	212	.	DP=13;VDB=0.877023;SGB=-0.636426;MQ0F=0;AC=2;AN=2;DP4=0,0,7,0;MQ=60;ANN=G	GT:PL	1/1:242,21,0	upstream_gene_variant	murP	gene-BSU_01680	c.-3598T>C
NC_000964.3	194900	.	G	A	225	.	DP=68;VDB=0.804591;SGB=-0.693143;MQSB=1;MQ0F=0;AC=2;AN=2;DP4=0,0,36,2;MQ=60;ANN=A	GT:PL	1/1:255,114,0	missense_variant	sigW	gene-BSU_01730	c.52G>A	p.Asp18Asn
NC_000964.3	195133	.	C	T	225	.	DP=166;VDB=0.0485233;SGB=-0.693147;MQSB=1;MQ0F=0;AC=2;AN=2;DP4=0,0,73,21;MQ=60;ANN=T	GT:PL	1/1:255,255,0	synonymous_variant	sigW	gene-BSU_01730	c.285C>T	p.Asp95Asp
NC_000964.3	195180	.	T	C	225	.	DP=159;VDB=0.215453;SGB=-0.693147;MQSB=1;MQ0F=0;AC=2;AN=2;DP4=0,0,74,21;MQ=60;ANN=C	GT:PL	1/1:255,255,0	missense_variant	sigW	gene-BSU_01730	c.332T>C	p.Val111Ala
NC_000964.3	195214	.	A	G	225	.	DP=142;VDB=0.242559;SGB=-0.693147;MQSB=1;MQ0F=0;AC=2;AN=2;DP4=0,0,61,25;MQ=60;ANN=G	GT:PL	1/1:255,255,0	synonymous_variant	sigW	gene-BSU_01730	c.366A>G	p.Val122Val
NC_000964.3	195575	.	C	T	225	.	DP=136;VDB=0.187536;SGB=-0.693147;MQSB=1;MQ0F=0;AC=2;AN=2;DP4=0,0,59,19;MQ=60;ANN=T	GT:PL	1/1:255,235,0	synonymous_variant	rsiW	gene-BSU_01740	c.150C>T	p.Leu50Leu
NC_000964.3	195971	.	G	A	225	.	DP=250;VDB=0.0890682;SGB=-0.693147;MQSB=1;MQ0F=0;AC=2;AN=2;DP4=0,0,107,50;MQ=60;ANN=A	GT:PL	1/1:255,255,0	synonymous_variant	rsiW	gene-BSU_01740	c.546G>A	p.Gln182Gln
NC_000964.3	196033	.	A	G	225	.	DP=248;VDB=0.988942;SGB=-0.693147;MQSB=1;MQ0F=0;AC=2;AN=2;DP4=0,0,116,46;MQ=60;ANN=G	GT:PL	1/1:255,255,0	missense_variant	rsiW	gene-BSU_01740	c.608A>G	p.Asn203Ser
NC_000964.3	196569	.	A	G	225	.	DP=197;VDB=0.522142;SGB=-0.693147;MQSB=1;MQ0F=0;AC=2;AN=2;DP4=0,0,101,14;MQ=60;ANN=G	GT:PL	1/1:255,255,0	synonymous_variant	cdaA	gene-BSU_01750	c.357A>G	p.Ala119Ala
NC_000964.3	196603	.	C	T	225	.	DP=195;VDB=0.231834;SGB=-0.693147;MQSB=1;MQ0F=0;AC=2;AN=2;DP4=0,0,90,20;MQ=60;ANN=T	GT:PL	1/1:255,255,0	synonymous_variant	cdaA	gene-BSU_01750	c.391C>T	p.Leu131Leu
NC_000964.3	196608	.	G	T	225	.	DP=192;VDB=0.444369;SGB=-0.693147;MQSB=1;MQ0F=0;AC=2;AN=2;DP4=0,0,91,22;MQ=60;ANN=T	GT:PL	1/1:255,255,0	synonymous_variant	cdaA	gene-BSU_01750	c.396G>T	p.Leu132Leu
NC_000964.3	196635	.	C	G	225	.	DP=181;VDB=0.0447066;SGB=-0.693147;MQSB=1;MQ0F=0;AC=2;AN=2;DP4=0,0,76,39;MQ=60;ANN=G	GT:PL	1/1:255,255,0	synonymous_variant	cdaA	gene-BSU_01750	c.423C>G	p.Gly141Gly
NC_000964.3	196662	.	A	G	225	.	DP=173;VDB=0.483496;SGB=-0.693147;MQSB=1;MQ0F=0;AC=2;AN=2;DP4=0,0,78,32;MQ=60;ANN=G	GT:PL	1/1:255,255,0	synonymous_variant	cdaA	gene-BSU_01750	c.450A>G	p.Leu150Leu
NC_000964.3	196671	.	A	G	225	.	DP=166;VDB=0.3107;SGB=-0.693147;MQSB=1;MQ0F=0;AC=2;AN=2;DP4=0,0,75,33;MQ=60;ANN=G	GT:PL	1/1:255,255,0	synonymous_variant	cdaA	gene-BSU_01750	c.459A>G	p.Lys153Lys
NC_000964.3	196704	.	T	C	225	.	DP=132;VDB=0.518385;SGB=-0.693147;MQSB=1;MQ0F=0;AC=2;AN=2;DP4=0,0,63,22;MQ=60;ANN=C	GT:PL	1/1:255,255,0	synonymous_variant	cdaA	gene-BSU_01750	c.492T>C	p.Ile164Ile
NC_000964.3	196830	.	A	G	225	.	DP=198;VDB=0.495849;SGB=-0.693147;MQSB=1;MQ0F=0;AC=2;AN=2;DP4=0,0,100,19;MQ=60;ANN=G	GT:PL	1/1:255,255,0	synonymous_variant	cdaA	gene-BSU_01750	c.618A>G	p.Ala206Ala
NC_000964.3	196932	.	T	A	225	.	DP=156;VDB=0.0570829;SGB=-0.693147;MQSB=1;MQ0F=0;AC=2;AN=2;DP4=0,0,73,23;MQ=60;ANN=A	GT:PL	1/1:255,255,0	synonymous_variant	cdaA	gene-BSU_01750	c.720T>A	p.Leu240Leu
NC_000964.3	197065	.	T	C	225	.	DP=127;VDB=0.571155;SGB=-0.693147;MQSB=1;MQ0F=0;AC=2;AN=2;DP4=0,0,62,15;MQ=60;ANN=C	GT:PL	1/1:255,232,0	synonymous_variant	cdaR	gene-BSU_01760	c.39T>C	p.Ile13Ile
NC_000964.3	197191	.	T	C	225	.	DP=139;VDB=0.981764;SGB=-0.693147;MQSB=1;MQ0F=0;AC=2;AN=2;DP4=0,0,74,6;MQ=60;ANN=C	GT:PL	1/1:255,241,0	synonymous_variant	cdaR	gene-BSU_01760	c.165T>C	p.Ile55Ile
NC_000964.3	197305	.	A	G	225	.	DP=201;VDB=0.931686;SGB=-0.693147;MQSB=1;MQ0F=0;AC=2;AN=2;DP4=0,0,105,13;MQ=60;ANN=G	GT:PL	1/1:255,255,0	synonymous_variant	cdaR	gene-BSU_01760	c.279A>G	p.Lys93Lys
NC_000964.3	197323	.	C	T	225	.	DP=198;VDB=0.954277;SGB=-0.693147;MQSB=1;MQ0F=0;AC=2;AN=2;DP4=0,0,102,22;MQ=60;ANN=T	GT:PL	1/1:255,255,0	synonymous_variant	cdaR	gene-BSU_01760	c.297C>T	p.Ala99Ala
NC_000964.3	197563	.	G	C	225	.	DP=97;VDB=0.577562;SGB=-0.693147;MQSB=1;MQ0F=0;AC=2;AN=2;DP4=0,0,49,12;MQ=60;ANN=C	GT:PL	1/1:255,184,0	synonymous_variant	cdaR	gene-BSU_01760	c.537G>C	p.Val179Val
NC_000964.3	197873	.	C	T	225	.	DP=135;VDB=0.608368;SGB=-0.693147;MQSB=1;MQ0F=0;AC=2;AN=2;DP4=0,0,60,22;MQ=60;ANN=T	GT:PL	1/1:255,247,0	synonymous_variant	cdaR	gene-BSU_01760	c.847C>T	p.Leu283Leu
NC_000964.3	198004	.	C	T	225	.	DP=113;VDB=0.0651582;SGB=-0.693147;MQSB=1;MQ0F=0;AC=2;AN=2;DP4=0,0,49,17;MQ=60;ANN=T	GT:PL	1/1:255,199,0	synonymous_variant	cdaR	gene-BSU_01760	c.978C>T	p.Phe326Phe
NC_000964.3	198240	.	A	C	225	.	DP=162;VDB=0.00508256;SGB=-0.693147;MQSB=1;MQ0F=0;AC=2;AN=2;DP4=0,0,81,8;MQ=60;ANN=C	GT:PL	1/1:255,255,0	missense_variant	cdaR	gene-BSU_01760	c.1214A>C	p.Asn405Thr
NC_000964.3	198316	.	GGA	GGATGA	219	.	INDEL;IDV=114;IMF=0.904762;DP=126;VDB=0.716495;SGB=-0.693147;MQSB=1;MQ0F=0;ICB=1;HOB=0.5;AC=1;AN=2;DP4=8,37,45,36;MQ=60;ANN=GGATGA	GT:PL	0/1:255,0,170	disruptive_inframe_insertion	cdaR	gene-BSU_01760	c.1292_1293insTGA	p.Asp431dup
NC_000964.3	198408	.	G	A	225	.	DP=90;VDB=0.860296;SGB=-0.693147;MQSB=1;MQ0F=0;AC=2;AN=2;DP4=0,0,44,10;MQ=60;ANN=A	GT:PL	1/1:255,163,0	missense_variant	cdaR	gene-BSU_01760	c.1382G>A	p.Gly461Glu
NC_000964.3	198718	.	G	A	225	.	DP=280;VDB=0.0227702;SGB=-0.693147;MQSB=1;MQ0F=0;AC=2;AN=2;DP4=0,0,111,76;MQ=60;ANN=A	GT:PL	1/1:255,255,0	synonymous_variant	glmM	gene-BSU_01770	c.222G>A	p.Leu74Leu
NC_000964.3	199040	.	A	C	225	.	DP=285;VDB=0.744204;SGB=-0.693147;MQSB=1;MQ0F=0;AC=2;AN=2;DP4=0,0,162,33;MQ=60;ANN=C	GT:PL	1/1:255,255,0	missense_variant	glmM	gene-BSU_01770	c.544A>C	p.Asn182His
NC_000964.3	199300	.	T	C	225	.	DP=383;VDB=0.926981;SGB=-0.693147;MQSB=1;MQ0F=0;AC=2;AN=2;DP4=0,0,191,71;MQ=60;ANN=C	GT:PL	1/1:255,255,0	synonymous_variant	glmM	gene-BSU_01770	c.804T>C	p.His268His
NC_000964.3	199303	.	G	A	225	.	DP=379;VDB=0.921534;SGB=-0.693147;MQSB=1;MQ0F=0;AC=2;AN=2;DP4=0,0,189,72;MQ=60;ANN=A	GT:PL	1/1:255,255,0	synonymous_variant	glmM	gene-BSU_01770	c.807G>A	p.Leu269Leu
NC_000964.3	199552	.	A	G	225	.	DP=226;VDB=1.93853e-07;SGB=-0.693147;MQSB=1;MQ0F=0;AC=2;AN=2;DP4=0,0,71,83;MQ=60;ANN=G	GT:PL	1/1:255,255,0	synonymous_variant	glmM	gene-BSU_01770	c.1056A>G	p.Leu352Leu
NC_000964.3	199603	.	C	T	225	.	DP=128;VDB=8.64937e-05;SGB=-0.693147;MQSB=1;MQ0F=0;AC=2;AN=2;DP4=0,0,36,52;MQ=60;ANN=T	GT:PL	1/1:255,255,0	synonymous_variant	glmM	gene-BSU_01770	c.1107C>T	p.Phe369Phe
NC_000964.3	199673	.	G	A	225	.	DP=60;VDB=0.996105;SGB=-0.693136;MQSB=1;MQ0F=0;AC=2;AN=2;DP4=0,0,31,4;MQ=60;ANN=A	GT:PL	1/1:255,105,0	missense_variant	glmM	gene-BSU_01770	c.1177G>A	p.Val393Ile
NC_000964.3	199732	.	A	T	228	.	DP=112;VDB=0.000553285;SGB=-0.693147;RPB=1;MQB=1;MQSB=1;BQB=1;MQ0F=0;AC=2;AN=2;DP4=1,0,73,5;MQ=60;ANN=T	GT:PL	1/1:255,178,0	synonymous_variant	glmM	gene-BSU_01770	c.1236A>T	p.Ser412Ser
NC_000964.3	199919	.	C	T	225	.	DP=128;VDB=0.267381;SGB=-0.693147;MQSB=1;MQ0F=0;AC=2;AN=2;DP4=0,0,49,30;MQ=60;ANN=T	GT:PL	1/1:255,238,0	upstream_gene_variant	glmSA	gene-BSU_misc_RNA_5	n.-98C>T
NC_000964.3	200111	.	G	T	225	.	DP=95;VDB=0.0673375;SGB=-0.693147;MQSB=1;MQ0F=0;AC=2;AN=2;DP4=0,0,43,12;MQ=60;ANN=T	GT:PL	1/1:255,166,0	upstream_gene_variant	glmS	gene-BSU_01780	c.-166G>T
NC_000964.3	201344	.	A	T	225	.	DP=450;VDB=0.863494;SGB=-0.693147;MQSB=1;MQ0F=0;AC=2;AN=2;DP4=0,0,242,73;MQ=60;ANN=T	GT:PL	1/1:255,255,0	synonymous_variant	glmS	gene-BSU_01780	c.1068A>T	p.Val356Val
NC_000964.3	201362	.	G	A	225	.	DP=471;VDB=0.976179;SGB=-0.693147;MQSB=1;MQ0F=0;AC=2;AN=2;DP4=0,0,261,71;MQ=60;ANN=A	GT:PL	1/1:255,255,0	synonymous_variant	glmS	gene-BSU_01780	c.1086G>A	p.Ala362Ala
NC_000964.3	201494	.	C	T	225	.	DP=519;VDB=0.491776;SGB=-0.693147;MQSB=1;MQ0F=0;AC=2;AN=2;DP4=0,0,259,112;MQ=60;ANN=T	GT:PL	1/1:255,255,0	synonymous_variant	glmS	gene-BSU_01780	c.1218C>T	p.Ile406Ile
NC_000964.3	201503	.	G	T	225	.	DP=535;VDB=0.582802;SGB=-0.693147;MQSB=1;MQ0F=0;AC=2;AN=2;DP4=0,0,256,124;MQ=60;ANN=T	GT:PL	1/1:255,255,0	synonymous_variant	glmS	gene-BSU_01780	c.1227G>T	p.Leu409Leu
NC_000964.3	201536	.	T	C	225	.	DP=498;VDB=0.0972423;SGB=-0.693147;MQSB=1;MQ0F=0;AC=2;AN=2;DP4=0,0,230,144;MQ=60;ANN=C	GT:PL	1/1:255,255,0	synonymous_variant	glmS	gene-BSU_01780	c.1260T>C	p.Asn420Asn
NC_000964.3	201543	.	A	G	225	.	DP=522;VDB=0.29727;SGB=-0.693147;MQSB=1;MQ0F=0;AC=2;AN=2;DP4=0,0,228,152;MQ=60;ANN=G	GT:PL	1/1:255,255,0	missense_variant	glmS	gene-BSU_01780	c.1267A>G	p.Asn423Asp
NC_000964.3	201635	.	T	C	225	.	DP=472;VDB=0.797797;SGB=-0.693147;MQSB=1;MQ0F=0;AC=2;AN=2;DP4=0,0,229,132;MQ=60;ANN=C	GT:PL	1/1:255,255,0	synonymous_variant	glmS	gene-BSU_01780	c.1359T>C	p.Ala453Ala
NC_000964.3	201662	.	T	C	228	.	DP=478;VDB=0.676666;SGB=-0.693147;RPB=1;MQB=1;MQSB=1;BQB=1;MQ0F=0;AC=2;AN=2;DP4=1,0,226,123;MQ=60;ANN=C	GT:PL	1/1:255,255,0	synonymous_variant	glmS	gene-BSU_01780	c.1386T>C	p.Asn462Asn
NC_000964.3	201875	.	T	C	225	.	DP=456;VDB=0.0092741;SGB=-0.693147;MQSB=1;MQ0F=0;AC=2;AN=2;DP4=0,0,222,99;MQ=60;ANN=C	GT:PL	1/1:255,255,0	synonymous_variant	glmS	gene-BSU_01780	c.1599T>C	p.Ala533Ala
NC_000964.3	201942	.	T	C	225	.	DP=371;VDB=0.00156758;SGB=-0.693147;MQSB=1;MQ0F=0;AC=2;AN=2;DP4=0,0,133,117;MQ=60;ANN=C	GT:PL	1/1:255,255,0	synonymous_variant	glmS	gene-BSU_01780	c.1666T>C	p.Leu556Leu
NC_000964.3	201971	.	G	A	225	.	DP=318;VDB=0.00192925;SGB=-0.693147;MQSB=1;MQ0F=0;AC=2;AN=2;DP4=0,0,96,121;MQ=60;ANN=A	GT:PL	1/1:255,255,0	synonymous_variant	glmS	gene-BSU_01780	c.1695G>A	p.Pro565Pro
NC_000964.3	201977	.	A	T	225	.	DP=304;VDB=0.000190405;SGB=-0.693147;MQSB=1;MQ0F=0;AC=2;AN=2;DP4=0,0,89,123;MQ=60;ANN=T	GT:PL	1/1:255,255,0	synonymous_variant	glmS	gene-BSU_01780	c.1701A>T	p.Val567Val
NC_000964.3	201990	.	T	C	225	.	DP=274;VDB=9.75339e-05;SGB=-0.693147;MQSB=1;MQ0F=0;AC=2;AN=2;DP4=0,0,72,121;MQ=60;ANN=C	GT:PL	1/1:255,255,0	synonymous_variant	glmS	gene-BSU_01780	c.1714T>C	p.Leu572Leu
NC_000964.3	202037	.	G	T	225	.	DP=153;VDB=7.40183e-30;SGB=-0.693147;MQSB=1;MQ0F=0;AC=2;AN=2;DP4=0,0,34,81;MQ=60;ANN=T	GT:PL	1/1:255,255,0	synonymous_variant	glmS	gene-BSU_01780	c.1761G>T	p.Val587Val
NC_000964.3	202076	.	G	A	225	.	DP=59;VDB=6.22275e-18;SGB=-0.693146;MQSB=1;MQ0F=0;AC=2;AN=2;DP4=0,0,10,32;MQ=60;ANN=A	GT:PL	1/1:255,126,0	synonymous_variant	glmS	gene-BSU_01780	c.1800G>A	p.Glu600Glu
NC_000964.3	205179	.	A	AAT	195	.	INDEL;IDV=16;IMF=0.888889;DP=18;VDB=4.46119e-06;SGB=-0.662043;MQSB=1;MQ0F=0;AC=2;AN=2;DP4=0,9,9,0;MQ=60;ANN=AAT	GT:PL	1/1:254,41,35	upstream_gene_variant	alkA	gene-BSU_01800	c.-1722_-1721insAT
NC_000964.3	205215	.	T	A	225	.	DP=18;VDB=0.00946171;SGB=-0.662043;MQ0F=0;AC=2;AN=2;DP4=0,0,9,0;MQ=60;ANN=A	GT:PL	1/1:255,27,0	upstream_gene_variant	alkA	gene-BSU_01800	c.-1757A>T
NC_000964.3	205248	.	G	A	185	.	DP=11;VDB=0.485334;SGB=-0.590765;MQSB=1;MQ0F=0;AC=2;AN=2;DP4=0,0,4,1;MQ=60;ANN=A	GT:PL	1/1:215,15,0	upstream_gene_variant	alkA	gene-BSU_01800	c.-1790C>T
NC_000964.3	205406	.	A	G	197	.	DP=11;VDB=0.250121;SGB=-0.616816;MQ0F=0;AC=2;AN=2;DP4=0,0,6,0;MQ=60;ANN=G	GT:PL	1/1:227,18,0	upstream_gene_variant	alkA	gene-BSU_01800	c.-1948T>C
NC_000964.3	205407	.	G	A	197	.	DP=11;VDB=0.250121;SGB=-0.616816;MQ0F=0;AC=2;AN=2;DP4=0,0,6,0;MQ=60;ANN=A	GT:PL	1/1:227,18,0	upstream_gene_variant	alkA	gene-BSU_01800	c.-1949C>T
NC_000964.3	205420	.	G	A	225	.	DP=16;VDB=0.217232;SGB=-0.651104;MQ0F=0;AC=2;AN=2;DP4=0,0,8,0;MQ=60;ANN=A	GT:PL	1/1:255,24,0	synonymous_variant	ndhF	gene-BSU_01830	c.12G>A	p.Ser4Ser
NC_000964.3	205504	.	T	A	225	.	DP=36;VDB=0.0620231;SGB=-0.692562;MQSB=1;MQ0F=0;AC=2;AN=2;DP4=0,0,21,1;MQ=60;ANN=A	GT:PL	1/1:255,66,0	synonymous_variant	ndhF	gene-BSU_01830	c.96T>A	p.Arg32Arg
NC_000964.3	205810	.	A	G	225	.	DP=56;VDB=0.0783587;SGB=-0.69311;MQSB=1;MQ0F=0;AC=2;AN=2;DP4=0,0,25,6;MQ=60;ANN=G	GT:PL	1/1:255,93,0	synonymous_variant	ndhF	gene-BSU_01830	c.402A>G	p.Ala134Ala
NC_000964.3	205822	.	T	A	225	.	DP=53;VDB=0.0453803;SGB=-0.693097;MQSB=1;MQ0F=0;AC=2;AN=2;DP4=0,0,25,5;MQ=60;ANN=A	GT:PL	1/1:255,90,0	synonymous_variant	ndhF	gene-BSU_01830	c.414T>A	p.Gly138Gly
NC_000964.3	205837	.	A	T	225	.	DP=57;VDB=0.0610884;SGB=-0.69311;MQSB=1;MQ0F=0;AC=2;AN=2;DP4=0,0,25,6;MQ=60;ANN=T	GT:PL	1/1:255,93,0	synonymous_variant	ndhF	gene-BSU_01830	c.429A>T	p.Ile143Ile
NC_000964.3	205932	.	T	C	225	.	DP=65;VDB=0.230935;SGB=-0.693146;MQSB=1;MQ0F=0;AC=2;AN=2;DP4=0,0,40,3;MQ=60;ANN=C	GT:PL	1/1:255,129,0	missense_variant	ndhF	gene-BSU_01830	c.524T>C	p.Met175Thr
NC_000964.3	205964	.	C	T	225	.	DP=86;VDB=0.0848719;SGB=-0.693147;MQSB=1;MQ0F=0;AC=2;AN=2;DP4=0,0,55,2;MQ=60;ANN=T	GT:PL	1/1:255,172,0	synonymous_variant	ndhF	gene-BSU_01830	c.556C>T	p.Leu186Leu
NC_000964.3	205991	.	T	A	225	.	DP=108;VDB=0.00983543;SGB=-0.693147;MQSB=1;MQ0F=0;AC=2;AN=2;DP4=0,0,63,5;MQ=60;ANN=A	GT:PL	1/1:255,205,0	missense_variant	ndhF	gene-BSU_01830	c.583T>A	p.Leu195Ile
NC_000964.3	206110	.	C	A	225	.	DP=166;VDB=0.0295031;SGB=-0.693147;MQSB=1;MQ0F=0;AC=2;AN=2;DP4=0,0,71,27;MQ=60;ANN=A	GT:PL	1/1:255,255,0	synonymous_variant	ndhF	gene-BSU_01830	c.702C>A	p.Pro234Pro
NC_000964.3	206116	.	A	T	225	.	DP=166;VDB=0.0166758;SGB=-0.693147;MQSB=1;MQ0F=0;AC=2;AN=2;DP4=0,0,67,29;MQ=60;ANN=T	GT:PL	1/1:255,255,0	synonymous_variant	ndhF	gene-BSU_01830	c.708A>T	p.Pro236Pro
NC_000964.3	206152	.	T	A	225	.	DP=139;VDB=0.0549883;SGB=-0.693147;MQSB=1;MQ0F=0;AC=2;AN=2;DP4=0,0,58,20;MQ=60;ANN=A	GT:PL	1/1:255,235,0	synonymous_variant	ndhF	gene-BSU_01830	c.744T>A	p.Ala248Ala
NC_000964.3	206266	.	T	C	225	.	DP=83;VDB=0.972498;SGB=-0.693147;MQSB=1;MQ0F=0;AC=2;AN=2;DP4=0,0,47,2;MQ=60;ANN=C	GT:PL	1/1:255,148,0	synonymous_variant	ndhF	gene-BSU_01830	c.858T>C	p.Val286Val
NC_000964.3	206284	.	C	T	225	.	DP=86;VDB=0.893096;SGB=-0.693147;MQSB=1;MQ0F=0;AC=2;AN=2;DP4=0,0,50,2;MQ=60;ANN=T	GT:PL	1/1:255,157,0	synonymous_variant	ndhF	gene-BSU_01830	c.876C>T	p.Arg292Arg
NC_000964.3	206368	.	C	T	225	.	DP=121;VDB=0.25357;SGB=-0.693147;MQSB=1;MQ0F=0;AC=2;AN=2;DP4=0,0,62,8;MQ=60;ANN=T	GT:PL	1/1:255,211,0	synonymous_variant	ndhF	gene-BSU_01830	c.960C>T	p.His320His
NC_000964.3	206392	.	G	A	225	.	DP=126;VDB=0.646115;SGB=-0.693147;MQSB=1;MQ0F=0;AC=2;AN=2;DP4=0,0,65,10;MQ=60;ANN=A	GT:PL	1/1:255,226,0	synonymous_variant	ndhF	gene-BSU_01830	c.984G>A	p.Lys328Lys
NC_000964.3	206410	.	G	A	225	.	DP=125;VDB=0.62784;SGB=-0.693147;MQSB=1;MQ0F=0;AC=2;AN=2;DP4=0,0,64,14;MQ=60;ANN=A	GT:PL	1/1:255,235,0	synonymous_variant	ndhF	gene-BSU_01830	c.1002G>A	p.Gln334Gln
NC_000964.3	206442	.	C	T	225	.	DP=131;VDB=0.838783;SGB=-0.693147;MQSB=1;MQ0F=0;AC=2;AN=2;DP4=0,0,68,18;MQ=60;ANN=T	GT:PL	1/1:255,255,0	missense_variant	ndhF	gene-BSU_01830	c.1034C>T	p.Ser345Leu
NC_000964.3	206444	.	A	G	225	.	DP=131;VDB=0.689933;SGB=-0.693147;MQSB=1;MQ0F=0;AC=2;AN=2;DP4=0,0,66,21;MQ=60;ANN=G	GT:PL	1/1:255,255,0	missense_variant	ndhF	gene-BSU_01830	c.1036A>G	p.Thr346Ala
NC_000964.3	206506	.	T	A	225	.	DP=152;VDB=0.17129;SGB=-0.693147;MQSB=1;MQ0F=0;AC=2;AN=2;DP4=0,0,75,17;MQ=60;ANN=A	GT:PL	1/1:255,255,0	synonymous_variant	ndhF	gene-BSU_01830	c.1098T>A	p.Val366Val
NC_000964.3	206512	.	T	C	225	.	DP=155;VDB=0.200632;SGB=-0.693147;MQSB=1;MQ0F=0;AC=2;AN=2;DP4=0,0,76,15;MQ=60;ANN=C	GT:PL	1/1:255,255,0	synonymous_variant	ndhF	gene-BSU_01830	c.1104T>C	p.Gly368Gly
NC_000964.3	206528	.	A	G	225	.	DP=153;VDB=0.40387;SGB=-0.693147;MQSB=1;MQ0F=0;AC=2;AN=2;DP4=0,0,75,15;MQ=60;ANN=G	GT:PL	1/1:255,255,0	missense_variant	ndhF	gene-BSU_01830	c.1120A>G	p.Thr374Ala
NC_000964.3	206542	.	C	G	225	.	DP=117;VDB=6.94429e-06;SGB=-0.693147;MQSB=1;MQ0F=0;AC=2;AN=2;DP4=0,0,51,23;MQ=60;ANN=G	GT:PL	1/1:255,223,0	missense_variant	ndhF	gene-BSU_01830	c.1134C>G	p.Asp378Glu
NC_000964.3	206544	.	G	T	228	.	DP=117;VDB=7.07037e-06;SGB=-0.693147;RPB=1;MQB=1;MQSB=1;BQB=1;MQ0F=0;AC=2;AN=2;DP4=1,0,51,23;MQ=60;ANN=T	GT:PL	1/1:255,192,0	missense_variant	ndhF	gene-BSU_01830	c.1136G>T	p.Gly379Val
NC_000964.3	206545	.	G	A	228	.	DP=117;VDB=7.32919e-06;SGB=-0.693147;RPB=1;MQB=1;MQSB=1;BQB=1;MQ0F=0;AC=2;AN=2;DP4=1,0,51,23;MQ=60;ANN=A	GT:PL	1/1:255,185,0	synonymous_variant	ndhF	gene-BSU_01830	c.1137G>A	p.Gly379Gly
NC_000964.3	206551	.	C	A	225	.	DP=115;VDB=8.78175e-06;SGB=-0.693147;MQSB=1;MQ0F=0;AC=2;AN=2;DP4=0,0,51,23;MQ=60;ANN=A	GT:PL	1/1:255,223,0	missense_variant	ndhF	gene-BSU_01830	c.1143C>A	p.His381Gln
NC_000964.3	206554	.	A	C	225	.	DP=115;VDB=8.00028e-06;SGB=-0.693147;MQSB=1;MQ0F=0;AC=2;AN=2;DP4=0,0,51,23;MQ=60;ANN=C	GT:PL	1/1:255,223,0	missense_variant	ndhF	gene-BSU_01830	c.1146A>C	p.Leu382Phe
NC_000964.3	206557	.	C	T	225	.	DP=114;VDB=8.27499e-06;SGB=-0.693147;MQSB=1;MQ0F=0;AC=2;AN=2;DP4=0,0,51,23;MQ=60;ANN=T	GT:PL	1/1:255,223,0	synonymous_variant	ndhF	gene-BSU_01830	c.1149C>T	p.Ile383Ile
NC_000964.3	206597	.	G	A	225	.	DP=131;VDB=0.819228;SGB=-0.693147;MQSB=1;MQ0F=0;AC=2;AN=2;DP4=0,0,56,30;MQ=60;ANN=A	GT:PL	1/1:255,255,0	missense_variant	ndhF	gene-BSU_01830	c.1189G>A	p.Asp397Asn
NC_000964.3	206623	.	C	T	225	.	DP=128;VDB=0.661994;SGB=-0.693147;MQSB=1;MQ0F=0;AC=2;AN=2;DP4=0,0,54,26;MQ=60;ANN=T	GT:PL	1/1:255,241,0	synonymous_variant	ndhF	gene-BSU_01830	c.1215C>T	p.Gly405Gly
NC_000964.3	206635	.	G	A	225	.	DP=117;VDB=0.599721;SGB=-0.693147;MQSB=1;MQ0F=0;AC=2;AN=2;DP4=0,0,55,25;MQ=60;ANN=A	GT:PL	1/1:255,241,0	synonymous_variant	ndhF	gene-BSU_01830	c.1227G>A	p.Arg409Arg
NC_000964.3	206644	.	T	C	225	.	DP=116;VDB=0.318623;SGB=-0.693147;MQSB=1;MQ0F=0;AC=2;AN=2;DP4=0,0,57,15;MQ=60;ANN=C	GT:PL	1/1:255,217,0	synonymous_variant	ndhF	gene-BSU_01830	c.1236T>C	p.Gly412Gly
NC_000964.3	206690	.	C	A	225	.	DP=133;VDB=0.997211;SGB=-0.693147;MQSB=1;MQ0F=0;AC=2;AN=2;DP4=0,0,67,7;MQ=60;ANN=A	GT:PL	1/1:255,223,0	missense_variant	ndhF	gene-BSU_01830	c.1282C>A	p.His428Asn
NC_000964.3	206777	.	C	T	225	.	DP=147;VDB=0.00442668;SGB=-0.693147;MQSB=1;MQ0F=0;AC=2;AN=2;DP4=0,0,71,18;MQ=60;ANN=T	GT:PL	1/1:255,255,0	missense_variant	ndhF	gene-BSU_01830	c.1369C>T	p.Leu457Phe
NC_000964.3	206779	.	C	A	225	.	DP=147;VDB=0.00602656;SGB=-0.693147;MQSB=1;MQ0F=0;AC=2;AN=2;DP4=0,0,71,17;MQ=60;ANN=A	GT:PL	1/1:255,255,0	synonymous_variant	ndhF	gene-BSU_01830	c.1371C>A	p.Leu457Leu
NC_000964.3	206800	.	G	A	225	.	DP=154;VDB=0.651099;SGB=-0.693147;MQSB=1;MQ0F=0;AC=2;AN=2;DP4=0,0,75,13;MQ=60;ANN=A	GT:PL	1/1:255,255,0	synonymous_variant	ndhF	gene-BSU_01830	c.1392G>A	p.Thr464Thr
NC_000964.3	206813	.	C	T	225	.	DP=141;VDB=0.79075;SGB=-0.693147;MQSB=1;MQ0F=0;AC=2;AN=2;DP4=0,0,70,13;MQ=60;ANN=T	GT:PL	1/1:255,250,0	missense_variant	ndhF	gene-BSU_01830	c.1405C>T	p.His469Tyr
NC_000964.3	206839	.	A	G	225	.	DP=122;VDB=0.927073;SGB=-0.693147;MQSB=1;MQ0F=0;AC=2;AN=2;DP4=0,0,58,12;MQ=60;ANN=G	GT:PL	1/1:255,211,0	synonymous_variant	ndhF	gene-BSU_01830	c.1431A>G	p.Val477Val
NC_000964.3	206857	.	C	T	225	.	DP=94;VDB=0.0704309;SGB=-0.693147;MQSB=1;MQ0F=0;AC=2;AN=2;DP4=0,0,45,14;MQ=60;ANN=T	GT:PL	1/1:255,178,0	synonymous_variant	ndhF	gene-BSU_01830	c.1449C>T	p.Val483Val
NC_000964.3	207264	.	C	T	225	.	DP=223;VDB=0.0968466;SGB=-0.693147;MQSB=1;MQ0F=0;AC=2;AN=2;DP4=0,0,120,16;MQ=60;ANN=T	GT:PL	1/1:255,255,0	synonymous_variant	ybcC	gene-BSU_01845	c.324C>T	p.Ser108Ser
NC_000964.3	207285	.	A	G	225	.	DP=236;VDB=0.122663;SGB=-0.693147;MQSB=1;MQ0F=0;AC=2;AN=2;DP4=0,0,121,25;MQ=60;ANN=G	GT:PL	1/1:255,255,0	synonymous_variant	ybcC	gene-BSU_01845	c.345A>G	p.Val115Val
NC_000964.3	207370	.	A	G	225	.	DP=193;VDB=0.204119;SGB=-0.693147;MQSB=1;MQ0F=0;AC=2;AN=2;DP4=0,0,85,41;MQ=60;ANN=G	GT:PL	1/1:255,255,0	missense_variant	ybcC	gene-BSU_01845	c.430A>G	p.Ser144Gly
NC_000964.3	207486	.	A	G	225	.	DP=154;VDB=0.859202;SGB=-0.693147;MQSB=1;MQ0F=0;AC=2;AN=2;DP4=0,0,78,20;MQ=60;ANN=G	GT:PL	1/1:255,255,0	synonymous_variant	ybcC	gene-BSU_01845	c.546A>G	p.Lys182Lys
NC_000964.3	207519	.	G	A	225	.	DP=179;VDB=0.245015;SGB=-0.693147;MQSB=1;MQ0F=0;AC=2;AN=2;DP4=0,0,89,24;MQ=60;ANN=A	GT:PL	1/1:255,255,0	synonymous_variant	ybcC	gene-BSU_01845	c.579G>A	p.Ala193Ala
NC_000964.3	207522	.	T	C	225	.	DP=183;VDB=0.566229;SGB=-0.693147;MQSB=1;MQ0F=0;AC=2;AN=2;DP4=0,0,91,25;MQ=60;ANN=C	GT:PL	1/1:255,255,0	synonymous_variant	ybcC	gene-BSU_01845	c.582T>C	p.Gly194Gly
NC_000964.3	207573	.	T	C	225	.	DP=188;VDB=0.0352462;SGB=-0.693147;MQSB=1;MQ0F=0;AC=2;AN=2;DP4=0,0,90,21;MQ=60;ANN=C	GT:PL	1/1:255,255,0	synonymous_variant	ybcC	gene-BSU_01845	c.633T>C	p.Leu211Leu
NC_000964.3	207621	.	A	G	228	.	DP=157;VDB=0.00488997;SGB=-0.693147;RPB=0.00327243;MQB=1;MQSB=1;BQB=0.560732;MQ0F=0;AC=2;AN=2;DP4=4,0,73,30;MQ=60;ANN=G	GT:PL	1/1:255,163,0	synonymous_variant	ybcC	gene-BSU_01845	c.681A>G	p.Lys227Lys
NC_000964.3	207623	.	G	A	228	.	DP=161;VDB=0.00437766;SGB=-0.693147;RPB=0.0032641;MQB=1;MQSB=1;BQB=0.821902;MQ0F=0;AC=2;AN=2;DP4=4,0,73,31;MQ=60;ANN=A	GT:PL	1/1:255,157,0	missense_variant	ybcC	gene-BSU_01845	c.683G>A	p.Gly228Asp
NC_000964.3	207654	.	A	G	225	.	DP=160;VDB=0.834627;SGB=-0.693147;MQSB=1;MQ0F=0;AC=2;AN=2;DP4=0,0,73,25;MQ=60;ANN=G	GT:PL	1/1:255,255,0	synonymous_variant	ybcC	gene-BSU_01845	c.714A>G	p.Gln238Gln
NC_000964.3	207660	.	T	C	225	.	DP=157;VDB=0.943947;SGB=-0.693147;MQSB=1;MQ0F=0;AC=2;AN=2;DP4=0,0,70,23;MQ=60;ANN=C	GT:PL	1/1:255,255,0	synonymous_variant	ybcC	gene-BSU_01845	c.720T>C	p.Ala240Ala
NC_000964.3	207762	.	A	G	225	.	DP=137;VDB=0.0106145;SGB=-0.693147;MQSB=1;MQ0F=0;AC=2;AN=2;DP4=0,0,57,27;MQ=60;ANN=G	GT:PL	1/1:255,253,0	synonymous_variant	ybcC	gene-BSU_01845	c.822A>G	p.Gln274Gln
NC_000964.3	207786	.	A	C	225	.	DP=111;VDB=0.000177965;SGB=-0.693147;MQSB=1;MQ0F=0;AC=2;AN=2;DP4=0,0,45,22;MQ=60;ANN=C	GT:PL	1/1:255,202,0	synonymous_variant	ybcC	gene-BSU_01845	c.846A>C	p.Leu282Leu
NC_000964.3	207875	.	C	A	225	.	DP=42;VDB=0.709637;SGB=-0.693021;MQSB=1;MQ0F=0;AC=2;AN=2;DP4=0,0,17,10;MQ=60;ANN=A	GT:PL	1/1:255,81,0	missense_variant	ybcC	gene-BSU_01845	c.935C>A	p.Thr312Lys
NC_000964.3	207956	.	G	T	225	.	DP=59;VDB=0.0776561;SGB=-0.693127;MQSB=1;MQ0F=0;AC=2;AN=2;DP4=0,0,32,1;MQ=60;ANN=T	GT:PL	1/1:255,99,0	missense_variant	ybcC	gene-BSU_01845	c.1016G>T	p.Ser339Ile
NC_000964.3	208035	.	A	G	225	.	DP=80;VDB=0.746765;SGB=-0.693147;MQSB=1;MQ0F=0;AC=2;AN=2;DP4=0,0,46,6;MQ=60;ANN=G	GT:PL	1/1:255,157,0	synonymous_variant	ybcC	gene-BSU_01845	c.1095A>G	p.Glu365Glu
NC_000964.3	208093	.	C	G	225	.	DP=119;VDB=0.235611;SGB=-0.693147;MQSB=1;MQ0F=0;AC=2;AN=2;DP4=0,0,66,7;MQ=60;ANN=G	GT:PL	1/1:255,220,0	missense_variant	ybcC	gene-BSU_01845	c.1153C>G	p.Arg385Gly
NC_000964.3	208096	.	G	A	225	.	DP=118;VDB=0.175456;SGB=-0.693147;MQSB=1;MQ0F=0;AC=2;AN=2;DP4=0,0,65,6;MQ=60;ANN=A	GT:PL	1/1:255,214,0	missense_variant	ybcC	gene-BSU_01845	c.1156G>A	p.Glu386Lys
NC_000964.3	208117	.	T	A	225	.	DP=138;VDB=0.073833;SGB=-0.693147;MQSB=1;MQ0F=0;AC=2;AN=2;DP4=0,0,69,10;MQ=60;ANN=A	GT:PL	1/1:255,238,0	missense_variant	ybcC	gene-BSU_01845	c.1177T>A	p.Leu393Ile
NC_000964.3	208263	.	G	A	225	.	DP=87;VDB=0.513088;SGB=-0.693147;MQSB=1;MQ0F=0;AC=2;AN=2;DP4=0,0,40,16;MQ=60;ANN=A	GT:PL	1/1:255,169,0	synonymous_variant	ybcC	gene-BSU_01845	c.1323G>A	p.Leu441Leu
NC_000964.3	208479	.	T	G	225	.	DP=214;VDB=0.00867343;SGB=-0.693147;MQSB=1;MQ0F=0;AC=2;AN=2;DP4=0,0,97,35;MQ=60;ANN=G	GT:PL	1/1:255,255,0	synonymous_variant	ybcC	gene-BSU_01845	c.1539T>G	p.Gly513Gly
NC_000964.3	208512	.	A	G	225	.	DP=183;VDB=0.0465813;SGB=-0.693147;MQSB=1;MQ0F=0;AC=2;AN=2;DP4=0,0,77,41;MQ=60;ANN=G	GT:PL	1/1:255,255,0	synonymous_variant	ybcC	gene-BSU_01845	c.1572A>G	p.Leu524Leu
NC_000964.3	208549	.	G	A	225	.	DP=136;VDB=0.693501;SGB=-0.693147;MQSB=1;MQ0F=0;AC=2;AN=2;DP4=0,0,58,27;MQ=60;ANN=A	GT:PL	1/1:255,255,0	missense_variant	ybcC	gene-BSU_01845	c.1609G>A	p.Ala537Thr
NC_000964.3	208638	.	G	A	225	.	DP=146;VDB=0.967557;SGB=-0.693147;MQSB=1;MQ0F=0;AC=2;AN=2;DP4=0,0,74,16;MQ=60;ANN=A	GT:PL	1/1:255,255,0	synonymous_variant	ybcC	gene-BSU_01845	c.1698G>A	p.Glu566Glu
NC_000964.3	208650	.	A	C	225	.	DP=142;VDB=0.761537;SGB=-0.693147;MQSB=1;MQ0F=0;AC=2;AN=2;DP4=0,0,73,20;MQ=60;ANN=C	GT:PL	1/1:255,255,0	synonymous_variant	ybcC	gene-BSU_01845	c.1710A>C	p.Pro570Pro
NC_000964.3	208662	.	T	C	225	.	DP=150;VDB=0.351672;SGB=-0.693147;MQSB=1;MQ0F=0;AC=2;AN=2;DP4=0,0,79,12;MQ=60;ANN=C	GT:PL	1/1:255,255,0	synonymous_variant	ybcC	gene-BSU_01845	c.1722T>C	p.Ile574Ile
NC_000964.3	208665	.	T	C	225	.	DP=146;VDB=0.360657;SGB=-0.693147;MQSB=1;MQ0F=0;AC=2;AN=2;DP4=0,0,79,13;MQ=60;ANN=C	GT:PL	1/1:255,255,0	synonymous_variant	ybcC	gene-BSU_01845	c.1725T>C	p.Cys575Cys
NC_000964.3	208683	.	T	C	225	.	DP=162;VDB=0.31268;SGB=-0.693147;MQSB=1;MQ0F=0;AC=2;AN=2;DP4=0,0,81,15;MQ=60;ANN=C	GT:PL	1/1:255,255,0	synonymous_variant	ybcC	gene-BSU_01845	c.1743T>C	p.Ser581Ser
NC_000964.3	208701	.	T	C	225	.	DP=158;VDB=0.0198951;SGB=-0.693147;MQSB=1;MQ0F=0;AC=2;AN=2;DP4=0,0,77,11;MQ=60;ANN=C	GT:PL	1/1:255,255,0	synonymous_variant	ybcC	gene-BSU_01845	c.1761T>C	p.Ser587Ser
NC_000964.3	208725	.	T	C	225	.	DP=153;VDB=0.0173313;SGB=-0.693147;MQSB=1;MQ0F=0;AC=2;AN=2;DP4=0,0,76,10;MQ=60;ANN=C	GT:PL	1/1:255,255,0	synonymous_variant	ybcC	gene-BSU_01845	c.1785T>C	p.Cys595Cys
NC_000964.3	208752	.	A	T	225	.	DP=135;VDB=0.0996407;SGB=-0.693147;MQSB=1;MQ0F=0;AC=2;AN=2;DP4=0,0,64,16;MQ=60;ANN=T	GT:PL	1/1:255,241,0	synonymous_variant	ybcC	gene-BSU_01845	c.1812A>T	p.Ala604Ala
NC_000964.3	208816	.	A	C	225	.	DP=93;VDB=0.735139;SGB=-0.693147;MQSB=1;MQ0F=0;AC=2;AN=2;DP4=0,0,38,20;MQ=60;ANN=C	GT:PL	1/1:255,175,0	missense_variant	ybcC	gene-BSU_01845	c.1876A>C	p.Lys626Gln
NC_000964.3	208833	.	A	G	225	.	DP=77;VDB=0.230365;SGB=-0.693147;MQSB=1;MQ0F=0;AC=2;AN=2;DP4=0,0,33,16;MQ=60;ANN=G	GT:PL	1/1:255,148,0	synonymous_variant	ybcC	gene-BSU_01845	c.1893A>G	p.Thr631Thr
NC_000964.3	208926	.	A	T	225	.	DP=140;VDB=0.10093;SGB=-0.693147;MQSB=1;MQ0F=0;AC=2;AN=2;DP4=0,0,76,9;MQ=60;ANN=T	GT:PL	1/1:255,255,0	missense_variant	ybcC	gene-BSU_01845	c.1986A>T	p.Glu662Asp
NC_000964.3	208941	.	T	G	225	.	DP=146;VDB=0.116005;SGB=-0.693147;MQSB=1;MQ0F=0;AC=2;AN=2;DP4=0,0,77,11;MQ=60;ANN=G	GT:PL	1/1:255,255,0	synonymous_variant	ybcC	gene-BSU_01845	c.2001T>G	p.Val667Val
NC_000964.3	208969	.	G	A	225	.	DP=144;VDB=0.0786265;SGB=-0.693147;MQSB=1;MQ0F=0;AC=2;AN=2;DP4=0,0,79,7;MQ=60;ANN=A	GT:PL	1/1:255,255,0	missense_variant	ybcC	gene-BSU_01845	c.2029G>A	p.Ala677Thr
NC_000964.3	208970	.	C	A	225	.	DP=144;VDB=0.0960278;SGB=-0.693147;MQSB=1;MQ0F=0;AC=2;AN=2;DP4=0,0,79,8;MQ=60;ANN=A	GT:PL	1/1:255,255,0	missense_variant	ybcC	gene-BSU_01845	c.2030C>A	p.Ala677Glu
NC_000964.3	209116	.	T	C	225	.	DP=146;VDB=0.981945;SGB=-0.693147;MQSB=1;MQ0F=0;AC=2;AN=2;DP4=0,0,76,25;MQ=60;ANN=C	GT:PL	1/1:255,255,0	synonymous_variant	ybcC	gene-BSU_01845	c.2176T>C	p.Leu726Leu
NC_000964.3	209210	.	T	C	225	.	DP=178;VDB=0.848408;SGB=-0.693147;MQSB=1;MQ0F=0;AC=2;AN=2;DP4=0,0,101,16;MQ=60;ANN=C	GT:PL	1/1:255,255,0	missense_variant	ybcC	gene-BSU_01845	c.2270T>C	p.Val757Ala
NC_000964.3	209283	.	C	T	225	.	DP=218;VDB=0.00739546;SGB=-0.693147;MQSB=1;MQ0F=0;AC=2;AN=2;DP4=0,0,103,34;MQ=60;ANN=T	GT:PL	1/1:255,255,0	synonymous_variant	ybcC	gene-BSU_01845	c.2343C>T	p.Gly781Gly
NC_000964.3	209470	.	C	A	225	.	DP=79;VDB=0.460003;SGB=-0.693147;MQSB=1;MQ0F=0;AC=2;AN=2;DP4=0,0,36,9;MQ=60;ANN=A	GT:PL	1/1:255,135,0	missense_variant	ybcC	gene-BSU_01845	c.2530C>A	p.His844Asn
NC_000964.3	209759	.	A	G	225	.	DP=23;VDB=0.133033;SGB=-0.670168;MQ0F=0;AC=2;AN=2;DP4=0,0,10,0;MQ=60;ANN=G	GT:PL	1/1:255,30,0	missense_variant	ybcF	gene-BSU_01860	c.127A>G	p.Ser43Gly
NC_000964.3	209866	.	T	C	225	.	DP=19;VDB=0.997189;SGB=-0.676189;MQ0F=0;AC=2;AN=2;DP4=0,0,11,0;MQ=60;ANN=C	GT:PL	1/1:255,33,0	synonymous_variant	ybcF	gene-BSU_01860	c.234T>C	p.Ser78Ser
NC_000964.3	209929	.	G	T	225	.	DP=25;VDB=0.0451886;SGB=-0.688148;MQ0F=0;AC=2;AN=2;DP4=0,0,15,0;MQ=60;ANN=T	GT:PL	1/1:255,45,0	synonymous_variant	ybcF	gene-BSU_01860	c.297G>T	p.Leu99Leu
NC_000964.3	210077	.	A	C	225	.	DP=117;VDB=0.109598;SGB=-0.693147;MQSB=1;MQ0F=0;AC=2;AN=2;DP4=0,0,60,5;MQ=60;ANN=C	GT:PL	1/1:255,196,0	missense_variant	ybcF	gene-BSU_01860	c.445A>C	p.Asn149His
NC_000964.3	210087	.	G	A	225	.	DP=120;VDB=0.0272114;SGB=-0.693147;MQSB=1;MQ0F=0;AC=2;AN=2;DP4=0,0,56,9;MQ=60;ANN=A	GT:PL	1/1:255,196,0	missense_variant	ybcF	gene-BSU_01860	c.455G>A	p.Gly152Asp
NC_000964.3	210105	.	C	T	225	.	DP=119;VDB=0.422201;SGB=-0.693147;MQSB=1;MQ0F=0;AC=2;AN=2;DP4=0,0,57,12;MQ=60;ANN=T	GT:PL	1/1:255,208,0	missense_variant	ybcF	gene-BSU_01860	c.473C>T	p.Ala158Val
NC_000964.3	210111	.	T	G	225	.	DP=114;VDB=0.364928;SGB=-0.693147;MQSB=1;MQ0F=0;AC=2;AN=2;DP4=0,0,56,11;MQ=60;ANN=G	GT:PL	1/1:255,202,0	missense_variant	ybcF	gene-BSU_01860	c.479T>G	p.Val160Gly
NC_000964.3	210137	.	A	T	225	.	DP=99;VDB=0.0568182;SGB=-0.693147;MQSB=1;MQ0F=0;AC=2;AN=2;DP4=0,0,46,13;MQ=60;ANN=T	GT:PL	1/1:255,178,0	missense_variant	ybcF	gene-BSU_01860	c.505A>T	p.Met169Leu
NC_000964.3	210139	.	G	A	225	.	DP=96;VDB=0.0272249;SGB=-0.693147;MQSB=1;MQ0F=0;AC=2;AN=2;DP4=0,0,45,14;MQ=60;ANN=A	GT:PL	1/1:255,178,0	missense_variant	ybcF	gene-BSU_01860	c.507G>A	p.Met169Ile
NC_000964.3	210580	.	G	A	225	.	DP=14;VDB=0.342281;SGB=-0.662043;MQSB=1;MQ0F=0;AC=2;AN=2;DP4=0,0,7,2;MQ=60;ANN=A	GT:PL	1/1:255,27,0	synonymous_variant	ybcI	gene-BSU_01880	c.9G>A	p.Lys3Lys
NC_000964.3	210583	.	T	G	225	.	DP=14;VDB=0.380722;SGB=-0.662043;MQSB=1;MQ0F=0;AC=2;AN=2;DP4=0,0,7,2;MQ=60;ANN=G	GT:PL	1/1:255,27,0	synonymous_variant	ybcI	gene-BSU_01880	c.12T>G	p.Ser4Ser
NC_000964.3	210586	.	G	A	225	.	DP=14;VDB=0.403259;SGB=-0.662043;MQSB=1;MQ0F=0;AC=2;AN=2;DP4=0,0,7,2;MQ=60;ANN=A	GT:PL	1/1:255,27,0	synonymous_variant	ybcI	gene-BSU_01880	c.15G>A	p.Lys5Lys
NC_000964.3	210721	.	A	G	225	.	DP=26;VDB=0.924081;SGB=-0.688148;MQSB=1;MQ0F=0;AC=2;AN=2;DP4=0,0,13,2;MQ=60;ANN=G	GT:PL	1/1:255,45,0	synonymous_variant	ybcI	gene-BSU_01880	c.150A>G	p.Pro50Pro
NC_000964.3	210781	.	A	G	225	.	DP=18;VDB=0.35973;SGB=-0.670168;MQSB=1;MQ0F=0;AC=2;AN=2;DP4=0,0,8,2;MQ=60;ANN=G	GT:PL	1/1:255,30,0	synonymous_variant	ybcI	gene-BSU_01880	c.210A>G	p.Ser70Ser
NC_000964.3	210898	.	A	G	225	.	DP=13;VDB=0.75368;SGB=-0.651104;MQSB=0.900802;MQ0F=0;AC=2;AN=2;DP4=0,0,5,3;MQ=60;ANN=G	GT:PL	1/1:255,24,0	synonymous_variant	ybcI	gene-BSU_01880	c.327A>G	p.Val109Val
NC_000964.3	210974	.	G	A	159	.	DP=13;VDB=0.566962;SGB=-0.556411;MQSB=1;MQ0F=0;AC=2;AN=2;DP4=0,0,3,1;MQ=60;ANN=A	GT:PL	1/1:189,12,0	upstream_gene_variant	ybzH	gene-BSU_01889	c.-455G>A
NC_000964.3	210986	.	G	A	225	.	DP=13;VDB=0.96072;SGB=-0.636426;MQSB=1;MQ0F=0;AC=2;AN=2;DP4=0,0,6,1;MQ=60;ANN=A	GT:PL	1/1:255,21,0	upstream_gene_variant	ybzH	gene-BSU_01889	c.-443G>A
NC_000964.3	211001	.	A	T	225	.	DP=17;VDB=0.625428;SGB=-0.616816;MQSB=1;MQ0F=0;AC=2;AN=2;DP4=0,0,5,1;MQ=60;ANN=T	GT:PL	1/1:255,18,0	upstream_gene_variant	ybzH	gene-BSU_01889	c.-428A>T
NC_000964.3	211027	.	A	C	225	.	DP=19;VDB=0.041806;SGB=-0.680642;MQSB=1;MQ0F=0;AC=2;AN=2;DP4=0,0,10,2;MQ=60;ANN=C	GT:PL	1/1:255,36,0	upstream_gene_variant	ybzH	gene-BSU_01889	c.-402A>C
NC_000964.3	211034	.	T	C	225	.	DP=16;VDB=0.00272414;SGB=-0.676189;MQSB=1;MQ0F=0;AC=2;AN=2;DP4=0,0,8,3;MQ=60;ANN=C	GT:PL	1/1:255,33,0	upstream_gene_variant	ybzH	gene-BSU_01889	c.-395T>C
NC_000964.3	221656	.	G	A	225	.	DP=30;VDB=0.0128682;SGB=-0.69168;MQSB=1;MQ0F=0;AC=2;AN=2;DP4=0,0,15,4;MQ=60;ANN=A	GT:PL	1/1:255,57,0	synonymous_variant	ybdJ	gene-BSU_02000	c.399G>A	p.Ala133Ala
NC_000964.3	221701	.	A	G	225	.	DP=24;VDB=0.240077;SGB=-0.680642;MQ0F=0;AC=2;AN=2;DP4=0,0,12,0;MQ=60;ANN=G	GT:PL	1/1:255,36,0	synonymous_variant	ybdJ	gene-BSU_02000	c.444A>G	p.Leu148Leu
NC_000964.3	221967	.	C	A	225	.	DP=117;VDB=0.0354279;SGB=-0.693147;MQSB=1;MQ0F=0;AC=2;AN=2;DP4=0,0,65,3;MQ=60;ANN=A	GT:PL	1/1:255,205,0	synonymous_variant	ybdK	gene-BSU_02010	c.18C>A	p.Ala6Ala
NC_000964.3	222015	.	G	T	225	.	DP=141;VDB=0.253621;SGB=-0.693147;MQSB=1;MQ0F=0;AC=2;AN=2;DP4=0,0,70,6;MQ=60;ANN=T	GT:PL	1/1:255,229,0	synonymous_variant	ybdK	gene-BSU_02010	c.66G>T	p.Ser22Ser
NC_000964.3	222056	.	T	C	225	.	DP=110;VDB=3.39372e-06;SGB=-0.693147;MQSB=1;MQ0F=0;AC=2;AN=2;DP4=0,0,49,18;MQ=60;ANN=C	GT:PL	1/1:255,202,0	missense_variant	ybdK	gene-BSU_02010	c.107T>C	p.Met36Thr
NC_000964.3	222078	.	A	G	225	.	DP=108;VDB=0.000536522;SGB=-0.693147;MQSB=1;MQ0F=0;AC=2;AN=2;DP4=0,0,44,21;MQ=60;ANN=G	GT:PL	1/1:255,196,0	synonymous_variant	ybdK	gene-BSU_02010	c.129A>G	p.Ala43Ala
NC_000964.3	222093	.	C	T	225	.	DP=98;VDB=0.00349659;SGB=-0.693147;MQSB=1;MQ0F=0;AC=2;AN=2;DP4=0,0,38,18;MQ=60;ANN=T	GT:PL	1/1:255,169,0	synonymous_variant	ybdK	gene-BSU_02010	c.144C>T	p.Ile48Ile
NC_000964.3	222111	.	A	G	225	.	DP=72;VDB=0.225728;SGB=-0.693147;MQSB=1;MQ0F=0;AC=2;AN=2;DP4=0,0,27,18;MQ=60;ANN=G	GT:PL	1/1:255,135,0	synonymous_variant	ybdK	gene-BSU_02010	c.162A>G	p.Ser54Ser
NC_000964.3	222322	.	C	T	225	.	DP=96;VDB=0.0598792;SGB=-0.693147;MQSB=1;MQ0F=0;AC=2;AN=2;DP4=0,0,43,10;MQ=60;ANN=T	GT:PL	1/1:255,160,0	stop_gained	ybdK	gene-BSU_02010	c.373C>T	p.Gln125*
NC_000964.3	222324	.	G	A	225	.	DP=91;VDB=0.0177737;SGB=-0.693147;MQSB=1;MQ0F=0;AC=2;AN=2;DP4=0,0,40,11;MQ=60;ANN=A	GT:PL	1/1:255,154,0	synonymous_variant	ybdK	gene-BSU_02010	c.375G>A	p.Gln125Gln
NC_000964.3	222394	.	C	T	225	.	DP=79;VDB=0.84563;SGB=-0.693147;MQSB=1;MQ0F=0;AC=2;AN=2;DP4=0,0,35,11;MQ=60;ANN=T	GT:PL	1/1:255,138,0	synonymous_variant	ybdK	gene-BSU_02010	c.445C>T	p.Leu149Leu
NC_000964.3	222399	.	G	T	225	.	DP=82;VDB=0.698325;SGB=-0.693146;MQSB=1;MQ0F=0;AC=2;AN=2;DP4=0,0,37,7;MQ=60;ANN=T	GT:PL	1/1:255,132,0	missense_variant	ybdK	gene-BSU_02010	c.450G>T	p.Gln150His
NC_000964.3	222483	.	T	C	225	.	DP=66;VDB=0.868127;SGB=-0.693145;MQSB=1;MQ0F=0;AC=2;AN=2;DP4=0,0,38,2;MQ=60;ANN=C	GT:PL	1/1:255,120,0	synonymous_variant	ybdK	gene-BSU_02010	c.534T>C	p.Thr178Thr
NC_000964.3	222661	.	A	G	225	.	DP=103;VDB=0.981171;SGB=-0.693147;MQSB=1;MQ0F=0;AC=2;AN=2;DP4=0,0,54,11;MQ=60;ANN=G	GT:PL	1/1:255,196,0	missense_variant	ybdK	gene-BSU_02010	c.712A>G	p.Thr238Ala
NC_000964.3	222946	.	TATATAATA	TATA	218	.	INDEL;IDV=17;IMF=0.944444;DP=18;VDB=0.740294;SGB=-0.676189;MQSB=1;MQ0F=0;ICB=1;HOB=0.5;AC=1;AN=2;DP4=1,6,10,1;MQ=60;ANN=TATA	GT:PL	0/1:255,0,36	upstream_gene_variant	ybzI	gene-BSU_02019	c.-21_-17delTAATA
NC_000964.3	223050	.	C	T	225	.	DP=153;VDB=0.0127006;SGB=-0.693147;MQSB=1;MQ0F=0;AC=2;AN=2;DP4=0,0,89,2;MQ=60;ANN=T	GT:PL	1/1:255,255,0	missense_variant	ybzI	gene-BSU_02019	c.80C>T	p.Thr27Ile
NC_000964.3	223101	.	T	C	225	.	DP=182;VDB=8.41622e-05;SGB=-0.693147;MQSB=1;MQ0F=0;AC=2;AN=2;DP4=0,0,101,4;MQ=60;ANN=C	GT:PL	1/1:255,255,0	missense_variant	ybzI	gene-BSU_02019	c.131T>C	p.Val44Ala
NC_000964.3	223122	.	C	T	225	.	DP=182;VDB=4.93705e-05;SGB=-0.693147;MQSB=1;MQ0F=0;AC=2;AN=2;DP4=0,0,94,17;MQ=60;ANN=T	GT:PL	1/1:255,255,0	missense_variant	ybzI	gene-BSU_02019	c.152C>T	p.Thr51Met
NC_000964.3	223132	.	G	A	228	.	DP=196;VDB=0.273111;SGB=-0.693147;RPB=1;MQB=1;MQSB=1;BQB=1;MQ0F=0;AC=2;AN=2;DP4=1,0,101,15;MQ=60;ANN=A	GT:PL	1/1:255,255,0	missense_variant	ybzI	gene-BSU_02019	c.162G>A	p.Met54Ile
NC_000964.3	223347	.	G	T	225	.	DP=128;VDB=0.487016;SGB=-0.693147;MQSB=1;MQ0F=0;AC=2;AN=2;DP4=0,0,65,12;MQ=60;ANN=T	GT:PL	1/1:255,232,0	missense_variant	ybdM	gene-BSU_02030	c.643C>A	p.Leu215Met
NC_000964.3	223351	.	A	G	225	.	DP=127;VDB=0.461173;SGB=-0.693147;MQSB=1;MQ0F=0;AC=2;AN=2;DP4=0,0,64,12;MQ=60;ANN=G	GT:PL	1/1:255,229,0	synonymous_variant	ybdM	gene-BSU_02030	c.639T>C	p.Thr213Thr
NC_000964.3	223395	.	A	G	225	.	DP=129;VDB=0.999348;SGB=-0.693147;MQSB=1;MQ0F=0;AC=2;AN=2;DP4=0,0,71,13;MQ=60;ANN=G	GT:PL	1/1:255,253,0	synonymous_variant	ybdM	gene-BSU_02030	c.595T>C	p.Leu199Leu
NC_000964.3	223466	.	G	A	225	.	DP=173;VDB=3.11668e-05;SGB=-0.693147;MQSB=1;MQ0F=0;AC=2;AN=2;DP4=0,0,90,18;MQ=60;ANN=A	GT:PL	1/1:255,255,0	missense_variant	ybdM	gene-BSU_02030	c.524C>T	p.Pro175Leu
NC_000964.3	223513	.	A	G	225	.	DP=197;VDB=0.000201468;SGB=-0.693147;MQSB=1;MQ0F=0;AC=2;AN=2;DP4=0,0,88,22;MQ=60;ANN=G	GT:PL	1/1:255,255,0	synonymous_variant	ybdM	gene-BSU_02030	c.477T>C	p.Asp159Asp
NC_000964.3	223555	.	G	A	225	.	DP=148;VDB=0.000175921;SGB=-0.693147;MQSB=1;MQ0F=0;AC=2;AN=2;DP4=0,0,56,37;MQ=60;ANN=A	GT:PL	1/1:255,255,0	synonymous_variant	ybdM	gene-BSU_02030	c.435C>T	p.Ile145Ile
NC_000964.3	223666	.	C	T	225	.	DP=31;VDB=0.514454;SGB=-0.689466;MQSB=1;MQ0F=0;AC=2;AN=2;DP4=0,0,14,2;MQ=60;ANN=T	GT:PL	1/1:255,48,0	synonymous_variant	ybdM	gene-BSU_02030	c.324G>A	p.Glu108Glu
NC_000964.3	223717	.	T	C	225	.	DP=43;VDB=0.261796;SGB=-0.692914;MQSB=1;MQ0F=0;AC=2;AN=2;DP4=0,0,22,3;MQ=60;ANN=C	GT:PL	1/1:255,75,0	synonymous_variant	ybdM	gene-BSU_02030	c.273A>G	p.Glu91Glu
NC_000964.3	223754	.	T	C	225	.	DP=58;VDB=0.256096;SGB=-0.693132;MQSB=1;MQ0F=0;AC=2;AN=2;DP4=0,0,31,3;MQ=60;ANN=C	GT:PL	1/1:255,102,0	missense_variant	ybdM	gene-BSU_02030	c.236A>G	p.Asn79Ser
NC_000964.3	223783	.	T	C	225	.	DP=68;VDB=0.56272;SGB=-0.693145;MQSB=1;MQ0F=0;AC=2;AN=2;DP4=0,0,39,2;MQ=60;ANN=C	GT:PL	1/1:255,123,0	synonymous_variant	ybdM	gene-BSU_02030	c.207A>G	p.Arg69Arg
NC_000964.3	223792	.	C	T	225	.	DP=70;VDB=0.644741;SGB=-0.693145;MQSB=1;MQ0F=0;AC=2;AN=2;DP4=0,0,39,1;MQ=60;ANN=T	GT:PL	1/1:255,120,0	synonymous_variant	ybdM	gene-BSU_02030	c.198G>A	p.Glu66Glu
NC_000964.3	223807	.	G	C	225	.	DP=78;VDB=0.631194;SGB=-0.693145;MQSB=1;MQ0F=0;AC=2;AN=2;DP4=0,0,40,1;MQ=60;ANN=C	GT:PL	1/1:255,123,0	synonymous_variant	ybdM	gene-BSU_02030	c.183C>G	p.Ala61Ala
NC_000964.3	223851	.	C	T	225	.	DP=104;VDB=0.551791;SGB=-0.693147;MQSB=1;MQ0F=0;AC=2;AN=2;DP4=0,0,56,8;MQ=60;ANN=T	GT:PL	1/1:255,193,0	missense_variant	ybdM	gene-BSU_02030	c.139G>A	p.Ala47Thr
NC_000964.3	224036	.	G	T	225	.	DP=55;VDB=0.561197;SGB=-0.69311;MQSB=1;MQ0F=0;AC=2;AN=2;DP4=0,0,21,10;MQ=60;ANN=T	GT:PL	1/1:255,93,0	upstream_gene_variant	ybdM	gene-BSU_02030	c.-47C>A
NC_000964.3	224059	.	A	G	225	.	DP=55;VDB=0.999347;SGB=-0.693136;MQSB=1;MQ0F=0;AC=2;AN=2;DP4=0,0,31,4;MQ=60;ANN=G	GT:PL	1/1:255,105,0	upstream_gene_variant	ybdM	gene-BSU_02030	c.-70T>C
NC_000964.3	224251	.	T	G	225	.	DP=250;VDB=0.963244;SGB=-0.693147;MQSB=1;MQ0F=0;AC=2;AN=2;DP4=0,0,130,34;MQ=60;ANN=G	GT:PL	1/1:255,255,0	missense_variant	ybdN	gene-BSU_02040	c.682A>C	p.Ser228Arg
NC_000964.3	224261	.	A	G	225	.	DP=246;VDB=0.664945;SGB=-0.693147;MQSB=1;MQ0F=0;AC=2;AN=2;DP4=0,0,124,40;MQ=60;ANN=G	GT:PL	1/1:255,255,0	synonymous_variant	ybdN	gene-BSU_02040	c.672T>C	p.Asn224Asn
NC_000964.3	224360	.	A	G	225	.	DP=216;VDB=0.72931;SGB=-0.693147;MQSB=1;MQ0F=0;AC=2;AN=2;DP4=0,0,101,34;MQ=60;ANN=G	GT:PL	1/1:255,255,0	synonymous_variant	ybdN	gene-BSU_02040	c.573T>C	p.Ser191Ser
NC_000964.3	224459	.	C	T	225	.	DP=143;VDB=0.0312228;SGB=-0.693147;MQSB=1;MQ0F=0;AC=2;AN=2;DP4=0,0,59,30;MQ=60;ANN=T	GT:PL	1/1:255,255,0	synonymous_variant	ybdN	gene-BSU_02040	c.474G>A	p.Thr158Thr
NC_000964.3	224498	.	C	T	225	.	DP=101;VDB=0.0799637;SGB=-0.693147;MQSB=1;MQ0F=0;AC=2;AN=2;DP4=0,0,37,26;MQ=60;ANN=T	GT:PL	1/1:255,190,0	synonymous_variant	ybdN	gene-BSU_02040	c.435G>A	p.Thr145Thr
NC_000964.3	224504	.	G	A	225	.	DP=102;VDB=0.342647;SGB=-0.693147;MQSB=1;MQ0F=0;AC=2;AN=2;DP4=0,0,38,25;MQ=60;ANN=A	GT:PL	1/1:255,190,0	synonymous_variant	ybdN	gene-BSU_02040	c.429C>T	p.Tyr143Tyr
NC_000964.3	224516	.	A	G	225	.	DP=100;VDB=0.888195;SGB=-0.693147;MQSB=1;MQ0F=0;AC=2;AN=2;DP4=0,0,38,24;MQ=60;ANN=G	GT:PL	1/1:255,187,0	synonymous_variant	ybdN	gene-BSU_02040	c.417T>C	p.Thr139Thr
NC_000964.3	224546	.	G	A	225	.	DP=88;VDB=0.983183;SGB=-0.693147;MQSB=1;MQ0F=0;AC=2;AN=2;DP4=0,0,38,19;MQ=60;ANN=A	GT:PL	1/1:255,172,0	synonymous_variant	ybdN	gene-BSU_02040	c.387C>T	p.Phe129Phe
NC_000964.3	224555	.	C	T	225	.	DP=92;VDB=0.94521;SGB=-0.693147;MQSB=1;MQ0F=0;AC=2;AN=2;DP4=0,0,40,15;MQ=60;ANN=T	GT:PL	1/1:255,163,0	synonymous_variant	ybdN	gene-BSU_02040	c.378G>A	p.Thr126Thr
NC_000964.3	224615	.	A	G	225	.	DP=72;VDB=0.181557;SGB=-0.693145;MQSB=1;MQ0F=0;AC=2;AN=2;DP4=0,0,32,8;MQ=60;ANN=G	GT:PL	1/1:255,120,0	synonymous_variant	ybdN	gene-BSU_02040	c.318T>C	p.Val106Val
NC_000964.3	224645	.	G	A	225	.	DP=47;VDB=0.813397;SGB=-0.692831;MQSB=1;MQ0F=0;AC=2;AN=2;DP4=0,0,21,3;MQ=60;ANN=A	GT:PL	1/1:255,72,0	synonymous_variant	ybdN	gene-BSU_02040	c.288C>T	p.Asn96Asn
NC_000964.3	224651	.	G	A	225	.	DP=42;VDB=0.752248;SGB=-0.692717;MQSB=1;MQ0F=0;AC=2;AN=2;DP4=0,0,20,3;MQ=60;ANN=A	GT:PL	1/1:255,69,0	synonymous_variant	ybdN	gene-BSU_02040	c.282C>T	p.Asp94Asp
NC_000964.3	224676	.	G	T	225	.	DP=57;VDB=0.98825;SGB=-0.693127;MQSB=1;MQ0F=0;AC=2;AN=2;DP4=0,0,30,3;MQ=60;ANN=T	GT:PL	1/1:255,99,0	missense_variant	ybdN	gene-BSU_02040	c.257C>A	p.Thr86Lys
NC_000964.3	224704	.	T	C	225	.	DP=60;VDB=0.757164;SGB=-0.693145;MQSB=1;MQ0F=0;AC=2;AN=2;DP4=0,0,34,6;MQ=60;ANN=C	GT:PL	1/1:255,120,0	missense_variant	ybdN	gene-BSU_02040	c.229A>G	p.Met77Val
NC_000964.3	224882	.	A	G	225	.	DP=113;VDB=0.000293823;SGB=-0.693147;MQSB=1;MQ0F=0;AC=2;AN=2;DP4=0,0,49,14;MQ=60;ANN=G	GT:PL	1/1:255,190,0	synonymous_variant	ybdN	gene-BSU_02040	c.51T>C	p.Ser17Ser
NC_000964.3	224883	.	G	A	225	.	DP=113;VDB=0.000848902;SGB=-0.693147;MQSB=1;MQ0F=0;AC=2;AN=2;DP4=0,0,49,15;MQ=60;ANN=A	GT:PL	1/1:255,193,0	missense_variant	ybdN	gene-BSU_02040	c.50C>T	p.Ser17Phe
NC_000964.3	224894	.	A	C	225	.	DP=115;VDB=0.0020725;SGB=-0.693147;MQSB=1;MQ0F=0;AC=2;AN=2;DP4=0,0,50,15;MQ=60;ANN=C	GT:PL	1/1:255,196,0	synonymous_variant	ybdN	gene-BSU_02040	c.39T>G	p.Leu13Leu
NC_000964.3	224910	.	T	G	225	.	DP=104;VDB=4.60963e-07;SGB=-0.693147;MQSB=1;MQ0F=0;AC=2;AN=2;DP4=0,0,42,19;MQ=60;ANN=G	GT:PL	1/1:255,184,0	missense_variant	ybdN	gene-BSU_02040	c.23A>C	p.Gln8Pro
NC_000964.3	225017	.	A	C	225	.	DP=25;VDB=0.712113;SGB=-0.686358;MQSB=1;MQ0F=0;AC=2;AN=2;DP4=0,0,13,1;MQ=60;ANN=C	GT:PL	1/1:255,42,0	upstream_gene_variant	ybdM	gene-BSU_02030	c.-1028T>G
NC_000964.3	225020	.	C	T	225	.	DP=25;VDB=0.729579;SGB=-0.686358;MQSB=1;MQ0F=0;AC=2;AN=2;DP4=0,0,13,1;MQ=60;ANN=T	GT:PL	1/1:255,42,0	upstream_gene_variant	ybdM	gene-BSU_02030	c.-1031G>A
NC_000964.3	225102	.	T	G	225	.	DP=103;VDB=3.20402e-05;SGB=-0.693147;MQSB=1;MQ0F=0;AC=2;AN=2;DP4=0,0,60,3;MQ=60;ANN=G	GT:PL	1/1:255,190,0	missense_variant	ybdO	gene-BSU_02050	c.39T>G	p.Ile13Met
NC_000964.3	225186	.	T	C	225	.	DP=142;VDB=0.241193;SGB=-0.693147;MQSB=1;MQ0F=0;AC=2;AN=2;DP4=0,0,73,9;MQ=60;ANN=C	GT:PL	1/1:255,247,0	synonymous_variant	ybdO	gene-BSU_02050	c.123T>C	p.Tyr41Tyr
NC_000964.3	225268	.	A	G	225	.	DP=114;VDB=0.000624923;SGB=-0.693147;MQSB=1;MQ0F=0;AC=2;AN=2;DP4=0,0,45,27;MQ=60;ANN=G	GT:PL	1/1:255,217,0	missense_variant	ybdO	gene-BSU_02050	c.205A>G	p.Thr69Ala
NC_000964.3	225840	.	A	G	225	.	DP=230;VDB=0.809779;SGB=-0.693147;MQSB=1;MQ0F=0;AC=2;AN=2;DP4=0,0,99,52;MQ=60;ANN=G	GT:PL	1/1:255,255,0	synonymous_variant	ybdO	gene-BSU_02050	c.777A>G	p.Leu259Leu
NC_000964.3	225855	.	T	C	225	.	DP=220;VDB=0.58564;SGB=-0.693147;MQSB=1;MQ0F=0;AC=2;AN=2;DP4=0,0,97,45;MQ=60;ANN=C	GT:PL	1/1:255,255,0	synonymous_variant	ybdO	gene-BSU_02050	c.792T>C	p.Ser264Ser
NC_000964.3	225894	.	T	C	225	.	DP=189;VDB=0.0035736;SGB=-0.693147;MQSB=1;MQ0F=0;AC=2;AN=2;DP4=0,0,81,36;MQ=60;ANN=C	GT:PL	1/1:255,255,0	synonymous_variant	ybdO	gene-BSU_02050	c.831T>C	p.Tyr277Tyr
NC_000964.3	225895	.	A	C	225	.	DP=186;VDB=0.00307187;SGB=-0.693147;MQSB=1;MQ0F=0;AC=2;AN=2;DP4=0,0,80,36;MQ=60;ANN=C	GT:PL	1/1:255,255,0	missense_variant	ybdO	gene-BSU_02050	c.832A>C	p.Lys278Gln
NC_000964.3	227117	.	G	A	225	.	DP=136;VDB=0.219393;SGB=-0.693147;MQSB=1;MQ0F=0;AC=2;AN=2;DP4=0,0,70,11;MQ=60;ANN=A	GT:PL	1/1:255,244,0	synonymous_variant	ybxG	gene-BSU_02060	c.552G>A	p.Ser184Ser
NC_000964.3	227159	.	A	G	225	.	DP=141;VDB=0.156374;SGB=-0.693147;MQSB=1;MQ0F=0;AC=2;AN=2;DP4=0,0,72,12;MQ=60;ANN=G	GT:PL	1/1:255,253,0	synonymous_variant	ybxG	gene-BSU_02060	c.594A>G	p.Ser198Ser
NC_000964.3	227192	.	A	G	225	.	DP=132;VDB=0.152167;SGB=-0.693147;MQSB=1;MQ0F=0;AC=2;AN=2;DP4=0,0,69,15;MQ=60;ANN=G	GT:PL	1/1:255,253,0	synonymous_variant	ybxG	gene-BSU_02060	c.627A>G	p.Ala209Ala
NC_000964.3	227375	.	G	C	225	.	DP=193;VDB=0.679936;SGB=-0.693147;MQSB=1;MQ0F=0;AC=2;AN=2;DP4=0,0,110,18;MQ=60;ANN=C	GT:PL	1/1:255,255,0	synonymous_variant	ybxG	gene-BSU_02060	c.810G>C	p.Val270Val
NC_000964.3	227393	.	T	C	225	.	DP=204;VDB=0.0197338;SGB=-0.693147;MQSB=1;MQ0F=0;AC=2;AN=2;DP4=0,0,120,11;MQ=60;ANN=C	GT:PL	1/1:255,255,0	synonymous_variant	ybxG	gene-BSU_02060	c.828T>C	p.Ile276Ile
NC_000964.3	227441	.	G	T	225	.	DP=263;VDB=0.380669;SGB=-0.693147;MQSB=1;MQ0F=0;AC=2;AN=2;DP4=0,0,151,13;MQ=60;ANN=T	GT:PL	1/1:255,255,0	synonymous_variant	ybxG	gene-BSU_02060	c.876G>T	p.Ala292Ala
NC_000964.3	227459	.	C	T	225	.	DP=287;VDB=0.677633;SGB=-0.693147;MQSB=1;MQ0F=0;AC=2;AN=2;DP4=0,0,154,21;MQ=60;ANN=T	GT:PL	1/1:255,255,0	synonymous_variant	ybxG	gene-BSU_02060	c.894C>T	p.Asn298Asn
NC_000964.3	227795	.	G	A	225	.	DP=119;VDB=0.485236;SGB=-0.693147;MQSB=1;MQ0F=0;AC=2;AN=2;DP4=0,0,49,29;MQ=60;ANN=A	GT:PL	1/1:255,235,0	synonymous_variant	ybxG	gene-BSU_02060	c.1230G>A	p.Leu410Leu
NC_000964.3	227843	.	C	T	225	.	DP=94;VDB=0.017637;SGB=-0.693147;MQSB=1;MQ0F=0;AC=2;AN=2;DP4=0,0,41,17;MQ=60;ANN=T	GT:PL	1/1:255,175,0	synonymous_variant	ybxG	gene-BSU_02060	c.1278C>T	p.Ser426Ser
NC_000964.3	227858	.	G	A	225	.	DP=88;VDB=0.0902202;SGB=-0.693147;MQSB=1;MQ0F=0;AC=2;AN=2;DP4=0,0,39,11;MQ=60;ANN=A	GT:PL	1/1:255,151,0	synonymous_variant	ybxG	gene-BSU_02060	c.1293G>A	p.Val431Val
NC_000964.3	227876	.	G	A	225	.	DP=77;VDB=0.0306837;SGB=-0.693147;MQSB=1;MQ0F=0;AC=2;AN=2;DP4=0,0,31,14;MQ=60;ANN=A	GT:PL	1/1:255,135,0	synonymous_variant	ybxG	gene-BSU_02060	c.1311G>A	p.Val437Val
NC_000964.3	228160	.	G	A	225	.	DP=66;VDB=0.0937972;SGB=-0.693139;MQSB=1;MQ0F=0;AC=2;AN=2;DP4=0,0,31,5;MQ=60;ANN=A	GT:PL	1/1:255,108,0	missense_variant	csgA	gene-BSU_02070	c.95G>A	p.Arg32His
NC_000964.3	228558	.	A	G	225	.	DP=53;VDB=5.60497e-05;SGB=-0.693079;MQ0F=0;AC=2;AN=2;DP4=0,0,29,0;MQ=60;ANN=G	GT:PL	1/1:255,87,0	synonymous_variant	ybxI	gene-BSU_02090	c.795T>C	p.Ile265Ile
NC_000964.3	228585	.	C	T	225	.	DP=96;VDB=8.62342e-09;SGB=-0.693147;MQ0F=0;AC=2;AN=2;DP4=0,0,59,0;MQ=60;ANN=T	GT:PL	1/1:255,178,0	synonymous_variant	ybxI	gene-BSU_02090	c.768G>A	p.Val256Val
NC_000964.3	228702	.	G	A	225	.	DP=193;VDB=0.384107;SGB=-0.693147;MQSB=1;MQ0F=0;AC=2;AN=2;DP4=0,0,99,13;MQ=60;ANN=A	GT:PL	1/1:255,255,0	synonymous_variant	ybxI	gene-BSU_02090	c.651C>T	p.Thr217Thr
NC_000964.3	228766	.	A	G	225	.	DP=146;VDB=0.00457756;SGB=-0.693147;MQSB=1;MQ0F=0;AC=2;AN=2;DP4=0,0,64,24;MQ=60;ANN=G	GT:PL	1/1:255,255,0	missense_variant	ybxI	gene-BSU_02090	c.587T>C	p.Ile196Thr
NC_000964.3	228780	.	C	T	225	.	DP=135;VDB=0.585953;SGB=-0.693147;MQSB=1;MQ0F=0;AC=2;AN=2;DP4=0,0,60,24;MQ=60;ANN=T	GT:PL	1/1:255,253,0	synonymous_variant	ybxI	gene-BSU_02090	c.573G>A	p.Lys191Lys
NC_000964.3	228805	.	G	A	225	.	DP=82;VDB=0.249482;SGB=-0.693147;MQSB=1;MQ0F=0;AC=2;AN=2;DP4=0,0,39,16;MQ=60;ANN=A	GT:PL	1/1:255,166,0	missense_variant	ybxI	gene-BSU_02090	c.548C>T	p.Ala183Val
NC_000964.3	228806	.	C	A	225	.	DP=82;VDB=0.2839;SGB=-0.693147;MQSB=1;MQ0F=0;AC=2;AN=2;DP4=0,0,40,16;MQ=60;ANN=A	GT:PL	1/1:255,169,0	missense_variant	ybxI	gene-BSU_02090	c.547G>T	p.Ala183Ser
NC_000964.3	228807	.	C	T	225	.	DP=83;VDB=0.280571;SGB=-0.693147;MQSB=1;MQ0F=0;AC=2;AN=2;DP4=0,0,40,15;MQ=60;ANN=T	GT:PL	1/1:255,166,0	synonymous_variant	ybxI	gene-BSU_02090	c.546G>A	p.Leu182Leu
NC_000964.3	228822	.	A	G	225	.	DP=119;VDB=0.966963;SGB=-0.693147;MQSB=1;MQ0F=0;AC=2;AN=2;DP4=0,0,51,16;MQ=60;ANN=G	GT:PL	1/1:255,202,0	synonymous_variant	ybxI	gene-BSU_02090	c.531T>C	p.Thr177Thr
NC_000964.3	228912	.	A	T	225	.	DP=304;VDB=0.000110989;SGB=-0.693147;MQSB=1;MQ0F=0;AC=2;AN=2;DP4=0,0,188,11;MQ=60;ANN=T	GT:PL	1/1:255,255,0	synonymous_variant	ybxI	gene-BSU_02090	c.441T>A	p.Thr147Thr
NC_000964.3	228926	.	T	A	225	.	DP=327;VDB=6.7651e-05;SGB=-0.693147;MQSB=1;MQ0F=0;AC=2;AN=2;DP4=0,0,197,14;MQ=60;ANN=A	GT:PL	1/1:255,255,0	missense_variant	ybxI	gene-BSU_02090	c.427A>T	p.Thr143Ser
NC_000964.3	228933	.	T	C	225	.	DP=342;VDB=7.31756e-05;SGB=-0.693147;MQSB=1;MQ0F=0;AC=2;AN=2;DP4=0,0,199,16;MQ=60;ANN=C	GT:PL	1/1:255,255,0	synonymous_variant	ybxI	gene-BSU_02090	c.420A>G	p.Arg140Arg
NC_000964.3	229179	.	A	C	225	.	DP=190;VDB=0.984116;SGB=-0.693147;MQSB=1;MQ0F=0;AC=2;AN=2;DP4=0,0,100,31;MQ=60;ANN=C	GT:PL	1/1:255,255,0	missense_variant	ybxI	gene-BSU_02090	c.174T>G	p.Asp58Glu
NC_000964.3	229246	.	T	C	225	.	DP=257;VDB=0.000812304;SGB=-0.693147;MQSB=1;MQ0F=0;AC=2;AN=2;DP4=0,0,124,28;MQ=60;ANN=C	GT:PL	1/1:255,255,0	missense_variant	ybxI	gene-BSU_02090	c.107A>G	p.Lys36Arg
NC_000964.3	229281	.	T	C	225	.	DP=249;VDB=1.95064e-07;SGB=-0.693147;MQSB=1;MQ0F=0;AC=2;AN=2;DP4=0,0,104,39;MQ=60;ANN=C	GT:PL	1/1:255,255,0	synonymous_variant	ybxI	gene-BSU_02090	c.72A>G	p.Ala24Ala
NC_000964.3	229386	.	TTCTCTCT	TTCTCTCTCT	220	.	INDEL;IDV=46;IMF=0.836364;DP=55;VDB=0.00164102;SGB=-0.693139;MQSB=1;MQ0F=0;ICB=1;HOB=0.5;AC=1;AN=2;DP4=1,18,14,22;MQ=60;ANN=TTCTCTCTCT	GT:PL	0/1:255,0,92	upstream_gene_variant	ybdN	gene-BSU_02040	c.-4462_-4461insAG
NC_000964.3	229427	.	A	G	225	.	DP=18;VDB=0.0192408;SGB=-0.676189;MQSB=1;MQ0F=0;AC=2;AN=2;DP4=0,0,8,3;MQ=60;ANN=G	GT:PL	1/1:255,33,0	upstream_gene_variant	ybdN	gene-BSU_02040	c.-4495T>C
NC_000964.3	229430	.	G	A	225	.	DP=18;VDB=0.0390947;SGB=-0.670168;MQSB=1;MQ0F=0;AC=2;AN=2;DP4=0,0,8,2;MQ=60;ANN=A	GT:PL	1/1:255,30,0	upstream_gene_variant	ybdN	gene-BSU_02040	c.-4498C>T
NC_000964.3	229447	.	C	T	225	.	DP=20;VDB=0.993966;SGB=-0.683931;MQSB=1;MQ0F=0;AC=2;AN=2;DP4=0,0,8,5;MQ=60;ANN=T	GT:PL	1/1:255,39,0	upstream_gene_variant	ybdN	gene-BSU_02040	c.-4515G>A
NC_000964.3	229507	.	GGAAG	GGAAGAAG	228	.	INDEL;IDV=50;IMF=0.961538;DP=52;VDB=0.00110121;SGB=-0.693097;MQSB=1;MQ0F=0;AC=2;AN=2;DP4=0,22,27,3;MQ=60;ANN=GGAAGAAG	GT:PL	1/1:255,12,0	upstream_gene_variant	ybdN	gene-BSU_02040	c.-4580_-4579insCTT
NC_000964.3	229511	.	G	GAAT	182	.	INDEL;IDV=1;IMF=0.0142857;DP=70;VDB=0.0370188;SGB=-0.693079;MQSB=1;MQ0F=0;ICB=1;HOB=0.5;AC=1;AN=2;DP4=14,27,27,2;MQ=60;ANN=GAAT	GT:PL	0/1:215,0,100	upstream_gene_variant	ybdN	gene-BSU_02040	c.-4580_-4579insATT
NC_000964.3	229824	.	G	A	225	.	DP=271;VDB=0.022118;SGB=-0.693147;MQSB=1;MQ0F=0;AC=2;AN=2;DP4=0,0,125,55;MQ=60;ANN=A	GT:PL	1/1:255,255,0	synonymous_variant	cypC	gene-BSU_02100	c.300G>A	p.Leu100Leu
NC_000964.3	229830	.	G	A	225	.	DP=280;VDB=0.259799;SGB=-0.693147;MQSB=1;MQ0F=0;AC=2;AN=2;DP4=0,0,131,61;MQ=60;ANN=A	GT:PL	1/1:255,255,0	synonymous_variant	cypC	gene-BSU_02100	c.306G>A	p.Leu102Leu
NC_000964.3	229883	.	A	G	225	.	DP=280;VDB=0.929207;SGB=-0.693147;MQSB=1;MQ0F=0;AC=2;AN=2;DP4=0,0,157,47;MQ=60;ANN=G	GT:PL	1/1:255,255,0	missense_variant	cypC	gene-BSU_02100	c.359A>G	p.Lys120Arg
NC_000964.3	229908	.	G	A	225	.	DP=310;VDB=0.628964;SGB=-0.693147;MQSB=1;MQ0F=0;AC=2;AN=2;DP4=0,0,164,51;MQ=60;ANN=A	GT:PL	1/1:255,255,0	synonymous_variant	cypC	gene-BSU_02100	c.384G>A	p.Lys128Lys
NC_000964.3	229950	.	G	A	225	.	DP=393;VDB=0.977445;SGB=-0.693147;MQSB=1;MQ0F=0;AC=2;AN=2;DP4=0,0,229,45;MQ=60;ANN=A	GT:PL	1/1:255,255,0	synonymous_variant	cypC	gene-BSU_02100	c.426G>A	p.Leu142Leu
NC_000964.3	230015	.	A	C	225	.	DP=497;VDB=0.0670316;SGB=-0.693147;MQSB=1;MQ0F=0;AC=2;AN=2;DP4=0,0,284,71;MQ=60;ANN=C	GT:PL	1/1:255,255,0	missense_variant	cypC	gene-BSU_02100	c.491A>C	p.Asp164Ala
NC_000964.3	230070	.	A	G	225	.	DP=551;VDB=0.18695;SGB=-0.693147;MQSB=1;MQ0F=0;AC=2;AN=2;DP4=0,0,295,88;MQ=60;ANN=G	GT:PL	1/1:255,255,0	synonymous_variant	cypC	gene-BSU_02100	c.546A>G	p.Lys182Lys
NC_000964.3	230088	.	G	A	225	.	DP=542;VDB=0.290203;SGB=-0.693147;MQSB=1;MQ0F=0;AC=2;AN=2;DP4=0,0,279,98;MQ=60;ANN=A	GT:PL	1/1:255,255,0	synonymous_variant	cypC	gene-BSU_02100	c.564G>A	p.Pro188Pro
NC_000964.3	230152	.	T	C	225	.	DP=522;VDB=0.0245781;SGB=-0.693147;MQSB=1;MQ0F=0;AC=2;AN=2;DP4=0,0,201,160;MQ=60;ANN=C	GT:PL	1/1:255,255,0	missense_variant	cypC	gene-BSU_02100	c.628T>C	p.Ser210Pro
NC_000964.3	230245	.	C	T	225	.	DP=311;VDB=3.27433e-07;SGB=-0.693147;MQSB=1;MQ0F=0;AC=2;AN=2;DP4=0,0,97,131;MQ=60;ANN=T	GT:PL	1/1:255,255,0	synonymous_variant	cypC	gene-BSU_02100	c.721C>T	p.Leu241Leu
NC_000964.3	230313	.	G	A	225	.	DP=146;VDB=0.301051;SGB=-0.693147;MQSB=1;MQ0F=0;AC=2;AN=2;DP4=0,0,53,42;MQ=60;ANN=A	GT:PL	1/1:255,255,0	synonymous_variant	cypC	gene-BSU_02100	c.789G>A	p.Lys263Lys
NC_000964.3	230347	.	G	A	225	.	DP=130;VDB=0.995422;SGB=-0.693147;MQSB=1;MQ0F=0;AC=2;AN=2;DP4=0,0,60,25;MQ=60;ANN=A	GT:PL	1/1:255,255,0	missense_variant	cypC	gene-BSU_02100	c.823G>A	p.Glu275Lys
NC_000964.3	230476	.	T	G	225	.	DP=248;VDB=0.937798;SGB=-0.693147;MQSB=1;MQ0F=0;AC=2;AN=2;DP4=0,0,155,13;MQ=60;ANN=G	GT:PL	1/1:255,255,0	missense_variant	cypC	gene-BSU_02100	c.952T>G	p.Leu318Val
NC_000964.3	230532	.	G	T	225	.	DP=309;VDB=2.4628e-05;SGB=-0.693147;MQSB=1;MQ0F=0;AC=2;AN=2;DP4=0,0,177,30;MQ=60;ANN=T	GT:PL	1/1:255,255,0	synonymous_variant	cypC	gene-BSU_02100	c.1008G>T	p.Pro336Pro
NC_000964.3	230561	.	T	C	225	.	DP=354;VDB=0.522077;SGB=-0.693147;MQSB=1;MQ0F=0;AC=2;AN=2;DP4=0,0,201,27;MQ=60;ANN=C	GT:PL	1/1:255,255,0	missense_variant	cypC	gene-BSU_02100	c.1037T>C	p.Leu346Pro
NC_000964.3	230594	.	C	T	225	.	DP=359;VDB=0.634269;SGB=-0.693147;MQSB=1;MQ0F=0;AC=2;AN=2;DP4=0,0,180,60;MQ=60;ANN=T	GT:PL	1/1:255,255,0	missense_variant	cypC	gene-BSU_02100	c.1070C>T	p.Ala357Val
NC_000964.3	230604	.	C	A	225	.	DP=360;VDB=0.132561;SGB=-0.693147;MQSB=1;MQ0F=0;AC=2;AN=2;DP4=0,0,169,63;MQ=60;ANN=A	GT:PL	1/1:255,255,0	synonymous_variant	cypC	gene-BSU_02100	c.1080C>A	p.Gly360Gly
NC_000964.3	230667	.	C	T	225	.	DP=300;VDB=0.000175809;SGB=-0.693147;MQSB=1;MQ0F=0;AC=2;AN=2;DP4=0,0,111,83;MQ=60;ANN=T	GT:PL	1/1:255,255,0	synonymous_variant	cypC	gene-BSU_02100	c.1143C>T	p.Val381Val
NC_000964.3	230727	.	A	G	225	.	DP=204;VDB=0.000115378;SGB=-0.693147;MQSB=1;MQ0F=0;AC=2;AN=2;DP4=0,0,63,80;MQ=60;ANN=G	GT:PL	1/1:255,255,0	synonymous_variant	cypC	gene-BSU_02100	c.1203A>G	p.Pro401Pro
NC_000964.3	230748	.	C	T	225	.	DP=169;VDB=0.000142848;SGB=-0.693147;MQSB=1;MQ0F=0;AC=2;AN=2;DP4=0,0,51,63;MQ=60;ANN=T	GT:PL	1/1:255,255,0	synonymous_variant	cypC	gene-BSU_02100	c.1224C>T	p.Phe408Phe
NC_000964.3	230763	.	C	T	225	.	DP=129;VDB=0.0121204;SGB=-0.693147;MQSB=1;MQ0F=0;AC=2;AN=2;DP4=0,0,45,42;MQ=60;ANN=T	GT:PL	1/1:255,255,0	synonymous_variant	cypC	gene-BSU_02100	c.1239C>T	p.Ile413Ile
NC_000964.3	230872	.	CCATTTTGTTGTCCTCGA	C	225	.	INDEL;IDV=46;IMF=1;DP=46;VDB=0.0448088;SGB=-0.693147;MQSB=1;MQ0F=0;AC=2;AN=2;DP4=0,0,27,19;MQ=60;ANN=C	GT:PL	1/1:255,138,0	frameshift_variant	ybyB	gene-BSU_02110	c.191_207delTCGAGGACAACAAAATG	p.Ile64fs
NC_000964.3	230903	.	C	A	225	.	DP=77;VDB=0.664467;SGB=-0.693146;MQSB=1;MQ0F=0;AC=2;AN=2;DP4=0,0,40,4;MQ=60;ANN=A	GT:PL	1/1:255,132,0	synonymous_variant	ybyB	gene-BSU_02110	c.177G>T	p.Pro59Pro
NC_000964.3	231139	.	T	A	225	.	DP=16;VDB=0.290164;SGB=-0.662043;MQSB=1;MQ0F=0;AC=2;AN=2;DP4=0,0,7,2;MQ=60;ANN=A	GT:PL	1/1:255,27,0	upstream_gene_variant	ybxI	gene-BSU_02090	c.-1787A>T
NC_000964.3	231149	.	G	A	225	.	DP=13;VDB=0.691871;SGB=-0.651104;MQSB=1;MQ0F=0;AC=2;AN=2;DP4=0,0,6,2;MQ=60;ANN=A	GT:PL	1/1:255,24,0	upstream_gene_variant	ybxI	gene-BSU_02090	c.-1797C>T
NC_000964.3	231446	.	G	T	225	.	DP=171;VDB=0.364587;SGB=-0.693147;MQSB=1;MQ0F=0;AC=2;AN=2;DP4=0,0,88,8;MQ=60;ANN=T	GT:PL	1/1:255,255,0	synonymous_variant	ybeC	gene-BSU_02120	c.99G>T	p.Ala33Ala
NC_000964.3	231566	.	C	A	225	.	DP=136;VDB=0.857151;SGB=-0.693147;MQSB=1;MQ0F=0;AC=2;AN=2;DP4=0,0,74,19;MQ=60;ANN=A	GT:PL	1/1:255,255,0	synonymous_variant	ybeC	gene-BSU_02120	c.219C>A	p.Val73Val
NC_000964.3	231572	.	C	T	225	.	DP=141;VDB=0.834158;SGB=-0.693147;MQSB=1;MQ0F=0;AC=2;AN=2;DP4=0,0,77,22;MQ=60;ANN=T	GT:PL	1/1:255,255,0	synonymous_variant	ybeC	gene-BSU_02120	c.225C>T	p.Tyr75Tyr
NC_000964.3	231692	.	T	A	225	.	DP=200;VDB=0.00474536;SGB=-0.693147;MQSB=1;MQ0F=0;AC=2;AN=2;DP4=0,0,91,22;MQ=60;ANN=A	GT:PL	1/1:255,255,0	synonymous_variant	ybeC	gene-BSU_02120	c.345T>A	p.Pro115Pro
NC_000964.3	231752	.	A	G	225	.	DP=142;VDB=0.000305893;SGB=-0.693147;MQSB=1;MQ0F=0;AC=2;AN=2;DP4=0,0,52,41;MQ=60;ANN=G	GT:PL	1/1:255,255,0	synonymous_variant	ybeC	gene-BSU_02120	c.405A>G	p.Gly135Gly
NC_000964.3	231758	.	G	A	225	.	DP=135;VDB=0.000175685;SGB=-0.693147;MQSB=1;MQ0F=0;AC=2;AN=2;DP4=0,0,50,40;MQ=60;ANN=A	GT:PL	1/1:255,255,0	synonymous_variant	ybeC	gene-BSU_02120	c.411G>A	p.Ala137Ala
NC_000964.3	231773	.	G	A	225	.	DP=110;VDB=0.000184459;SGB=-0.693147;MQSB=1;MQ0F=0;AC=2;AN=2;DP4=0,0,42,29;MQ=60;ANN=A	GT:PL	1/1:255,214,0	synonymous_variant	ybeC	gene-BSU_02120	c.426G>A	p.Leu142Leu
NC_000964.3	231800	.	C	T	225	.	DP=81;VDB=0.0459505;SGB=-0.693147;MQSB=1;MQ0F=0;AC=2;AN=2;DP4=0,0,31,22;MQ=60;ANN=T	GT:PL	1/1:255,160,0	synonymous_variant	ybeC	gene-BSU_02120	c.453C>T	p.Tyr151Tyr
NC_000964.3	231998	.	T	C	225	.	DP=125;VDB=0.275579;SGB=-0.693147;MQSB=1;MQ0F=0;AC=2;AN=2;DP4=0,0,68,6;MQ=60;ANN=C	GT:PL	1/1:255,223,0	synonymous_variant	ybeC	gene-BSU_02120	c.651T>C	p.Asn217Asn
NC_000964.3	232055	.	C	T	225	.	DP=139;VDB=0.828453;SGB=-0.693147;MQSB=1;MQ0F=0;AC=2;AN=2;DP4=0,0,68,11;MQ=60;ANN=T	GT:PL	1/1:255,238,0	synonymous_variant	ybeC	gene-BSU_02120	c.708C>T	p.Ile236Ile
NC_000964.3	232082	.	T	C	225	.	DP=142;VDB=0.491349;SGB=-0.693147;MQSB=1;MQ0F=0;AC=2;AN=2;DP4=0,0,62,20;MQ=60;ANN=C	GT:PL	1/1:255,247,0	synonymous_variant	ybeC	gene-BSU_02120	c.735T>C	p.Phe245Phe
NC_000964.3	232223	.	T	A	225	.	DP=190;VDB=0.992791;SGB=-0.693147;MQSB=1;MQ0F=0;AC=2;AN=2;DP4=0,0,103,7;MQ=60;ANN=A	GT:PL	1/1:255,255,0	synonymous_variant	ybeC	gene-BSU_02120	c.876T>A	p.Leu292Leu
NC_000964.3	232241	.	A	G	225	.	DP=185;VDB=0.786755;SGB=-0.693147;MQSB=1;MQ0F=0;AC=2;AN=2;DP4=0,0,97,16;MQ=60;ANN=G	GT:PL	1/1:255,255,0	synonymous_variant	ybeC	gene-BSU_02120	c.894A>G	p.Ala298Ala
NC_000964.3	232403	.	T	G	225	.	DP=182;VDB=0.00706057;SGB=-0.693147;MQSB=1;MQ0F=0;AC=2;AN=2;DP4=0,0,84,29;MQ=60;ANN=G	GT:PL	1/1:255,255,0	synonymous_variant	ybeC	gene-BSU_02120	c.1056T>G	p.Val352Val
NC_000964.3	232433	.	A	G	225	.	DP=169;VDB=0.0047526;SGB=-0.693147;MQSB=1;MQ0F=0;AC=2;AN=2;DP4=0,0,82,17;MQ=60;ANN=G	GT:PL	1/1:255,255,0	synonymous_variant	ybeC	gene-BSU_02120	c.1086A>G	p.Gly362Gly
NC_000964.3	232502	.	G	C	225	.	DP=142;VDB=0.986797;SGB=-0.693147;MQSB=1;MQ0F=0;AC=2;AN=2;DP4=0,0,64,33;MQ=60;ANN=C	GT:PL	1/1:255,255,0	synonymous_variant	ybeC	gene-BSU_02120	c.1155G>C	p.Val385Val
NC_000964.3	232556	.	C	T	225	.	DP=159;VDB=0.142371;SGB=-0.693147;MQSB=1;MQ0F=0;AC=2;AN=2;DP4=0,0,80,17;MQ=60;ANN=T	GT:PL	1/1:255,255,0	synonymous_variant	ybeC	gene-BSU_02120	c.1209C>T	p.Gly403Gly
NC_000964.3	232562	.	T	C	225	.	DP=162;VDB=0.136334;SGB=-0.693147;MQSB=1;MQ0F=0;AC=2;AN=2;DP4=0,0,81,16;MQ=60;ANN=C	GT:PL	1/1:255,255,0	synonymous_variant	ybeC	gene-BSU_02120	c.1215T>C	p.Asn405Asn
NC_000964.3	232571	.	T	G	225	.	DP=170;VDB=0.139222;SGB=-0.693147;MQSB=1;MQ0F=0;AC=2;AN=2;DP4=0,0,84,17;MQ=60;ANN=G	GT:PL	1/1:255,255,0	synonymous_variant	ybeC	gene-BSU_02120	c.1224T>G	p.Ala408Ala
NC_000964.3	232631	.	A	G	225	.	DP=150;VDB=0.131431;SGB=-0.693147;MQSB=1;MQ0F=0;AC=2;AN=2;DP4=0,0,69,23;MQ=60;ANN=G	GT:PL	1/1:255,255,0	synonymous_variant	ybeC	gene-BSU_02120	c.1284A>G	p.Gly428Gly
NC_000964.3	232664	.	G	C	225	.	DP=121;VDB=0.235646;SGB=-0.693147;MQSB=1;MQ0F=0;AC=2;AN=2;DP4=0,0,56,19;MQ=60;ANN=C	GT:PL	1/1:255,226,0	synonymous_variant	ybeC	gene-BSU_02120	c.1317G>C	p.Pro439Pro
NC_000964.3	232712	.	G	A	225	.	DP=121;VDB=0.98976;SGB=-0.693147;MQSB=1;MQ0F=0;AC=2;AN=2;DP4=0,0,55,20;MQ=60;ANN=A	GT:PL	1/1:255,226,0	synonymous_variant	ybeC	gene-BSU_02120	c.1365G>A	p.Arg455Arg
NC_000964.3	232718	.	T	C	225	.	DP=123;VDB=0.986856;SGB=-0.693147;MQSB=1;MQ0F=0;AC=2;AN=2;DP4=0,0,60,18;MQ=60;ANN=C	GT:PL	1/1:255,235,0	synonymous_variant	ybeC	gene-BSU_02120	c.1371T>C	p.Phe457Phe
NC_000964.3	232730	.	C	T	225	.	DP=126;VDB=0.891438;SGB=-0.693147;MQSB=1;MQ0F=0;AC=2;AN=2;DP4=0,0,62,15;MQ=60;ANN=T	GT:PL	1/1:255,232,0	synonymous_variant	ybeC	gene-BSU_02120	c.1383C>T	p.Val461Val
NC_000964.3	232763	.	T	C	225	.	DP=135;VDB=0.454239;SGB=-0.693147;MQSB=1;MQ0F=0;AC=2;AN=2;DP4=0,0,64,15;MQ=60;ANN=C	GT:PL	1/1:255,238,0	synonymous_variant	ybeC	gene-BSU_02120	c.1416T>C	p.Val472Val
NC_000964.3	232847	.	C	A	225	.	DP=129;VDB=0.143145;SGB=-0.693147;MQSB=1;MQ0F=0;AC=2;AN=2;DP4=0,0,58,15;MQ=60;ANN=A	GT:PL	1/1:255,220,0	synonymous_variant	ybeC	gene-BSU_02120	c.1500C>A	p.Ser500Ser
NC_000964.3	232916	.	A	C	225	.	DP=88;VDB=0.00145533;SGB=-0.693147;MQSB=1;MQ0F=0;AC=2;AN=2;DP4=0,0,32,20;MQ=60;ANN=C	GT:PL	1/1:255,157,0	synonymous_variant	ybeC	gene-BSU_02120	c.1569A>C	p.Ile523Ile
NC_000964.3	232972	.	TA	T	179	.	INDEL;IDV=41;IMF=0.97619;DP=42;VDB=0.957777;SGB=-0.692831;MQSB=1;MQ0F=0;ICB=1;HOB=0.5;AC=1;AN=2;DP4=1,17,20,4;MQ=60;ANN=T	GT:PL	0/1:214,0,62	upstream_gene_variant	ybxI	gene-BSU_02090	c.-3621delT
NC_000964.3	233365	.	T	C	225	.	DP=105;VDB=0.955901;SGB=-0.693147;MQSB=1;MQ0F=0;AC=2;AN=2;DP4=0,0,47,18;MQ=60;ANN=C	GT:PL	1/1:255,196,0	synonymous_variant	glpQA	gene-BSU_02130	c.531A>G	p.Gly177Gly
NC_000964.3	233693	.	A	T	225	.	DP=195;VDB=0.805581;SGB=-0.693147;MQSB=1;MQ0F=0;AC=2;AN=2;DP4=0,0,100,12;MQ=60;ANN=T	GT:PL	1/1:255,255,0	missense_variant	glpQA	gene-BSU_02130	c.203T>A	p.Phe68Tyr
NC_000964.3	233937	.	A	T	228	.	DP=99;VDB=0.996631;SGB=-0.693147;RPB=1;MQB=1;MQSB=1;BQB=1;MQ0F=0;AC=2;AN=2;DP4=1,0,50,14;MQ=60;ANN=T	GT:PL	1/1:255,166,0	upstream_gene_variant	ybxI	gene-BSU_02090	c.-4585T>A
NC_000964.3	234027	.	C	T	225	.	DP=181;VDB=0.0459175;SGB=-0.693147;MQSB=1;MQ0F=0;AC=2;AN=2;DP4=0,0,109,6;MQ=60;ANN=T	GT:PL	1/1:255,255,0	synonymous_variant	glpT	gene-BSU_02140	c.1302G>A	p.Thr434Thr
NC_000964.3	234063	.	T	A	225	.	DP=231;VDB=0.518961;SGB=-0.693147;MQSB=1;MQ0F=0;AC=2;AN=2;DP4=0,0,132,15;MQ=60;ANN=A	GT:PL	1/1:255,255,0	synonymous_variant	glpT	gene-BSU_02140	c.1266A>T	p.Ser422Ser
NC_000964.3	234093	.	G	A	225	.	DP=262;VDB=0.269173;SGB=-0.693147;MQSB=1;MQ0F=0;AC=2;AN=2;DP4=0,0,136,26;MQ=60;ANN=A	GT:PL	1/1:255,255,0	synonymous_variant	glpT	gene-BSU_02140	c.1236C>T	p.Asn412Asn
NC_000964.3	234099	.	A	G	225	.	DP=275;VDB=0.250805;SGB=-0.693147;MQSB=1;MQ0F=0;AC=2;AN=2;DP4=0,0,135,29;MQ=60;ANN=G	GT:PL	1/1:255,255,0	synonymous_variant	glpT	gene-BSU_02140	c.1230T>C	p.Arg410Arg
NC_000964.3	234105	.	C	A	225	.	DP=276;VDB=0.196281;SGB=-0.693147;MQSB=1;MQ0F=0;AC=2;AN=2;DP4=0,0,139,29;MQ=60;ANN=A	GT:PL	1/1:255,255,0	synonymous_variant	glpT	gene-BSU_02140	c.1224G>T	p.Val408Val
NC_000964.3	234207	.	G	A	225	.	DP=264;VDB=0.000543704;SGB=-0.693147;MQSB=1;MQ0F=0;AC=2;AN=2;DP4=0,0,113,49;MQ=60;ANN=A	GT:PL	1/1:255,255,0	synonymous_variant	glpT	gene-BSU_02140	c.1122C>T	p.Asp374Asp
NC_000964.3	234210	.	A	G	225	.	DP=257;VDB=0.00020951;SGB=-0.693147;MQSB=1;MQ0F=0;AC=2;AN=2;DP4=0,0,107,55;MQ=60;ANN=G	GT:PL	1/1:255,255,0	synonymous_variant	glpT	gene-BSU_02140	c.1119T>C	p.Ile373Ile
NC_000964.3	234213	.	T	C	225	.	DP=253;VDB=4.33218e-05;SGB=-0.693147;MQSB=1;MQ0F=0;AC=2;AN=2;DP4=0,0,105,55;MQ=60;ANN=C	GT:PL	1/1:255,255,0	synonymous_variant	glpT	gene-BSU_02140	c.1116A>G	p.Ala372Ala
NC_000964.3	234219	.	A	C	225	.	DP=261;VDB=0.0134527;SGB=-0.693147;MQSB=1;MQ0F=0;AC=2;AN=2;DP4=0,0,108,53;MQ=60;ANN=C	GT:PL	1/1:255,255,0	synonymous_variant	glpT	gene-BSU_02140	c.1110T>G	p.Leu370Leu
NC_000964.3	234255	.	G	A	225	.	DP=214;VDB=0.09081;SGB=-0.693147;MQSB=1;MQ0F=0;AC=2;AN=2;DP4=0,0,91,44;MQ=60;ANN=A	GT:PL	1/1:255,255,0	synonymous_variant	glpT	gene-BSU_02140	c.1074C>T	p.Gly358Gly
NC_000964.3	234267	.	C	T	225	.	DP=195;VDB=0.0100743;SGB=-0.693147;MQSB=1;MQ0F=0;AC=2;AN=2;DP4=0,0,78,57;MQ=60;ANN=T	GT:PL	1/1:255,255,0	synonymous_variant	glpT	gene-BSU_02140	c.1062G>A	p.Leu354Leu
NC_000964.3	234269	.	G	A	225	.	DP=195;VDB=0.00648854;SGB=-0.693147;MQSB=1;MQ0F=0;AC=2;AN=2;DP4=0,0,77,57;MQ=60;ANN=A	GT:PL	1/1:255,255,0	synonymous_variant	glpT	gene-BSU_02140	c.1060C>T	p.Leu354Leu
NC_000964.3	234282	.	C	T	225	.	DP=190;VDB=0.00161703;SGB=-0.693147;MQSB=1;MQ0F=0;AC=2;AN=2;DP4=0,0,70,59;MQ=60;ANN=T	GT:PL	1/1:255,255,0	synonymous_variant	glpT	gene-BSU_02140	c.1047G>A	p.Val349Val
NC_000964.3	234411	.	C	T	225	.	DP=129;VDB=0.240581;SGB=-0.693147;MQSB=1;MQ0F=0;AC=2;AN=2;DP4=0,0,61,20;MQ=60;ANN=T	GT:PL	1/1:255,244,0	synonymous_variant	glpT	gene-BSU_02140	c.918G>A	p.Thr306Thr
NC_000964.3	234456	.	T	C	225	.	DP=131;VDB=0.074366;SGB=-0.693147;MQSB=1;MQ0F=0;AC=2;AN=2;DP4=0,0,61,13;MQ=60;ANN=C	GT:PL	1/1:255,223,0	synonymous_variant	glpT	gene-BSU_02140	c.873A>G	p.Ser291Ser
NC_000964.3	234897	.	C	T	225	.	DP=303;VDB=0.0130727;SGB=-0.693147;MQSB=1;MQ0F=0;AC=2;AN=2;DP4=0,0,129,59;MQ=60;ANN=T	GT:PL	1/1:255,255,0	synonymous_variant	glpT	gene-BSU_02140	c.432G>A	p.Thr144Thr
NC_000964.3	235077	.	T	C	225	.	DP=156;VDB=0.713161;SGB=-0.693147;MQSB=1;MQ0F=0;AC=2;AN=2;DP4=0,0,82,14;MQ=60;ANN=C	GT:PL	1/1:255,255,0	synonymous_variant	glpT	gene-BSU_02140	c.252A>G	p.Gly84Gly
NC_000964.3	235197	.	C	T	225	.	DP=162;VDB=0.0259797;SGB=-0.693147;MQSB=1;MQ0F=0;AC=2;AN=2;DP4=0,0,71,26;MQ=60;ANN=T	GT:PL	1/1:255,255,0	synonymous_variant	glpT	gene-BSU_02140	c.132G>A	p.Leu44Leu
NC_000964.3	235384	.	G	A	225	.	DP=37;VDB=0.547673;SGB=-0.692067;MQSB=1;MQ0F=0;AC=2;AN=2;DP4=0,0,17,3;MQ=60;ANN=A	GT:PL	1/1:255,60,0	upstream_gene_variant	ybyB	gene-BSU_02110	c.-4305C>T
NC_000964.3	235390	.	C	T	225	.	DP=37;VDB=0.509929;SGB=-0.692067;MQSB=1;MQ0F=0;AC=2;AN=2;DP4=0,0,17,3;MQ=60;ANN=T	GT:PL	1/1:255,60,0	upstream_gene_variant	ybyB	gene-BSU_02110	c.-4311G>A
NC_000964.3	235394	.	A	T	225	.	DP=39;VDB=0.507447;SGB=-0.692067;MQSB=1;MQ0F=0;AC=2;AN=2;DP4=0,0,17,3;MQ=60;ANN=T	GT:PL	1/1:255,60,0	upstream_gene_variant	ybyB	gene-BSU_02110	c.-4315T>A
NC_000964.3	235549	.	G	A	225	.	DP=15;VDB=0.0392011;SGB=-0.651104;MQSB=1;MQ0F=0;AC=2;AN=2;DP4=0,0,7,1;MQ=60;ANN=A	GT:PL	1/1:255,24,0	upstream_gene_variant	ybyB	gene-BSU_02110	c.-4470C>T
NC_000964.3	235625	.	A	G	225	.	DP=29;VDB=0.132338;SGB=-0.688148;MQ0F=0;AC=2;AN=2;DP4=0,0,15,0;MQ=60;ANN=G	GT:PL	1/1:255,45,0	start_lost	ybeF	gene-BSU_02150	c.1A>G	p.Met1?
NC_000964.3	235958	.	A	G	225	.	DP=26;VDB=0.671437;SGB=-0.676189;MQ0F=0;AC=2;AN=2;DP4=0,0,11,0;MQ=60;ANN=G	GT:PL	1/1:255,33,0	upstream_gene_variant	ybyB	gene-BSU_02110	c.-4879T>C
NC_000964.3	235991	.	G	A	225	.	DP=28;VDB=0.768917;SGB=-0.686358;MQ0F=0;AC=2;AN=2;DP4=0,0,14,0;MQ=60;ANN=A	GT:PL	1/1:255,42,0	synonymous_variant	ybfA	gene-BSU_02160	c.27G>A	p.Gly9Gly
NC_000964.3	236194	.	A	T	225	.	DP=77;VDB=0.0296963;SGB=-0.693146;MQSB=1;MQ0F=0;AC=2;AN=2;DP4=0,0,38,6;MQ=60;ANN=T	GT:PL	1/1:255,132,0	missense_variant	ybfA	gene-BSU_02160	c.230A>T	p.Lys77Ile
NC_000964.3	236207	.	T	C	225	.	DP=73;VDB=0.0814874;SGB=-0.693146;MQSB=1;MQ0F=0;AC=2;AN=2;DP4=0,0,36,7;MQ=60;ANN=C	GT:PL	1/1:255,129,0	synonymous_variant	ybfA	gene-BSU_02160	c.243T>C	p.Ile81Ile
NC_000964.3	236234	.	C	T	225	.	DP=79;VDB=0.998707;SGB=-0.693147;MQSB=1;MQ0F=0;AC=2;AN=2;DP4=0,0,41,8;MQ=60;ANN=T	GT:PL	1/1:255,148,0	synonymous_variant	ybfA	gene-BSU_02160	c.270C>T	p.Ala90Ala
NC_000964.3	236329	.	T	A	225	.	DP=113;VDB=0.0788068;SGB=-0.693147;MQSB=1;MQ0F=0;AC=2;AN=2;DP4=0,0,56,5;MQ=60;ANN=A	GT:PL	1/1:255,184,0	missense_variant	ybfA	gene-BSU_02160	c.365T>A	p.Val122Glu
NC_000964.3	236351	.	C	G	225	.	DP=123;VDB=0.228597;SGB=-0.693147;MQSB=1;MQ0F=0;AC=2;AN=2;DP4=0,0,59,7;MQ=60;ANN=G	GT:PL	1/1:255,199,0	missense_variant	ybfA	gene-BSU_02160	c.387C>G	p.His129Gln
NC_000964.3	236358	.	G	T	225	.	DP=122;VDB=0.335814;SGB=-0.693147;MQSB=1;MQ0F=0;AC=2;AN=2;DP4=0,0,59,7;MQ=60;ANN=T	GT:PL	1/1:255,199,0	missense_variant	ybfA	gene-BSU_02160	c.394G>T	p.Ala132Ser
NC_000964.3	236383	.	C	A	225	.	DP=109;VDB=0.0348348;SGB=-0.693147;MQSB=1;MQ0F=0;AC=2;AN=2;DP4=0,0,52,9;MQ=60;ANN=A	GT:PL	1/1:255,184,0	missense_variant	ybfA	gene-BSU_02160	c.419C>A	p.Ala140Glu
NC_000964.3	236412	.	G	A	225	.	DP=95;VDB=0.00836093;SGB=-0.693147;MQSB=1;MQ0F=0;AC=2;AN=2;DP4=0,0,44,7;MQ=60;ANN=A	GT:PL	1/1:255,154,0	missense_variant	ybfA	gene-BSU_02160	c.448G>A	p.Ala150Thr
NC_000964.3	236454	.	C	A	225	.	DP=61;VDB=0.932241;SGB=-0.693136;MQSB=1;MQ0F=0;AC=2;AN=2;DP4=0,0,29,6;MQ=60;ANN=A	GT:PL	1/1:255,105,0	missense_variant	ybfA	gene-BSU_02160	c.490C>A	p.Leu164Ile
NC_000964.3	237190	.	C	T	225	.	DP=393;VDB=0.343936;SGB=-0.693147;MQSB=0.998336;MQ0F=0;AC=2;AN=2;DP4=0,0,214,67;MQ=59;ANN=T	GT:PL	1/1:255,255,0	synonymous_variant	ybfB	gene-BSU_02170	c.312C>T	p.Tyr104Tyr
NC_000964.3	237217	.	C	A	225	.	DP=422;VDB=0.524201;SGB=-0.693147;MQSB=0.998257;MQ0F=0;AC=2;AN=2;DP4=0,0,220,76;MQ=59;ANN=A	GT:PL	1/1:255,255,0	synonymous_variant	ybfB	gene-BSU_02170	c.339C>A	p.Gly113Gly
NC_000964.3	237223	.	A	G	225	.	DP=412;VDB=0.281192;SGB=-0.693147;MQSB=1;MQ0F=0;AC=2;AN=2;DP4=0,0,221,79;MQ=60;ANN=G	GT:PL	1/1:255,255,0	synonymous_variant	ybfB	gene-BSU_02170	c.345A>G	p.Ala115Ala
NC_000964.3	237291	.	T	C	225	.	DP=450;VDB=0.14564;SGB=-0.693147;MQSB=1;MQ0F=0;AC=2;AN=2;DP4=0,0,211,98;MQ=60;ANN=C	GT:PL	1/1:255,255,0	missense_variant	ybfB	gene-BSU_02170	c.413T>C	p.Ile138Thr
NC_000964.3	237404	.	G	T	225	.	DP=310;VDB=0.00117544;SGB=-0.693147;MQSB=1;MQ0F=0;AC=2;AN=2;DP4=0,0,117,91;MQ=60;ANN=T	GT:PL	1/1:255,255,0	missense_variant	ybfB	gene-BSU_02170	c.526G>T	p.Val176Leu
NC_000964.3	237544	.	T	G	225	.	DP=212;VDB=0.789347;SGB=-0.693147;MQSB=1;MQ0F=0;AC=2;AN=2;DP4=0,0,111,25;MQ=60;ANN=G	GT:PL	1/1:255,255,0	synonymous_variant	ybfB	gene-BSU_02170	c.666T>G	p.Arg222Arg
NC_000964.3	237605	.	C	T	225	.	DP=239;VDB=0.252882;SGB=-0.693147;MQSB=1;MQ0F=0;AC=2;AN=2;DP4=0,0,125,20;MQ=60;ANN=T	GT:PL	1/1:255,255,0	synonymous_variant	ybfB	gene-BSU_02170	c.727C>T	p.Leu243Leu
NC_000964.3	237685	.	A	G	225	.	DP=255;VDB=0.613302;SGB=-0.693147;MQSB=1;MQ0F=0;AC=2;AN=2;DP4=0,0,126,40;MQ=60;ANN=G	GT:PL	1/1:255,255,0	synonymous_variant	ybfB	gene-BSU_02170	c.807A>G	p.Leu269Leu
NC_000964.3	237706	.	G	C	225	.	DP=258;VDB=0.178083;SGB=-0.693147;MQSB=1;MQ0F=0;AC=2;AN=2;DP4=0,0,124,39;MQ=60;ANN=C	GT:PL	1/1:255,255,0	synonymous_variant	ybfB	gene-BSU_02170	c.828G>C	p.Gly276Gly
NC_000964.3	237761	.	A	T	225	.	DP=267;VDB=0.69682;SGB=-0.693147;MQSB=1;MQ0F=0;AC=2;AN=2;DP4=0,0,132,36;MQ=60;ANN=T	GT:PL	1/1:255,255,0	missense_variant	ybfB	gene-BSU_02170	c.883A>T	p.Ile295Phe
NC_000964.3	237997	.	C	T	225	.	DP=383;VDB=0.0207652;SGB=-0.693147;MQSB=1;MQ0F=0;AC=2;AN=2;DP4=0,0,182,74;MQ=60;ANN=T	GT:PL	1/1:255,255,0	synonymous_variant	ybfB	gene-BSU_02170	c.1119C>T	p.Tyr373Tyr
NC_000964.3	238096	.	T	C	225	.	DP=260;VDB=4.24785e-07;SGB=-0.693147;MQSB=1;MQ0F=0;AC=2;AN=2;DP4=0,0,77,110;MQ=60;ANN=C	GT:PL	1/1:255,255,0	synonymous_variant	ybfB	gene-BSU_02170	c.1218T>C	p.Val406Val
NC_000964.3	238208	.	C	T	225	.	DP=38;VDB=0.46633;SGB=-0.692717;MQSB=1;MQ0F=0;AC=2;AN=2;DP4=0,0,12,11;MQ=60;ANN=T	GT:PL	1/1:255,69,0	upstream_gene_variant	glpQA	gene-BSU_02130	c.-4313G>A
NC_000964.3	238267	.	AC	A	93	.	INDEL;IDV=10;IMF=0.833333;DP=12;VDB=0.543455;SGB=-0.616816;MQSB=1;MQ0F=0;AC=2;AN=2;DP4=1,5,3,3;MQ=60;ANN=A	GT:PL	1/1:120,0,0	upstream_gene_variant	glpQA	gene-BSU_02130	c.-4373delG
NC_000964.3	238290	.	A	G	225	.	DP=14;VDB=0.837547;SGB=-0.651104;MQSB=0.900802;MQ0F=0;AC=2;AN=2;DP4=0,0,5,3;MQ=60;ANN=G	GT:PL	1/1:255,24,0	upstream_gene_variant	glpQA	gene-BSU_02130	c.-4395T>C
NC_000964.3	238300	.	CAAAAAA	CAAAAAAA	6.50513	.	INDEL;IDV=15;IMF=0.789474;DP=19;VDB=0.972174;SGB=-0.636426;MQSB=1;MQ0F=0;ICB=1;HOB=0.5;AC=1;AN=2;DP4=2,10,6,1;MQ=60;ANN=CAAAAAAA	GT:PL	0/1:38,0,37	upstream_gene_variant	glpQA	gene-BSU_02130	c.-4412_-4411insT
NC_000964.3	238367	.	T	C	225	.	DP=25;VDB=0.00390902;SGB=-0.680642;MQSB=1;MQ0F=0;AC=2;AN=2;DP4=0,0,11,1;MQ=60;ANN=C	GT:PL	1/1:255,36,0	upstream_gene_variant	glpQA	gene-BSU_02130	c.-4472A>G
NC_000964.3	238390	.	A	G	225	.	DP=21;VDB=0.000572358;SGB=-0.676189;MQSB=1;MQ0F=0;AC=2;AN=2;DP4=0,0,10,1;MQ=60;ANN=G	GT:PL	1/1:255,33,0	upstream_gene_variant	glpQA	gene-BSU_02130	c.-4495T>C
NC_000964.3	240237	.	G	A	225	.	DP=84;VDB=0.495369;SGB=-0.693147;MQSB=1;MQ0F=0;AC=2;AN=2;DP4=0,0,44,5;MQ=60;ANN=A	GT:PL	1/1:255,148,0	synonymous_variant	ybfG	gene-BSU_02200	c.1606C>T	p.Leu536Leu
NC_000964.3	240259	.	T	C	225	.	DP=95;VDB=0.908651;SGB=-0.693147;MQSB=1;MQ0F=0;AC=2;AN=2;DP4=0,0,55,4;MQ=60;ANN=C	GT:PL	1/1:255,178,0	synonymous_variant	ybfG	gene-BSU_02200	c.1584A>G	p.Pro528Pro
NC_000964.3	240295	.	T	C	225	.	DP=108;VDB=0.874602;SGB=-0.693147;MQSB=1;MQ0F=0;AC=2;AN=2;DP4=0,0,61,9;MQ=60;ANN=C	GT:PL	1/1:255,211,0	synonymous_variant	ybfG	gene-BSU_02200	c.1548A>G	p.Arg516Arg
NC_000964.3	240359	.	T	A	225	.	DP=132;VDB=0.324306;SGB=-0.693147;MQSB=1;MQ0F=0;AC=2;AN=2;DP4=0,0,67,11;MQ=60;ANN=A	GT:PL	1/1:255,235,0	missense_variant	ybfG	gene-BSU_02200	c.1484A>T	p.Tyr495Phe
NC_000964.3	240361	.	C	T	225	.	DP=134;VDB=0.326512;SGB=-0.693147;MQSB=1;MQ0F=0;AC=2;AN=2;DP4=0,0,67,11;MQ=60;ANN=T	GT:PL	1/1:255,235,0	synonymous_variant	ybfG	gene-BSU_02200	c.1482G>A	p.Gly494Gly
NC_000964.3	240433	.	G	A	225	.	DP=135;VDB=0.218404;SGB=-0.693147;MQSB=1;MQ0F=0;AC=2;AN=2;DP4=0,0,58,22;MQ=60;ANN=A	GT:PL	1/1:255,241,0	synonymous_variant	ybfG	gene-BSU_02200	c.1410C>T	p.Asn470Asn
NC_000964.3	240507	.	G	T	225	.	DP=85;VDB=0.96418;SGB=-0.693147;MQSB=1;MQ0F=0;AC=2;AN=2;DP4=0,0,36,12;MQ=60;ANN=T	GT:PL	1/1:255,144,0	missense_variant	ybfG	gene-BSU_02200	c.1336C>A	p.Leu446Met
NC_000964.3	240517	.	A	T	225	.	DP=71;VDB=0.962957;SGB=-0.693145;MQSB=1;MQ0F=0;AC=2;AN=2;DP4=0,0,32,9;MQ=60;ANN=T	GT:PL	1/1:255,123,0	synonymous_variant	ybfG	gene-BSU_02200	c.1326T>A	p.Ser442Ser
NC_000964.3	240859	.	A	T	225	.	DP=83;VDB=0.957708;SGB=-0.693147;MQSB=1;MQ0F=0;AC=2;AN=2;DP4=0,0,44,6;MQ=60;ANN=T	GT:PL	1/1:255,151,0	synonymous_variant	ybfG	gene-BSU_02200	c.984T>A	p.Ser328Ser
NC_000964.3	240987	.	T	C	225	.	DP=172;VDB=0.951554;SGB=-0.693147;MQSB=1;MQ0F=0;AC=2;AN=2;DP4=0,0,100,6;MQ=60;ANN=C	GT:PL	1/1:255,255,0	missense_variant	ybfG	gene-BSU_02200	c.856A>G	p.Thr286Ala
NC_000964.3	241219	.	C	T	225	.	DP=274;VDB=0.488718;SGB=-0.693147;MQSB=1;MQ0F=0;AC=2;AN=2;DP4=0,0,124,38;MQ=60;ANN=T	GT:PL	1/1:255,255,0	synonymous_variant	ybfG	gene-BSU_02200	c.624G>A	p.Leu208Leu
NC_000964.3	241366	.	T	C	225	.	DP=134;VDB=0.482249;SGB=-0.693147;MQSB=1;MQ0F=0;AC=2;AN=2;DP4=0,0,55,22;MQ=60;ANN=C	GT:PL	1/1:255,232,0	synonymous_variant	ybfG	gene-BSU_02200	c.477A>G	p.Arg159Arg
NC_000964.3	241636	.	T	C	225	.	DP=81;VDB=0.0120945;SGB=-0.693147;MQSB=1;MQ0F=0;AC=2;AN=2;DP4=0,0,48,2;MQ=60;ANN=C	GT:PL	1/1:255,151,0	synonymous_variant	ybfG	gene-BSU_02200	c.207A>G	p.Lys69Lys
NC_000964.3	241654	.	G	A	225	.	DP=103;VDB=0.0220497;SGB=-0.693147;MQSB=1;MQ0F=0;AC=2;AN=2;DP4=0,0,67,2;MQ=60;ANN=A	GT:PL	1/1:255,208,0	synonymous_variant	ybfG	gene-BSU_02200	c.189C>T	p.Arg63Arg
NC_000964.3	241765	.	A	T	225	.	DP=185;VDB=0.773545;SGB=-0.693147;MQSB=1;MQ0F=0;AC=2;AN=2;DP4=0,0,101,16;MQ=60;ANN=T	GT:PL	1/1:255,255,0	synonymous_variant	ybfG	gene-BSU_02200	c.78T>A	p.Val26Val
NC_000964.3	241768	.	T	A	225	.	DP=185;VDB=0.585062;SGB=-0.693147;MQSB=1;MQ0F=0;AC=2;AN=2;DP4=0,0,97,17;MQ=60;ANN=A	GT:PL	1/1:255,255,0	synonymous_variant	ybfG	gene-BSU_02200	c.75A>T	p.Pro25Pro
NC_000964.3	241938	.	G	A	225	.	DP=231;VDB=0.998574;SGB=-0.693147;MQSB=1;MQ0F=0;AC=2;AN=2;DP4=0,0,119,26;MQ=60;ANN=A	GT:PL	1/1:255,255,0	synonymous_variant	ybfH	gene-BSU_02210	c.900C>T	p.Asn300Asn
NC_000964.3	241967	.	G	T	225	.	DP=236;VDB=0.0562016;SGB=-0.693147;MQSB=1;MQ0F=0;AC=2;AN=2;DP4=0,0,129,27;MQ=60;ANN=T	GT:PL	1/1:255,255,0	missense_variant	ybfH	gene-BSU_02210	c.871C>A	p.Leu291Met
NC_000964.3	241971	.	T	C	225	.	DP=231;VDB=0.0118494;SGB=-0.693147;MQSB=1;MQ0F=0;AC=2;AN=2;DP4=0,0,128,26;MQ=60;ANN=C	GT:PL	1/1:255,255,0	synonymous_variant	ybfH	gene-BSU_02210	c.867A>G	p.Ser289Ser
NC_000964.3	241974	.	A	G	225	.	DP=233;VDB=0.00925409;SGB=-0.693147;MQSB=1;MQ0F=0;AC=2;AN=2;DP4=0,0,127,26;MQ=60;ANN=G	GT:PL	1/1:255,255,0	synonymous_variant	ybfH	gene-BSU_02210	c.864T>C	p.Ile288Ile
NC_000964.3	241992	.	T	C	225	.	DP=261;VDB=0.218536;SGB=-0.693147;MQSB=1;MQ0F=0;AC=2;AN=2;DP4=0,0,149,30;MQ=60;ANN=C	GT:PL	1/1:255,255,0	synonymous_variant	ybfH	gene-BSU_02210	c.846A>G	p.Thr282Thr
NC_000964.3	241998	.	C	G	225	.	DP=267;VDB=0.153224;SGB=-0.693147;MQSB=1;MQ0F=0;AC=2;AN=2;DP4=0,0,150,31;MQ=60;ANN=G	GT:PL	1/1:255,255,0	synonymous_variant	ybfH	gene-BSU_02210	c.840G>C	p.Ala280Ala
NC_000964.3	242034	.	G	A	225	.	DP=306;VDB=0.155567;SGB=-0.693147;MQSB=1;MQ0F=0;AC=2;AN=2;DP4=0,0,155,30;MQ=60;ANN=A	GT:PL	1/1:255,255,0	synonymous_variant	ybfH	gene-BSU_02210	c.804C>T	p.His268His
NC_000964.3	242040	.	A	G	225	.	DP=304;VDB=0.110555;SGB=-0.693147;MQSB=1;MQ0F=0;AC=2;AN=2;DP4=0,0,149,34;MQ=60;ANN=G	GT:PL	1/1:255,255,0	synonymous_variant	ybfH	gene-BSU_02210	c.798T>C	p.Ile266Ile
NC_000964.3	242049	.	A	G	225	.	DP=305;VDB=0.358884;SGB=-0.693147;MQSB=1;MQ0F=0;AC=2;AN=2;DP4=0,0,150,33;MQ=60;ANN=G	GT:PL	1/1:255,255,0	synonymous_variant	ybfH	gene-BSU_02210	c.789T>C	p.Ser263Ser
NC_000964.3	242052	.	A	G	225	.	DP=304;VDB=0.288318;SGB=-0.693147;MQSB=1;MQ0F=0;AC=2;AN=2;DP4=0,0,146,35;MQ=60;ANN=G	GT:PL	1/1:255,255,0	synonymous_variant	ybfH	gene-BSU_02210	c.786T>C	p.Ala262Ala
NC_000964.3	242061	.	C	T	225	.	DP=301;VDB=0.301747;SGB=-0.693147;MQSB=1;MQ0F=0;AC=2;AN=2;DP4=0,0,138,42;MQ=60;ANN=T	GT:PL	1/1:255,255,0	synonymous_variant	ybfH	gene-BSU_02210	c.777G>A	p.Thr259Thr
NC_000964.3	242078	.	T	G	225	.	DP=275;VDB=0.0418683;SGB=-0.693147;MQSB=1;MQ0F=0;AC=2;AN=2;DP4=0,0,123,37;MQ=60;ANN=G	GT:PL	1/1:255,255,0	missense_variant	ybfH	gene-BSU_02210	c.760A>C	p.Met254Leu
NC_000964.3	242082	.	A	T	225	.	DP=264;VDB=0.0157371;SGB=-0.693147;MQSB=1;MQ0F=0;AC=2;AN=2;DP4=0,0,113,44;MQ=60;ANN=T	GT:PL	1/1:255,255,0	synonymous_variant	ybfH	gene-BSU_02210	c.756T>A	p.Ile252Ile
NC_000964.3	242088	.	C	A	225	.	DP=257;VDB=0.002316;SGB=-0.693147;MQSB=1;MQ0F=0;AC=2;AN=2;DP4=0,0,106,45;MQ=60;ANN=A	GT:PL	1/1:255,255,0	synonymous_variant	ybfH	gene-BSU_02210	c.750G>T	p.Ala250Ala
NC_000964.3	242115	.	T	G	225	.	DP=226;VDB=1.66547e-09;SGB=-0.693147;MQSB=1;MQ0F=0;AC=2;AN=2;DP4=0,0,86,57;MQ=60;ANN=G	GT:PL	1/1:255,255,0	synonymous_variant	ybfH	gene-BSU_02210	c.723A>C	p.Gly241Gly
NC_000964.3	242151	.	A	C	225	.	DP=179;VDB=8.25648e-09;SGB=-0.693147;MQSB=1;MQ0F=0;AC=2;AN=2;DP4=0,0,57,69;MQ=60;ANN=C	GT:PL	1/1:255,255,0	synonymous_variant	ybfH	gene-BSU_02210	c.687T>G	p.Ser229Ser
NC_000964.3	242208	.	GCTTAGGTC	G	218	.	INDEL;IDV=65;IMF=0.792683;DP=82;VDB=0.129142;SGB=-0.693147;MQSB=1;MQ0F=0;ICB=1;HOB=0.5;AC=1;AN=2;DP4=6,19,25,32;MQ=60;ANN=G	GT:PL	0/1:255,0,97	frameshift_variant	ybfH	gene-BSU_02210	c.622_629delGACCTAAG	p.Asp208fs
NC_000964.3	242262	.	A	G	225	.	DP=60;VDB=0.931813;SGB=-0.693141;MQSB=1;MQ0F=0;AC=2;AN=2;DP4=0,0,33,4;MQ=60;ANN=G	GT:PL	1/1:255,111,0	synonymous_variant	ybfH	gene-BSU_02210	c.576T>C	p.Gly192Gly
NC_000964.3	242265	.	A	G	225	.	DP=61;VDB=0.943553;SGB=-0.693143;MQSB=1;MQ0F=0;AC=2;AN=2;DP4=0,0,34,4;MQ=60;ANN=G	GT:PL	1/1:255,114,0	synonymous_variant	ybfH	gene-BSU_02210	c.573T>C	p.Tyr191Tyr
NC_000964.3	242288	.	G	A	225	.	DP=79;VDB=0.474258;SGB=-0.693147;MQSB=1;MQ0F=0;AC=2;AN=2;DP4=0,0,44,3;MQ=60;ANN=A	GT:PL	1/1:255,141,0	synonymous_variant	ybfH	gene-BSU_02210	c.550C>T	p.Leu184Leu
NC_000964.3	242310	.	G	A	225	.	DP=85;VDB=0.0081768;SGB=-0.693147;MQSB=1;MQ0F=0;AC=2;AN=2;DP4=0,0,49,5;MQ=60;ANN=A	GT:PL	1/1:255,163,0	synonymous_variant	ybfH	gene-BSU_02210	c.528C>T	p.Ala176Ala
NC_000964.3	242403	.	C	G	225	.	DP=134;VDB=0.383612;SGB=-0.693147;MQSB=1;MQ0F=0;AC=2;AN=2;DP4=0,0,72,8;MQ=60;ANN=G	GT:PL	1/1:255,241,0	synonymous_variant	ybfH	gene-BSU_02210	c.435G>C	p.Val145Val
NC_000964.3	242405	.	C	T	225	.	DP=136;VDB=0.373681;SGB=-0.693147;MQSB=1;MQ0F=0;AC=2;AN=2;DP4=0,0,71,9;MQ=60;ANN=T	GT:PL	1/1:255,241,0	missense_variant	ybfH	gene-BSU_02210	c.433G>A	p.Val145Met
NC_000964.3	242415	.	A	G	225	.	DP=134;VDB=0.218461;SGB=-0.693147;MQSB=1;MQ0F=0;AC=2;AN=2;DP4=0,0,71,5;MQ=60;ANN=G	GT:PL	1/1:255,229,0	synonymous_variant	ybfH	gene-BSU_02210	c.423T>C	p.Phe141Phe
NC_000964.3	242449	.	A	C	225	.	DP=141;VDB=0.215985;SGB=-0.693147;MQSB=1;MQ0F=0;AC=2;AN=2;DP4=0,0,65,14;MQ=60;ANN=C	GT:PL	1/1:255,238,0	missense_variant	ybfH	gene-BSU_02210	c.389T>G	p.Ile130Ser
NC_000964.3	242450	.	T	C	225	.	DP=142;VDB=0.15777;SGB=-0.693147;MQSB=1;MQ0F=0;AC=2;AN=2;DP4=0,0,64,15;MQ=60;ANN=C	GT:PL	1/1:255,238,0	missense_variant	ybfH	gene-BSU_02210	c.388A>G	p.Ile130Val
NC_000964.3	242460	.	C	G	225	.	DP=153;VDB=0.906091;SGB=-0.693147;MQSB=1;MQ0F=0;AC=2;AN=2;DP4=0,0,69,16;MQ=60;ANN=G	GT:PL	1/1:255,255,0	missense_variant	ybfH	gene-BSU_02210	c.378G>C	p.Leu126Phe
NC_000964.3	242472	.	A	C	228	.	DP=153;VDB=0.994909;SGB=-0.693147;RPB=1;MQB=1;MQSB=1;BQB=1;MQ0F=0;AC=2;AN=2;DP4=1,0,71,14;MQ=60;ANN=C	GT:PL	1/1:255,199,0	synonymous_variant	ybfH	gene-BSU_02210	c.366T>G	p.Arg122Arg
NC_000964.3	242477	.	A	G	225	.	DP=147;VDB=0.961126;SGB=-0.693147;MQSB=1;MQ0F=0;AC=2;AN=2;DP4=0,0,69,13;MQ=60;ANN=G	GT:PL	1/1:255,247,0	synonymous_variant	ybfH	gene-BSU_02210	c.361T>C	p.Leu121Leu
NC_000964.3	242556	.	G	T	225	.	DP=112;VDB=0.39138;SGB=-0.693147;MQSB=1;MQ0F=0;AC=2;AN=2;DP4=0,0,48,18;MQ=60;ANN=T	GT:PL	1/1:255,199,0	synonymous_variant	ybfH	gene-BSU_02210	c.282C>A	p.Ala94Ala
NC_000964.3	242622	.	T	C	225	.	DP=69;VDB=0.989777;SGB=-0.693145;MQSB=1;MQ0F=0;AC=2;AN=2;DP4=0,0,32,9;MQ=60;ANN=C	GT:PL	1/1:255,123,0	synonymous_variant	ybfH	gene-BSU_02210	c.216A>G	p.Gly72Gly
NC_000964.3	242879	.	C	T	225	.	DP=113;VDB=0.549481;SGB=-0.693147;MQSB=1;MQ0F=0;AC=2;AN=2;DP4=0,0,53,9;MQ=60;ANN=T	GT:PL	1/1:255,187,0	synonymous_variant	ybfI	gene-BSU_02220	c.783G>A	p.Thr261Thr
NC_000964.3	242918	.	A	G	225	.	DP=115;VDB=0.685346;SGB=-0.693147;MQSB=1;MQ0F=0;AC=2;AN=2;DP4=0,0,54,11;MQ=60;ANN=G	GT:PL	1/1:255,196,0	synonymous_variant	ybfI	gene-BSU_02220	c.744T>C	p.Ser248Ser
NC_000964.3	242927	.	G	A	225	.	DP=122;VDB=0.80489;SGB=-0.693147;MQSB=1;MQ0F=0;AC=2;AN=2;DP4=0,0,58,13;MQ=60;ANN=A	GT:PL	1/1:255,214,0	synonymous_variant	ybfI	gene-BSU_02220	c.735C>T	p.Ser245Ser
NC_000964.3	242987	.	G	C	225	.	DP=105;VDB=0.332558;SGB=-0.693147;MQSB=1;MQ0F=0;AC=2;AN=2;DP4=0,0,50,8;MQ=60;ANN=C	GT:PL	1/1:255,175,0	synonymous_variant	ybfI	gene-BSU_02220	c.675C>G	p.Ala225Ala
NC_000964.3	243107	.	A	G	225	.	DP=101;VDB=0.643427;SGB=-0.693147;MQSB=1;MQ0F=0;AC=2;AN=2;DP4=0,0,51,9;MQ=60;ANN=G	GT:PL	1/1:255,181,0	synonymous_variant	ybfI	gene-BSU_02220	c.555T>C	p.Val185Val
NC_000964.3	243251	.	C	T	225	.	DP=175;VDB=0.632425;SGB=-0.693147;MQSB=1;MQ0F=0;AC=2;AN=2;DP4=0,0,94,19;MQ=60;ANN=T	GT:PL	1/1:255,255,0	synonymous_variant	ybfI	gene-BSU_02220	c.411G>A	p.Leu137Leu
NC_000964.3	243266	.	C	G	225	.	DP=176;VDB=0.323501;SGB=-0.693147;MQSB=1;MQ0F=0;AC=2;AN=2;DP4=0,0,92,18;MQ=60;ANN=G	GT:PL	1/1:255,255,0	missense_variant	ybfI	gene-BSU_02220	c.396G>C	p.Glu132Asp
NC_000964.3	243269	.	G	T	225	.	DP=175;VDB=0.332115;SGB=-0.693147;MQSB=1;MQ0F=0;AC=2;AN=2;DP4=0,0,92,18;MQ=60;ANN=T	GT:PL	1/1:255,255,0	synonymous_variant	ybfI	gene-BSU_02220	c.393C>A	p.Ser131Ser
NC_000964.3	243290	.	C	T	225	.	DP=185;VDB=0.274069;SGB=-0.693147;MQSB=1;MQ0F=0;AC=2;AN=2;DP4=0,0,90,23;MQ=60;ANN=T	GT:PL	1/1:255,255,0	synonymous_variant	ybfI	gene-BSU_02220	c.372G>A	p.Gln124Gln
NC_000964.3	243315	.	C	T	225	.	DP=185;VDB=0.373164;SGB=-0.693147;MQSB=1;MQ0F=0;AC=2;AN=2;DP4=0,0,92,29;MQ=60;ANN=T	GT:PL	1/1:255,255,0	missense_variant	ybfI	gene-BSU_02220	c.347G>A	p.Arg116His
NC_000964.3	243338	.	A	G	225	.	DP=200;VDB=0.793464;SGB=-0.693147;MQSB=1;MQ0F=0;AC=2;AN=2;DP4=0,0,97,33;MQ=60;ANN=G	GT:PL	1/1:255,255,0	synonymous_variant	ybfI	gene-BSU_02220	c.324T>C	p.Tyr108Tyr
NC_000964.3	243355	.	A	C	225	.	DP=210;VDB=0.912007;SGB=-0.693147;MQSB=1;MQ0F=0;AC=2;AN=2;DP4=0,0,103,39;MQ=60;ANN=C	GT:PL	1/1:255,255,0	missense_variant	ybfI	gene-BSU_02220	c.307T>G	p.Ser103Ala
NC_000964.3	243359	.	A	G	225	.	DP=209;VDB=0.89391;SGB=-0.693147;MQSB=1;MQ0F=0;AC=2;AN=2;DP4=0,0,102,40;MQ=60;ANN=G	GT:PL	1/1:255,255,0	synonymous_variant	ybfI	gene-BSU_02220	c.303T>C	p.Thr101Thr
NC_000964.3	243365	.	C	T	225	.	DP=206;VDB=0.749949;SGB=-0.693147;MQSB=1;MQ0F=0;AC=2;AN=2;DP4=0,0,99,37;MQ=60;ANN=T	GT:PL	1/1:255,255,0	synonymous_variant	ybfI	gene-BSU_02220	c.297G>A	p.Glu99Glu
NC_000964.3	243368	.	T	C	228	.	DP=204;VDB=0.591705;SGB=-0.693147;RPB=1;MQB=1;MQSB=1;BQB=1;MQ0F=0;AC=2;AN=2;DP4=0,1,95,40;MQ=60;ANN=C	GT:PL	1/1:255,255,0	synonymous_variant	ybfI	gene-BSU_02220	c.294A>G	p.Lys98Lys
NC_000964.3	243388	.	T	C	225	.	DP=205;VDB=0.0737412;SGB=-0.693147;MQSB=1;MQ0F=0;AC=2;AN=2;DP4=0,0,94,32;MQ=60;ANN=C	GT:PL	1/1:255,255,0	missense_variant	ybfI	gene-BSU_02220	c.274A>G	p.Ile92Val
NC_000964.3	243443	.	A	G	225	.	DP=173;VDB=0.00264357;SGB=-0.693147;MQSB=1;MQ0F=0;AC=2;AN=2;DP4=0,0,81,26;MQ=60;ANN=G	GT:PL	1/1:255,255,0	synonymous_variant	ybfI	gene-BSU_02220	c.219T>C	p.Cys73Cys
NC_000964.3	243581	.	C	T	225	.	DP=112;VDB=0.333358;SGB=-0.693147;MQSB=1;MQ0F=0;AC=2;AN=2;DP4=0,0,51,17;MQ=60;ANN=T	GT:PL	1/1:255,205,0	synonymous_variant	ybfI	gene-BSU_02220	c.81G>A	p.Lys27Lys
NC_000964.3	243584	.	C	T	225	.	DP=112;VDB=0.339619;SGB=-0.693147;MQSB=1;MQ0F=0;AC=2;AN=2;DP4=0,0,51,17;MQ=60;ANN=T	GT:PL	1/1:255,205,0	synonymous_variant	ybfI	gene-BSU_02220	c.78G>A	p.Gln26Gln
NC_000964.3	243602	.	G	A	225	.	DP=112;VDB=0.911343;SGB=-0.693147;MQSB=1;MQ0F=0;AC=2;AN=2;DP4=0,0,51,17;MQ=60;ANN=A	GT:PL	1/1:255,202,0	synonymous_variant	ybfI	gene-BSU_02220	c.60C>T	p.Arg20Arg
NC_000964.3	243653	.	G	A	225	.	DP=90;VDB=0.51851;SGB=-0.693147;MQSB=1;MQ0F=0;AC=2;AN=2;DP4=0,0,44,9;MQ=60;ANN=A	GT:PL	1/1:255,160,0	synonymous_variant	ybfI	gene-BSU_02220	c.9C>T	p.Asn3Asn
NC_000964.3	243691	.	G	T	225	.	DP=71;VDB=0.0339482;SGB=-0.693145;MQSB=1;MQ0F=0;AC=2;AN=2;DP4=0,0,32,9;MQ=60;ANN=T	GT:PL	1/1:255,123,0	upstream_gene_variant	ybfF	gene-BSU_02190	c.-4136C>A
NC_000964.3	243694	.	T	A	225	.	DP=72;VDB=0.0318508;SGB=-0.693145;MQSB=1;MQ0F=0;AC=2;AN=2;DP4=0,0,31,9;MQ=60;ANN=A	GT:PL	1/1:255,120,0	upstream_gene_variant	ybfF	gene-BSU_02190	c.-4139A>T
NC_000964.3	243768	.	T	G	225	.	DP=48;VDB=1.86615e-08;SGB=-0.693021;MQSB=1;MQ0F=0;AC=2;AN=2;DP4=0,0,22,5;MQ=60;ANN=G	GT:PL	1/1:255,81,0	upstream_gene_variant	ybfF	gene-BSU_02190	c.-4213A>C
NC_000964.3	244014	.	G	A	225	.	DP=342;VDB=0.0517719;SGB=-0.693147;MQSB=1;MQ0F=0;AC=2;AN=2;DP4=0,0,218,15;MQ=60;ANN=A	GT:PL	1/1:255,255,0	synonymous_variant	purT	gene-BSU_02230	c.123G>A	p.Ala41Ala
NC_000964.3	244077	.	C	T	228	.	DP=379;VDB=0.221277;SGB=-0.693147;RPB=0.384766;MQB=1;MQSB=1;BQB=0.349609;MQ0F=0;AC=2;AN=2;DP4=1,1,204,52;MQ=60;ANN=T	GT:PL	1/1:255,255,0	synonymous_variant	purT	gene-BSU_02230	c.186C>T	p.Ile62Ile
NC_000964.3	244092	.	T	G	225	.	DP=375;VDB=0.325673;SGB=-0.693147;MQSB=1;MQ0F=0;AC=2;AN=2;DP4=0,0,191,69;MQ=60;ANN=G	GT:PL	1/1:255,255,0	missense_variant	purT	gene-BSU_02230	c.201T>G	p.Asn67Lys
NC_000964.3	244116	.	T	G	225	.	DP=402;VDB=0.973935;SGB=-0.693147;MQSB=1;MQ0F=0;AC=2;AN=2;DP4=0,0,190,87;MQ=60;ANN=G	GT:PL	1/1:255,255,0	synonymous_variant	purT	gene-BSU_02230	c.225T>G	p.Val75Val
NC_000964.3	244125	.	T	C	225	.	DP=417;VDB=0.998986;SGB=-0.693147;MQSB=1;MQ0F=0;AC=2;AN=2;DP4=0,0,202,94;MQ=60;ANN=C	GT:PL	1/1:255,255,0	synonymous_variant	purT	gene-BSU_02230	c.234T>C	p.Ile78Ile
NC_000964.3	244170	.	T	C	225	.	DP=433;VDB=0.117806;SGB=-0.693147;MQSB=1;MQ0F=0;AC=2;AN=2;DP4=0,0,200,121;MQ=60;ANN=C	GT:PL	1/1:255,255,0	synonymous_variant	purT	gene-BSU_02230	c.279T>C	p.Val93Val
NC_000964.3	244224	.	A	G	225	.	DP=458;VDB=0.0914896;SGB=-0.693147;MQSB=1;MQ0F=0;AC=2;AN=2;DP4=0,0,218,97;MQ=60;ANN=G	GT:PL	1/1:255,255,0	synonymous_variant	purT	gene-BSU_02230	c.333A>G	p.Arg111Arg
NC_000964.3	244254	.	A	G	225	.	DP=429;VDB=0.203579;SGB=-0.693147;MQSB=1;MQ0F=0;AC=2;AN=2;DP4=0,0,206,80;MQ=60;ANN=G	GT:PL	1/1:255,255,0	synonymous_variant	purT	gene-BSU_02230	c.363A>G	p.Thr121Thr
NC_000964.3	244305	.	T	A	225	.	DP=398;VDB=0.9082;SGB=-0.693147;MQSB=1;MQ0F=0;AC=2;AN=2;DP4=0,0,186,86;MQ=60;ANN=A	GT:PL	1/1:255,255,0	synonymous_variant	purT	gene-BSU_02230	c.414T>A	p.Ala138Ala
NC_000964.3	244365	.	T	C	225	.	DP=358;VDB=0.0248362;SGB=-0.693147;MQSB=1;MQ0F=0;AC=2;AN=2;DP4=0,0,184,85;MQ=60;ANN=C	GT:PL	1/1:255,255,0	synonymous_variant	purT	gene-BSU_02230	c.474T>C	p.Ser158Ser
NC_000964.3	244366	.	G	A	225	.	DP=353;VDB=0.0260512;SGB=-0.693147;MQSB=1;MQ0F=0;AC=2;AN=2;DP4=0,0,184,87;MQ=60;ANN=A	GT:PL	1/1:255,255,0	missense_variant	purT	gene-BSU_02230	c.475G>A	p.Val159Met
NC_000964.3	244368	.	G	C	225	.	DP=359;VDB=0.0247136;SGB=-0.693147;MQSB=1;MQ0F=0;AC=2;AN=2;DP4=0,0,184,87;MQ=60;ANN=C	GT:PL	1/1:255,255,0	synonymous_variant	purT	gene-BSU_02230	c.477G>C	p.Val159Val
NC_000964.3	244464	.	T	A	225	.	DP=487;VDB=0.130685;SGB=-0.693147;MQSB=1;MQ0F=0;AC=2;AN=2;DP4=0,0,274,70;MQ=60;ANN=A	GT:PL	1/1:255,255,0	synonymous_variant	purT	gene-BSU_02230	c.573T>A	p.Pro191Pro
NC_000964.3	244521	.	T	C	225	.	DP=551;VDB=0.593288;SGB=-0.693147;MQSB=1;MQ0F=0;AC=2;AN=2;DP4=0,0,282,101;MQ=60;ANN=C	GT:PL	1/1:255,255,0	synonymous_variant	purT	gene-BSU_02230	c.630T>C	p.Cys210Cys
NC_000964.3	244566	.	G	A	225	.	DP=544;VDB=0.118776;SGB=-0.693147;MQSB=1;MQ0F=0;AC=2;AN=2;DP4=0,0,247,134;MQ=60;ANN=A	GT:PL	1/1:255,255,0	synonymous_variant	purT	gene-BSU_02230	c.675G>A	p.Ser225Ser
NC_000964.3	244713	.	T	C	225	.	DP=386;VDB=0.179566;SGB=-0.693147;MQSB=1;MQ0F=0;AC=2;AN=2;DP4=0,0,169,94;MQ=60;ANN=C	GT:PL	1/1:255,255,0	synonymous_variant	purT	gene-BSU_02230	c.822T>C	p.Pro274Pro
NC_000964.3	244864	.	G	A	225	.	DP=367;VDB=0.887938;SGB=-0.693147;MQSB=1;MQ0F=0;AC=2;AN=2;DP4=0,0,187,55;MQ=60;ANN=A	GT:PL	1/1:255,255,0	missense_variant	purT	gene-BSU_02230	c.973G>A	p.Ala325Thr
NC_000964.3	244918	.	G	A	225	.	DP=377;VDB=0.151216;SGB=-0.693147;MQSB=1;MQ0F=0;AC=2;AN=2;DP4=0,0,178,67;MQ=60;ANN=A	GT:PL	1/1:255,255,0	missense_variant	purT	gene-BSU_02230	c.1027G>A	p.Val343Met
NC_000964.3	244944	.	A	G	225	.	DP=384;VDB=0.000567356;SGB=-0.693147;MQSB=1;MQ0F=0;AC=2;AN=2;DP4=0,0,157,83;MQ=60;ANN=G	GT:PL	1/1:255,255,0	synonymous_variant	purT	gene-BSU_02230	c.1053A>G	p.Thr351Thr
NC_000964.3	244974	.	T	C	225	.	DP=352;VDB=1.54926e-07;SGB=-0.693147;MQSB=1;MQ0F=0;AC=2;AN=2;DP4=0,0,134,82;MQ=60;ANN=C	GT:PL	1/1:255,255,0	synonymous_variant	purT	gene-BSU_02230	c.1083T>C	p.Leu361Leu
NC_000964.3	245028	.	C	A	225	.	DP=208;VDB=1.69581e-12;SGB=-0.693147;MQSB=1;MQ0F=0;AC=2;AN=2;DP4=0,0,64,68;MQ=60;ANN=A	GT:PL	1/1:255,255,0	missense_variant	purT	gene-BSU_02230	c.1137C>A	p.Asp379Glu
NC_000964.3	245036	.	T	C	225	.	DP=157;VDB=8.48515e-25;SGB=-0.693147;MQSB=1;MQ0F=0;AC=2;AN=2;DP4=0,0,45,66;MQ=60;ANN=C	GT:PL	1/1:255,255,0	missense_variant	purT	gene-BSU_02230	c.1145T>C	p.Ile382Thr
NC_000964.3	245037	.	T	G	225	.	DP=153;VDB=1.04012e-25;SGB=-0.693147;MQSB=1;MQ0F=0;AC=2;AN=2;DP4=0,0,44,68;MQ=60;ANN=G	GT:PL	1/1:255,255,0	missense_variant	purT	gene-BSU_02230	c.1146T>G	p.Ile382Met
NC_000964.3	245038	.	T	A	225	.	DP=153;VDB=3.15302e-25;SGB=-0.693147;MQSB=1;MQ0F=0;AC=2;AN=2;DP4=0,0,44,66;MQ=60;ANN=A	GT:PL	1/1:255,255,0	missense_variant	purT	gene-BSU_02230	c.1147T>A	p.Leu383Ile
NC_000964.3	245054	.	A	G	225	.	DP=150;VDB=2.97816e-23;SGB=-0.693147;MQSB=1;MQ0F=0;AC=2;AN=2;DP4=0,0,41,69;MQ=60;ANN=G	GT:PL	1/1:255,255,0	upstream_gene_variant	ybfG	gene-BSU_02200	c.-3212T>C
NC_000964.3	245070	.	G	T	225	.	DP=123;VDB=1.29561e-13;SGB=-0.693147;MQSB=1;MQ0F=0;AC=2;AN=2;DP4=0,0,30,56;MQ=60;ANN=T	GT:PL	1/1:255,255,0	upstream_gene_variant	ybfG	gene-BSU_02200	c.-3228C>A
NC_000964.3	245152	.	G	A	225	.	DP=45;VDB=0.733036;SGB=-0.693054;MQSB=1;MQ0F=0;AC=2;AN=2;DP4=0,0,26,2;MQ=60;ANN=A	GT:PL	1/1:255,84,0	upstream_gene_variant	ybfG	gene-BSU_02200	c.-3310C>T
NC_000964.3	245155	.	A	G	225	.	DP=48;VDB=0.725296;SGB=-0.693054;MQSB=1;MQ0F=0;AC=2;AN=2;DP4=0,0,26,2;MQ=60;ANN=G	GT:PL	1/1:255,84,0	upstream_gene_variant	ybfG	gene-BSU_02200	c.-3313T>C
NC_000964.3	245328	.	A	C	225	.	DP=183;VDB=0.00945423;SGB=-0.693147;MQSB=1;MQ0F=0;AC=2;AN=2;DP4=0,0,93,15;MQ=60;ANN=C	GT:PL	1/1:255,255,0	missense_variant	mpr	gene-BSU_02240	c.139A>C	p.Lys47Gln
NC_000964.3	245342	.	T	C	225	.	DP=169;VDB=0.437537;SGB=-0.693147;MQSB=1;MQ0F=0;AC=2;AN=2;DP4=0,0,85,22;MQ=60;ANN=C	GT:PL	1/1:255,255,0	synonymous_variant	mpr	gene-BSU_02240	c.153T>C	p.Ala51Ala
NC_000964.3	245343	.	A	C	225	.	DP=167;VDB=0.436008;SGB=-0.693147;MQSB=1;MQ0F=0;AC=2;AN=2;DP4=0,0,85,21;MQ=60;ANN=C	GT:PL	1/1:255,255,0	missense_variant	mpr	gene-BSU_02240	c.154A>C	p.Thr52Pro
NC_000964.3	245369	.	T	A	225	.	DP=183;VDB=0.999962;SGB=-0.693147;MQSB=1;MQ0F=0;AC=2;AN=2;DP4=0,0,92,31;MQ=60;ANN=A	GT:PL	1/1:255,255,0	missense_variant	mpr	gene-BSU_02240	c.180T>A	p.Asp60Glu
NC_000964.3	245403	.	A	G	225	.	DP=185;VDB=0.528373;SGB=-0.693147;MQSB=1;MQ0F=0;AC=2;AN=2;DP4=0,0,91,25;MQ=60;ANN=G	GT:PL	1/1:255,255,0	missense_variant	mpr	gene-BSU_02240	c.214A>G	p.Thr72Ala
NC_000964.3	245441	.	A	G	225	.	DP=219;VDB=0.19913;SGB=-0.693147;MQSB=1;MQ0F=0;AC=2;AN=2;DP4=0,0,109,15;MQ=60;ANN=G	GT:PL	1/1:255,255,0	synonymous_variant	mpr	gene-BSU_02240	c.252A>G	p.Glu84Glu
NC_000964.3	245447	.	C	T	225	.	DP=221;VDB=0.200169;SGB=-0.693147;MQSB=1;MQ0F=0;AC=2;AN=2;DP4=0,0,111,18;MQ=60;ANN=T	GT:PL	1/1:255,255,0	synonymous_variant	mpr	gene-BSU_02240	c.258C>T	p.Asn86Asn
NC_000964.3	245765	.	C	T	225	.	DP=397;VDB=0.979647;SGB=-0.693147;MQSB=1;MQ0F=0;AC=2;AN=2;DP4=0,0,199,73;MQ=60;ANN=T	GT:PL	1/1:255,255,0	synonymous_variant	mpr	gene-BSU_02240	c.576C>T	p.Thr192Thr
NC_000964.3	245768	.	C	T	225	.	DP=396;VDB=0.966061;SGB=-0.693147;MQSB=1;MQ0F=0;AC=2;AN=2;DP4=0,0,197,81;MQ=60;ANN=T	GT:PL	1/1:255,255,0	synonymous_variant	mpr	gene-BSU_02240	c.579C>T	p.Asn193Asn
NC_000964.3	245888	.	A	G	225	.	DP=513;VDB=0.0216838;SGB=-0.693147;MQSB=1;MQ0F=0;AC=2;AN=2;DP4=0,0,287,82;MQ=60;ANN=G	GT:PL	1/1:255,255,0	synonymous_variant	mpr	gene-BSU_02240	c.699A>G	p.Pro233Pro
NC_000964.3	246035	.	T	G	225	.	DP=446;VDB=4.91671e-07;SGB=-0.693147;MQSB=1;MQ0F=0;AC=2;AN=2;DP4=0,0,150,157;MQ=60;ANN=G	GT:PL	1/1:255,255,0	synonymous_variant	mpr	gene-BSU_02240	c.846T>G	p.Ala282Ala
NC_000964.3	246142	.	C	T	225	.	DP=183;VDB=0.993961;SGB=-0.693147;MQSB=1;MQ0F=0;AC=2;AN=2;DP4=0,0,73,46;MQ=60;ANN=T	GT:PL	1/1:255,255,0	synonymous_variant	ybfJ	gene-BSU_02250	c.49C>T	p.Leu17Leu
NC_000964.3	246455	.	A	T	225	.	DP=179;VDB=2.84431e-22;SGB=-0.693147;MQSB=1;MQ0F=0;AC=2;AN=2;DP4=0,0,55,64;MQ=60;ANN=T	GT:PL	1/1:255,255,0	missense_variant	ybfJ	gene-BSU_02250	c.362A>T	p.Lys121Ile
NC_000964.3	246456	.	A	G	225	.	DP=176;VDB=2.58212e-22;SGB=-0.693147;MQSB=1;MQ0F=0;AC=2;AN=2;DP4=0,0,52,68;MQ=60;ANN=G	GT:PL	1/1:255,255,0	synonymous_variant	ybfJ	gene-BSU_02250	c.363A>G	p.Lys121Lys
NC_000964.3	246636	.	A	T	225	.	DP=44;VDB=0.173787;SGB=-0.692976;MQSB=1;MQ0F=0;AC=2;AN=2;DP4=0,0,25,1;MQ=60;ANN=T	GT:PL	1/1:255,78,0	upstream_gene_variant	ybfG	gene-BSU_02200	c.-4794T>A
NC_000964.3	246952	.	G	T	225	.	DP=196;VDB=0.796479;SGB=-0.693147;MQSB=1;MQ0F=0;AC=2;AN=2;DP4=0,0,92,33;MQ=60;ANN=T	GT:PL	1/1:255,255,0	missense_variant	cesB	gene-BSU_02260	c.295G>T	p.Ala99Ser
NC_000964.3	247029	.	T	C	225	.	DP=196;VDB=0.049969;SGB=-0.693147;MQSB=1;MQ0F=0;AC=2;AN=2;DP4=0,0,84,43;MQ=60;ANN=C	GT:PL	1/1:255,255,0	synonymous_variant	cesB	gene-BSU_02260	c.372T>C	p.His124His
NC_000964.3	247113	.	C	G	225	.	DP=140;VDB=0.970454;SGB=-0.693147;MQSB=1;MQ0F=0;AC=2;AN=2;DP4=0,0,66,31;MQ=60;ANN=G	GT:PL	1/1:255,255,0	missense_variant	cesB	gene-BSU_02260	c.456C>G	p.Ile152Met
NC_000964.3	247163	.	C	T	225	.	DP=165;VDB=0.987562;SGB=-0.693147;MQSB=1;MQ0F=0;AC=2;AN=2;DP4=0,0,98,19;MQ=60;ANN=T	GT:PL	1/1:255,255,0	missense_variant	cesB	gene-BSU_02260	c.506C>T	p.Ala169Val
NC_000964.3	247219	.	G	A	225	.	DP=289;VDB=0.263515;SGB=-0.693147;MQSB=1;MQ0F=0;AC=2;AN=2;DP4=0,0,179,31;MQ=60;ANN=A	GT:PL	1/1:255,255,0	missense_variant	cesB	gene-BSU_02260	c.562G>A	p.Asp188Asn
NC_000964.3	247284	.	G	A	225	.	DP=387;VDB=0.00515065;SGB=-0.693147;MQSB=1;MQ0F=0;AC=2;AN=2;DP4=0,0,215,43;MQ=60;ANN=A	GT:PL	1/1:255,255,0	synonymous_variant	cesB	gene-BSU_02260	c.627G>A	p.Glu209Glu
NC_000964.3	247286	.	A	T	225	.	DP=391;VDB=0.00463975;SGB=-0.693147;MQSB=1;MQ0F=0;AC=2;AN=2;DP4=0,0,215,46;MQ=60;ANN=T	GT:PL	1/1:255,255,0	missense_variant	cesB	gene-BSU_02260	c.629A>T	p.Gln210Leu
NC_000964.3	247350	.	A	G	225	.	DP=438;VDB=0.452551;SGB=-0.693147;MQSB=0.99826;MQ0F=0;AC=2;AN=2;DP4=0,0,219,75;MQ=59;ANN=G	GT:PL	1/1:255,255,0	synonymous_variant	cesB	gene-BSU_02260	c.693A>G	p.Ser231Ser
NC_000964.3	247368	.	T	G	225	.	DP=414;VDB=0.0063364;SGB=-0.693147;MQSB=1;MQ0F=0;AC=2;AN=2;DP4=0,0,186,102;MQ=60;ANN=G	GT:PL	1/1:255,255,0	synonymous_variant	cesB	gene-BSU_02260	c.711T>G	p.Leu237Leu
NC_000964.3	247391	.	C	T	225	.	DP=407;VDB=3.69098e-05;SGB=-0.693147;MQSB=1;MQ0F=0;AC=2;AN=2;DP4=0,0,167,103;MQ=60;ANN=T	GT:PL	1/1:255,255,0	missense_variant	cesB	gene-BSU_02260	c.734C>T	p.Ala245Val
NC_000964.3	247392	.	T	C	225	.	DP=403;VDB=4.37134e-05;SGB=-0.693147;MQSB=1;MQ0F=0;AC=2;AN=2;DP4=0,0,166,105;MQ=60;ANN=C	GT:PL	1/1:255,255,0	synonymous_variant	cesB	gene-BSU_02260	c.735T>C	p.Ala245Ala
NC_000964.3	247736	.	G	A	225	.	DP=58;VDB=0.167087;SGB=-0.69312;MQ0F=0;AC=2;AN=2;DP4=0,0,32,0;MQ=60;ANN=A	GT:PL	1/1:255,96,0	upstream_gene_variant	ybfH	gene-BSU_02210	c.-4899C>T
NC_000964.3	248143	.	C	T	225	.	DP=184;VDB=1.55627e-07;SGB=-0.693147;MQSB=1;MQ0F=0;AC=2;AN=2;DP4=0,0,60,65;MQ=60;ANN=T	GT:PL	1/1:255,255,0	synonymous_variant	pssA	gene-BSU_02270	c.400C>T	p.Leu134Leu
NC_000964.3	248325	.	C	T	225	.	DP=101;VDB=0.0103163;SGB=-0.693147;MQSB=1;MQ0F=0;AC=2;AN=2;DP4=0,0,54,3;MQ=60;ANN=T	GT:PL	1/1:255,172,0	synonymous_variant	ybfM	gene-BSU_02280	c.58C>T	p.Leu20Leu
NC_000964.3	248336	.	A	G	225	.	DP=111;VDB=0.0803178;SGB=-0.693147;MQSB=1;MQ0F=0;AC=2;AN=2;DP4=0,0,61,3;MQ=60;ANN=G	GT:PL	1/1:255,193,0	synonymous_variant	ybfM	gene-BSU_02280	c.69A>G	p.Gly23Gly
NC_000964.3	248366	.	G	A	225	.	DP=139;VDB=0.711664;SGB=-0.693147;MQSB=1;MQ0F=0;AC=2;AN=2;DP4=0,0,76,1;MQ=60;ANN=A	GT:PL	1/1:255,232,0	synonymous_variant	ybfM	gene-BSU_02280	c.99G>A	p.Val33Val
NC_000964.3	248405	.	A	G	225	.	DP=139;VDB=0.0591738;SGB=-0.693147;MQSB=1;MQ0F=0;AC=2;AN=2;DP4=0,0,67,11;MQ=60;ANN=G	GT:PL	1/1:255,235,0	synonymous_variant	ybfM	gene-BSU_02280	c.138A>G	p.Val46Val
NC_000964.3	248684	.	T	G	225	.	DP=88;VDB=0.737434;SGB=-0.693147;MQSB=1;MQ0F=0;AC=2;AN=2;DP4=0,0,41,11;MQ=60;ANN=G	GT:PL	1/1:255,157,0	synonymous_variant	ybfM	gene-BSU_02280	c.417T>G	p.Ala139Ala
NC_000964.3	248844	.	G	A	225	.	DP=128;VDB=0.0736877;SGB=-0.693147;MQSB=1;MQ0F=0;AC=2;AN=2;DP4=0,0,61,12;MQ=60;ANN=A	GT:PL	1/1:255,220,0	synonymous_variant	psd	gene-BSU_02290	c.96G>A	p.Ser32Ser
NC_000964.3	248940	.	C	T	225	.	DP=196;VDB=0.858446;SGB=-0.693147;MQSB=1;MQ0F=0;AC=2;AN=2;DP4=0,0,111,20;MQ=60;ANN=T	GT:PL	1/1:255,255,0	synonymous_variant	psd	gene-BSU_02290	c.192C>T	p.Ser64Ser
NC_000964.3	248949	.	C	T	225	.	DP=199;VDB=0.295705;SGB=-0.693147;MQSB=1;MQ0F=0;AC=2;AN=2;DP4=0,0,116,12;MQ=60;ANN=T	GT:PL	1/1:255,255,0	synonymous_variant	psd	gene-BSU_02290	c.201C>T	p.Phe67Phe
NC_000964.3	249096	.	G	A	225	.	DP=279;VDB=0.0374738;SGB=-0.693147;MQSB=1;MQ0F=0;AC=2;AN=2;DP4=0,0,128,45;MQ=60;ANN=A	GT:PL	1/1:255,255,0	synonymous_variant	psd	gene-BSU_02290	c.348G>A	p.Glu116Glu
NC_000964.3	249141	.	T	C	225	.	DP=262;VDB=0.298932;SGB=-0.693147;MQSB=1;MQ0F=0;AC=2;AN=2;DP4=0,0,113,55;MQ=60;ANN=C	GT:PL	1/1:255,255,0	synonymous_variant	psd	gene-BSU_02290	c.393T>C	p.Tyr131Tyr
NC_000964.3	249195	.	C	T	225	.	DP=218;VDB=0.344817;SGB=-0.693147;MQSB=1;MQ0F=0;AC=2;AN=2;DP4=0,0,98,40;MQ=60;ANN=T	GT:PL	1/1:255,255,0	synonymous_variant	psd	gene-BSU_02290	c.447C>T	p.Ile149Ile
NC_000964.3	249253	.	C	T	225	.	DP=185;VDB=0.662884;SGB=-0.693147;MQSB=1;MQ0F=0;AC=2;AN=2;DP4=0,0,91,31;MQ=60;ANN=T	GT:PL	1/1:255,255,0	synonymous_variant	psd	gene-BSU_02290	c.505C>T	p.Leu169Leu
NC_000964.3	249294	.	T	C	225	.	DP=198;VDB=0.396386;SGB=-0.693147;MQSB=1;MQ0F=0;AC=2;AN=2;DP4=0,0,94,32;MQ=60;ANN=C	GT:PL	1/1:255,255,0	synonymous_variant	psd	gene-BSU_02290	c.546T>C	p.Tyr182Tyr
NC_000964.3	249297	.	G	A	225	.	DP=196;VDB=0.239929;SGB=-0.693147;MQSB=1;MQ0F=0;AC=2;AN=2;DP4=0,0,92,34;MQ=60;ANN=A	GT:PL	1/1:255,255,0	synonymous_variant	psd	gene-BSU_02290	c.549G>A	p.Arg183Arg
NC_000964.3	249318	.	C	T	225	.	DP=205;VDB=0.740218;SGB=-0.693147;MQSB=1;MQ0F=0;AC=2;AN=2;DP4=0,0,96,32;MQ=60;ANN=T	GT:PL	1/1:255,255,0	synonymous_variant	psd	gene-BSU_02290	c.570C>T	p.Ser190Ser
NC_000964.3	249411	.	G	A	225	.	DP=177;VDB=0.755543;SGB=-0.693147;MQSB=1;MQ0F=0;AC=2;AN=2;DP4=0,0,78,24;MQ=60;ANN=A	GT:PL	1/1:255,255,0	synonymous_variant	psd	gene-BSU_02290	c.663G>A	p.Glu221Glu
NC_000964.3	249451	.	G	A	225	.	DP=147;VDB=0.437995;SGB=-0.693147;MQSB=1;MQ0F=0;AC=2;AN=2;DP4=0,0,66,19;MQ=60;ANN=A	GT:PL	1/1:255,255,0	missense_variant	psd	gene-BSU_02290	c.703G>A	p.Val235Ile
NC_000964.3	249507	.	C	T	225	.	DP=130;VDB=0.911899;SGB=-0.693147;MQSB=1;MQ0F=0;AC=2;AN=2;DP4=0,0,63,16;MQ=60;ANN=T	GT:PL	1/1:255,238,0	synonymous_variant	psd	gene-BSU_02290	c.759C>T	p.Val253Val
NC_000964.3	249531	.	C	T	225	.	DP=121;VDB=0.782939;SGB=-0.693147;MQSB=1;MQ0F=0;AC=2;AN=2;DP4=0,0,59,19;MQ=60;ANN=T	GT:PL	1/1:255,235,0	synonymous_variant	psd	gene-BSU_02290	c.783C>T	p.Tyr261Tyr
NC_000964.3	249537	.	A	G	225	.	DP=123;VDB=0.824781;SGB=-0.693147;MQSB=1;MQ0F=0;AC=2;AN=2;DP4=0,0,60,17;MQ=60;ANN=G	GT:PL	1/1:255,232,0	synonymous_variant	psd	gene-BSU_02290	c.789A>G	p.Glu263Glu
NC_000964.3	249592	.	T	C	225	.	DP=166;VDB=0.830455;SGB=-0.693147;MQSB=1;MQ0F=0;AC=2;AN=2;DP4=0,0,95,7;MQ=60;ANN=C	GT:PL	1/1:255,255,0	upstream_gene_variant	ybfN	gene-BSU_02300	c.-3T>C
NC_000964.3	249594	.	C	T	225	.	DP=164;VDB=0.840544;SGB=-0.693147;MQSB=1;MQ0F=0;AC=2;AN=2;DP4=0,0,94,7;MQ=60;ANN=T	GT:PL	1/1:255,255,0	upstream_gene_variant	ybfN	gene-BSU_02300	c.-1C>T
NC_000964.3	249688	.	G	A	225	.	DP=252;VDB=0.978293;SGB=-0.693147;MQSB=1;MQ0F=0;AC=2;AN=2;DP4=0,0,134,18;MQ=60;ANN=A	GT:PL	1/1:255,255,0	missense_variant	ybfN	gene-BSU_02300	c.94G>A	p.Val32Ile
NC_000964.3	249711	.	A	G	225	.	DP=223;VDB=0.196008;SGB=-0.693147;MQSB=1;MQ0F=0;AC=2;AN=2;DP4=0,0,111,27;MQ=60;ANN=G	GT:PL	1/1:255,255,0	synonymous_variant	ybfN	gene-BSU_02300	c.117A>G	p.Lys39Lys
NC_000964.3	249713	.	T	C	225	.	DP=221;VDB=0.0721973;SGB=-0.693147;MQSB=1;MQ0F=0;AC=2;AN=2;DP4=0,0,110,29;MQ=60;ANN=C	GT:PL	1/1:255,255,0	missense_variant	ybfN	gene-BSU_02300	c.119T>C	p.Val40Ala
NC_000964.3	249717	.	G	A	225	.	DP=224;VDB=0.0651364;SGB=-0.693147;MQSB=1;MQ0F=0;AC=2;AN=2;DP4=0,0,109,28;MQ=60;ANN=A	GT:PL	1/1:255,255,0	missense_variant	ybfN	gene-BSU_02300	c.123G>A	p.Met41Ile
NC_000964.3	249824	.	A	G	225	.	DP=144;VDB=0.00014755;SGB=-0.693147;MQSB=1;MQ0F=0;AC=2;AN=2;DP4=0,0,56,34;MQ=60;ANN=G	GT:PL	1/1:255,255,0	missense_variant	ybfN	gene-BSU_02300	c.230A>G	p.Gln77Arg
NC_000964.3	249908	.	C	T	225	.	DP=24;VDB=0.5843;SGB=-0.689466;MQSB=1;MQ0F=0;AC=2;AN=2;DP4=0,0,10,6;MQ=60;ANN=T	GT:PL	1/1:255,48,0	upstream_gene_variant	ybfO	gene-BSU_02310	c.-71C>T
NC_000964.3	249909	.	A	G	225	.	DP=24;VDB=0.728711;SGB=-0.690438;MQSB=1;MQ0F=0;AC=2;AN=2;DP4=0,0,10,7;MQ=60;ANN=G	GT:PL	1/1:255,51,0	upstream_gene_variant	ybfO	gene-BSU_02310	c.-70A>G
NC_000964.3	249910	.	G	A	225	.	DP=24;VDB=0.734663;SGB=-0.690438;MQSB=1;MQ0F=0;AC=2;AN=2;DP4=0,0,10,7;MQ=60;ANN=A	GT:PL	1/1:255,51,0	upstream_gene_variant	ybfO	gene-BSU_02310	c.-69G>A
NC_000964.3	249911	.	G	A	225	.	DP=24;VDB=0.729375;SGB=-0.690438;MQSB=1;MQ0F=0;AC=2;AN=2;DP4=0,0,10,7;MQ=60;ANN=A	GT:PL	1/1:255,51,0	upstream_gene_variant	ybfO	gene-BSU_02310	c.-68G>A
NC_000964.3	249920	.	A	T	225	.	DP=30;VDB=0.963191;SGB=-0.692067;MQSB=1;MQ0F=0;AC=2;AN=2;DP4=0,0,13,7;MQ=60;ANN=T	GT:PL	1/1:255,60,0	upstream_gene_variant	ybfO	gene-BSU_02310	c.-59A>T
NC_000964.3	250005	.	C	T	225	.	DP=96;VDB=0.0146355;SGB=-0.693147;MQSB=1;MQ0F=0;AC=2;AN=2;DP4=0,0,56,3;MQ=60;ANN=T	GT:PL	1/1:255,178,0	synonymous_variant	ybfO	gene-BSU_02310	c.27C>T	p.Thr9Thr
NC_000964.3	250020	.	C	T	225	.	DP=104;VDB=0.00086544;SGB=-0.693147;MQSB=1;MQ0F=0;AC=2;AN=2;DP4=0,0,59,3;MQ=60;ANN=T	GT:PL	1/1:255,187,0	synonymous_variant	ybfO	gene-BSU_02310	c.42C>T	p.Ile14Ile
NC_000964.3	250023	.	T	C	225	.	DP=102;VDB=0.00101757;SGB=-0.693147;MQSB=1;MQ0F=0;AC=2;AN=2;DP4=0,0,59,3;MQ=60;ANN=C	GT:PL	1/1:255,187,0	synonymous_variant	ybfO	gene-BSU_02310	c.45T>C	p.Val15Val
NC_000964.3	250049	.	C	T	225	.	DP=116;VDB=0.0320526;SGB=-0.693147;MQSB=1;MQ0F=0;AC=2;AN=2;DP4=0,0,71,3;MQ=60;ANN=T	GT:PL	1/1:255,223,0	missense_variant	ybfO	gene-BSU_02310	c.71C>T	p.Ala24Val
NC_000964.3	250053	.	A	G	225	.	DP=115;VDB=0.0243848;SGB=-0.693147;MQSB=1;MQ0F=0;AC=2;AN=2;DP4=0,0,67,4;MQ=60;ANN=G	GT:PL	1/1:255,214,0	synonymous_variant	ybfO	gene-BSU_02310	c.75A>G	p.Ser25Ser
NC_000964.3	250056	.	C	A	225	.	DP=119;VDB=0.0508152;SGB=-0.693147;MQSB=1;MQ0F=0;AC=2;AN=2;DP4=0,0,69,3;MQ=60;ANN=A	GT:PL	1/1:255,217,0	synonymous_variant	ybfO	gene-BSU_02310	c.78C>A	p.Ala26Ala
NC_000964.3	250087	.	C	T	225	.	DP=136;VDB=0.118219;SGB=-0.693147;MQSB=1;MQ0F=0;AC=2;AN=2;DP4=0,0,79,6;MQ=60;ANN=T	GT:PL	1/1:255,255,0	missense_variant	ybfO	gene-BSU_02310	c.109C>T	p.His37Tyr
NC_000964.3	250088	.	A	C	225	.	DP=136;VDB=0.108629;SGB=-0.693147;MQSB=1;MQ0F=0;AC=2;AN=2;DP4=0,0,79,6;MQ=60;ANN=C	GT:PL	1/1:255,255,0	missense_variant	ybfO	gene-BSU_02310	c.110A>C	p.His37Pro
NC_000964.3	250089	.	C	A	225	.	DP=139;VDB=0.145295;SGB=-0.693147;MQSB=1;MQ0F=0;AC=2;AN=2;DP4=0,0,78,6;MQ=60;ANN=A	GT:PL	1/1:255,253,0	missense_variant	ybfO	gene-BSU_02310	c.111C>A	p.His37Gln
NC_000964.3	250113	.	T	A	225	.	DP=170;VDB=0.883359;SGB=-0.693147;MQSB=1;MQ0F=0;AC=2;AN=2;DP4=0,0,92,11;MQ=60;ANN=A	GT:PL	1/1:255,255,0	synonymous_variant	ybfO	gene-BSU_02310	c.135T>A	p.Pro45Pro
NC_000964.3	250158	.	A	G	225	.	DP=169;VDB=0.082322;SGB=-0.693147;MQSB=1;MQ0F=0;AC=2;AN=2;DP4=0,0,84,20;MQ=60;ANN=G	GT:PL	1/1:255,255,0	synonymous_variant	ybfO	gene-BSU_02310	c.180A>G	p.Lys60Lys
NC_000964.3	250170	.	G	A	228	.	DP=177;VDB=0.177869;SGB=-0.693147;RPB=0.390968;MQB=1;MQSB=1;BQB=0.000730163;MQ0F=0;AC=2;AN=2;DP4=5,1,85,23;MQ=60;ANN=A	GT:PL	1/1:255,172,0	synonymous_variant	ybfO	gene-BSU_02310	c.192G>A	p.Lys64Lys
NC_000964.3	250173	.	A	G	225	.	DP=175;VDB=0.138885;SGB=-0.693147;MQSB=1;MQ0F=0;AC=2;AN=2;DP4=0,0,86,25;MQ=60;ANN=G	GT:PL	1/1:255,255,0	synonymous_variant	ybfO	gene-BSU_02310	c.195A>G	p.Gly65Gly
NC_000964.3	250194	.	A	G	225	.	DP=190;VDB=0.987787;SGB=-0.693147;MQSB=1;MQ0F=0;AC=2;AN=2;DP4=0,0,90,29;MQ=60;ANN=G	GT:PL	1/1:255,255,0	synonymous_variant	ybfO	gene-BSU_02310	c.216A>G	p.Gly72Gly
NC_000964.3	250200	.	C	G	225	.	DP=186;VDB=0.981373;SGB=-0.693147;MQSB=1;MQ0F=0;AC=2;AN=2;DP4=0,0,88,26;MQ=60;ANN=G	GT:PL	1/1:255,255,0	synonymous_variant	ybfO	gene-BSU_02310	c.222C>G	p.Thr74Thr
NC_000964.3	250206	.	C	T	225	.	DP=176;VDB=0.811089;SGB=-0.693147;MQSB=1;MQ0F=0;AC=2;AN=2;DP4=0,0,81,29;MQ=60;ANN=T	GT:PL	1/1:255,255,0	synonymous_variant	ybfO	gene-BSU_02310	c.228C>T	p.His76His
NC_000964.3	250209	.	T	C	225	.	DP=171;VDB=0.70974;SGB=-0.693147;MQSB=1;MQ0F=0;AC=2;AN=2;DP4=0,0,81,30;MQ=60;ANN=C	GT:PL	1/1:255,255,0	synonymous_variant	ybfO	gene-BSU_02310	c.231T>C	p.Gly77Gly
NC_000964.3	250215	.	C	T	225	.	DP=179;VDB=0.922061;SGB=-0.693147;MQSB=1;MQ0F=0;AC=2;AN=2;DP4=0,0,85,28;MQ=60;ANN=T	GT:PL	1/1:255,255,0	synonymous_variant	ybfO	gene-BSU_02310	c.237C>T	p.Gly79Gly
NC_000964.3	250224	.	T	C	225	.	DP=180;VDB=0.791894;SGB=-0.693147;MQSB=1;MQ0F=0;AC=2;AN=2;DP4=0,0,86,30;MQ=60;ANN=C	GT:PL	1/1:255,255,0	synonymous_variant	ybfO	gene-BSU_02310	c.246T>C	p.Asn82Asn
NC_000964.3	250251	.	C	T	225	.	DP=171;VDB=0.167113;SGB=-0.693147;MQSB=1;MQ0F=0;AC=2;AN=2;DP4=0,0,85,25;MQ=60;ANN=T	GT:PL	1/1:255,255,0	synonymous_variant	ybfO	gene-BSU_02310	c.273C>T	p.Tyr91Tyr
NC_000964.3	250284	.	C	A	225	.	DP=189;VDB=0.992709;SGB=-0.693147;MQSB=1;MQ0F=0;AC=2;AN=2;DP4=0,0,96,24;MQ=60;ANN=A	GT:PL	1/1:255,255,0	synonymous_variant	ybfO	gene-BSU_02310	c.306C>A	p.Ala102Ala
NC_000964.3	250290	.	A	G	225	.	DP=179;VDB=0.904197;SGB=-0.693147;MQSB=1;MQ0F=0;AC=2;AN=2;DP4=0,0,90,27;MQ=60;ANN=G	GT:PL	1/1:255,255,0	synonymous_variant	ybfO	gene-BSU_02310	c.312A>G	p.Glu104Glu
NC_000964.3	250293	.	C	T	225	.	DP=183;VDB=0.89674;SGB=-0.693147;MQSB=1;MQ0F=0;AC=2;AN=2;DP4=0,0,92,25;MQ=60;ANN=T	GT:PL	1/1:255,255,0	synonymous_variant	ybfO	gene-BSU_02310	c.315C>T	p.Ser105Ser
NC_000964.3	250398	.	C	T	225	.	DP=174;VDB=0.00709998;SGB=-0.693147;MQSB=1;MQ0F=0;AC=2;AN=2;DP4=0,0,76,28;MQ=60;ANN=T	GT:PL	1/1:255,255,0	synonymous_variant	ybfO	gene-BSU_02310	c.420C>T	p.Val140Val
NC_000964.3	250493	.	T	A	225	.	DP=86;VDB=0.0345616;SGB=-0.693147;MQSB=1;MQ0F=0;AC=2;AN=2;DP4=0,0,38,14;MQ=60;ANN=A	GT:PL	1/1:255,157,0	missense_variant	ybfO	gene-BSU_02310	c.515T>A	p.Val172Glu
NC_000964.3	250494	.	A	T	225	.	DP=87;VDB=0.0346978;SGB=-0.693147;MQSB=1;MQ0F=0;AC=2;AN=2;DP4=0,0,38,14;MQ=60;ANN=T	GT:PL	1/1:255,157,0	synonymous_variant	ybfO	gene-BSU_02310	c.516A>T	p.Val172Val
NC_000964.3	250506	.	A	T	225	.	DP=90;VDB=0.121561;SGB=-0.693147;MQSB=1;MQ0F=0;AC=2;AN=2;DP4=0,0,38,15;MQ=60;ANN=T	GT:PL	1/1:255,160,0	missense_variant	ybfO	gene-BSU_02310	c.528A>T	p.Gln176His
NC_000964.3	253629	.	T	C	225	.	DP=466;VDB=0.685782;SGB=-0.693147;MQSB=1;MQ0F=0;AC=2;AN=2;DP4=0,0,297,19;MQ=60;ANN=C	GT:PL	1/1:255,255,0	synonymous_variant	gltP	gene-BSU_02340	c.1134A>G	p.Thr378Thr
NC_000964.3	253665	.	G	T	225	.	DP=515;VDB=0.162548;SGB=-0.693147;MQSB=1;MQ0F=0;AC=2;AN=2;DP4=0,0,278,56;MQ=60;ANN=T	GT:PL	1/1:255,255,0	synonymous_variant	gltP	gene-BSU_02340	c.1098C>A	p.Ile366Ile
NC_000964.3	253977	.	T	G	225	.	DP=224;VDB=0.451336;SGB=-0.693147;MQSB=1;MQ0F=0;AC=2;AN=2;DP4=0,0,97,38;MQ=60;ANN=G	GT:PL	1/1:255,255,0	synonymous_variant	gltP	gene-BSU_02340	c.786A>C	p.Thr262Thr
NC_000964.3	254154	.	T	C	225	.	DP=324;VDB=0.000261166;SGB=-0.693147;MQSB=1;MQ0F=0;AC=2;AN=2;DP4=0,0,156,36;MQ=60;ANN=C	GT:PL	1/1:255,255,0	synonymous_variant	gltP	gene-BSU_02340	c.609A>G	p.Val203Val
NC_000964.3	254163	.	A	T	225	.	DP=340;VDB=0.0381931;SGB=-0.693147;MQSB=1;MQ0F=0;AC=2;AN=2;DP4=0,0,163,33;MQ=60;ANN=T	GT:PL	1/1:255,255,0	synonymous_variant	gltP	gene-BSU_02340	c.600T>A	p.Ala200Ala
NC_000964.3	254235	.	T	G	225	.	DP=224;VDB=0.00277927;SGB=-0.693147;MQSB=1;MQ0F=0;AC=2;AN=2;DP4=0,0,82,62;MQ=60;ANN=G	GT:PL	1/1:255,255,0	synonymous_variant	gltP	gene-BSU_02340	c.528A>C	p.Thr176Thr
NC_000964.3	254381	.	T	C	225	.	DP=86;VDB=0.931621;SGB=-0.693147;MQSB=1;MQ0F=0;AC=2;AN=2;DP4=0,0,40,9;MQ=60;ANN=C	GT:PL	1/1:255,148,0	missense_variant	gltP	gene-BSU_02340	c.382A>G	p.Ile128Val
NC_000964.3	254559	.	A	G	225	.	DP=149;VDB=0.383765;SGB=-0.693147;MQSB=1;MQ0F=0;AC=2;AN=2;DP4=0,0,74,15;MQ=60;ANN=G	GT:PL	1/1:255,255,0	synonymous_variant	gltP	gene-BSU_02340	c.204T>C	p.Ser68Ser
NC_000964.3	254855	.	C	T	225	.	DP=24;VDB=0.473679;SGB=-0.680642;MQSB=1;MQ0F=0;AC=2;AN=2;DP4=0,0,11,1;MQ=60;ANN=T	GT:PL	1/1:255,36,0	upstream_gene_variant	gltP	gene-BSU_02340	c.-93G>A
NC_000964.3	254889	.	G	A	225	.	DP=36;VDB=0.851333;SGB=-0.692717;MQ0F=0;AC=2;AN=2;DP4=0,0,23,0;MQ=60;ANN=A	GT:PL	1/1:255,69,0	upstream_gene_variant	gltP	gene-BSU_02340	c.-127C>T
NC_000964.3	254994	.	G	A	225	.	DP=268;VDB=1.4013e-06;SGB=-0.693147;MQSB=1;MQ0F=0;AC=2;AN=2;DP4=0,0,196,3;MQ=60;ANN=A	GT:PL	1/1:255,255,0	synonymous_variant	gamP	gene-BSU_02350	c.1809C>T	p.Tyr603Tyr
NC_000964.3	254999	.	T	C	225	.	DP=283;VDB=6.51498e-07;SGB=-0.693147;MQSB=1;MQ0F=0;AC=2;AN=2;DP4=0,0,208,3;MQ=60;ANN=C	GT:PL	1/1:255,255,0	missense_variant	gamP	gene-BSU_02350	c.1804A>G	p.Asn602Asp
NC_000964.3	255008	.	A	G	225	.	DP=335;VDB=2.59151e-06;SGB=-0.693147;MQSB=1;MQ0F=0;AC=2;AN=2;DP4=0,0,224,4;MQ=60;ANN=G	GT:PL	1/1:255,255,0	missense_variant	gamP	gene-BSU_02350	c.1795T>C	p.Phe599Leu
NC_000964.3	255180	.	G	T	225	.	DP=403;VDB=0.0191853;SGB=-0.693147;MQSB=1;MQ0F=0;AC=2;AN=2;DP4=0,0,144,149;MQ=60;ANN=T	GT:PL	1/1:255,255,0	missense_variant	gamP	gene-BSU_02350	c.1623C>A	p.Asp541Glu
NC_000964.3	255255	.	C	T	225	.	DP=249;VDB=0.607479;SGB=-0.693147;MQSB=1;MQ0F=0;AC=2;AN=2;DP4=0,0,115,55;MQ=60;ANN=T	GT:PL	1/1:255,255,0	synonymous_variant	gamP	gene-BSU_02350	c.1548G>A	p.Gln516Gln
NC_000964.3	255303	.	A	G	225	.	DP=297;VDB=0.903798;SGB=-0.693147;MQSB=1;MQ0F=0;AC=2;AN=2;DP4=0,0,171,36;MQ=60;ANN=G	GT:PL	1/1:255,255,0	synonymous_variant	gamP	gene-BSU_02350	c.1500T>C	p.Ile500Ile
NC_000964.3	255316	.	T	C	225	.	DP=329;VDB=0.514838;SGB=-0.693147;MQSB=1;MQ0F=0;AC=2;AN=2;DP4=0,0,197,38;MQ=60;ANN=C	GT:PL	1/1:255,255,0	missense_variant	gamP	gene-BSU_02350	c.1487A>G	p.Asp496Gly
NC_000964.3	255331	.	A	T	225	.	DP=350;VDB=0.060999;SGB=-0.693147;MQSB=1;MQ0F=0;AC=2;AN=2;DP4=0,0,217,46;MQ=60;ANN=T	GT:PL	1/1:255,255,0	missense_variant	gamP	gene-BSU_02350	c.1472T>A	p.Leu491Gln
NC_000964.3	255334	.	G	T	225	.	DP=349;VDB=0.0215213;SGB=-0.693147;MQSB=1;MQ0F=0;AC=2;AN=2;DP4=0,0,215,45;MQ=60;ANN=T	GT:PL	1/1:255,255,0	missense_variant	gamP	gene-BSU_02350	c.1469C>A	p.Pro490Gln
NC_000964.3	255347	.	C	A	225	.	DP=395;VDB=0.024472;SGB=-0.693147;MQSB=1;MQ0F=0;AC=2;AN=2;DP4=0,0,243,44;MQ=60;ANN=A	GT:PL	1/1:255,255,0	missense_variant	gamP	gene-BSU_02350	c.1456G>T	p.Val486Leu
NC_000964.3	255354	.	C	A	225	.	DP=417;VDB=0.0900004;SGB=-0.693147;MQSB=1;MQ0F=0;AC=2;AN=2;DP4=0,0,256,42;MQ=60;ANN=A	GT:PL	1/1:255,255,0	synonymous_variant	gamP	gene-BSU_02350	c.1449G>T	p.Leu483Leu
NC_000964.3	255359	.	C	T	225	.	DP=429;VDB=0.064971;SGB=-0.693147;MQSB=1;MQ0F=0;AC=2;AN=2;DP4=0,0,264,41;MQ=60;ANN=T	GT:PL	1/1:255,255,0	missense_variant	gamP	gene-BSU_02350	c.1444G>A	p.Ala482Thr
NC_000964.3	255393	.	T	G	225	.	DP=464;VDB=0.0751229;SGB=-0.693147;MQSB=1;MQ0F=0;AC=2;AN=2;DP4=0,0,284,49;MQ=60;ANN=G	GT:PL	1/1:255,255,0	synonymous_variant	gamP	gene-BSU_02350	c.1410A>C	p.Thr470Thr
NC_000964.3	255503	.	A	T	225	.	DP=548;VDB=0.0167047;SGB=-0.693147;MQSB=1;MQ0F=0;AC=2;AN=2;DP4=0,0,240,148;MQ=60;ANN=T	GT:PL	1/1:255,255,0	missense_variant	gamP	gene-BSU_02350	c.1300T>A	p.Cys434Ser
NC_000964.3	255705	.	G	A	225	.	DP=177;VDB=0.228162;SGB=-0.693147;MQSB=1;MQ0F=0;AC=2;AN=2;DP4=0,0,68,49;MQ=60;ANN=A	GT:PL	1/1:255,255,0	synonymous_variant	gamP	gene-BSU_02350	c.1098C>T	p.Phe366Phe
NC_000964.3	255759	.	G	A	225	.	DP=176;VDB=0.955019;SGB=-0.693147;MQSB=0.995929;MQ0F=0;AC=2;AN=2;DP4=0,0,88,28;MQ=59;ANN=A	GT:PL	1/1:255,255,0	synonymous_variant	gamP	gene-BSU_02350	c.1044C>T	p.Gly348Gly
NC_000964.3	255801	.	T	G	225	.	DP=174;VDB=0.000132674;SGB=-0.693147;MQSB=0.996604;MQ0F=0;AC=2;AN=2;DP4=0,0,84,20;MQ=59;ANN=G	GT:PL	1/1:255,255,0	synonymous_variant	gamP	gene-BSU_02350	c.1002A>C	p.Gly334Gly
NC_000964.3	255894	.	G	A	225	.	DP=107;VDB=0.700019;SGB=-0.693147;MQSB=1;MQ0F=0;AC=2;AN=2;DP4=0,0,38,30;MQ=60;ANN=A	GT:PL	1/1:255,205,0	synonymous_variant	gamP	gene-BSU_02350	c.909C>T	p.Pro303Pro
NC_000964.3	255957	.	C	T	225	.	DP=95;VDB=0.436592;SGB=-0.693147;MQSB=1;MQ0F=0;AC=2;AN=2;DP4=0,0,40,16;MQ=60;ANN=T	GT:PL	1/1:255,169,0	synonymous_variant	gamP	gene-BSU_02350	c.846G>A	p.Ala282Ala
NC_000964.3	256032	.	G	T	225	.	DP=71;VDB=0.587477;SGB=-0.693144;MQSB=1;MQ0F=0;AC=2;AN=2;DP4=0,0,34,5;MQ=60;ANN=T	GT:PL	1/1:255,117,0	synonymous_variant	gamP	gene-BSU_02350	c.771C>A	p.Ala257Ala
NC_000964.3	256119	.	G	T	225	.	DP=56;VDB=0.963229;SGB=-0.693097;MQSB=1;MQ0F=0;AC=2;AN=2;DP4=0,0,29,1;MQ=60;ANN=T	GT:PL	1/1:255,90,0	synonymous_variant	gamP	gene-BSU_02350	c.684C>A	p.Gly228Gly
NC_000964.3	256299	.	C	T	225	.	DP=140;VDB=0.0200643;SGB=-0.693147;MQSB=1;MQ0F=0;AC=2;AN=2;DP4=0,0,69,10;MQ=60;ANN=T	GT:PL	1/1:255,238,0	synonymous_variant	gamP	gene-BSU_02350	c.504G>A	p.Leu168Leu
NC_000964.3	256356	.	G	A	225	.	DP=127;VDB=0.601713;SGB=-0.693147;MQSB=1;MQ0F=0;AC=2;AN=2;DP4=0,0,61,16;MQ=60;ANN=A	GT:PL	1/1:255,232,0	synonymous_variant	gamP	gene-BSU_02350	c.447C>T	p.Ile149Ile
NC_000964.3	256575	.	G	T	225	.	DP=279;VDB=0.858922;SGB=-0.693147;MQSB=1;MQ0F=0;AC=2;AN=2;DP4=0,0,152,19;MQ=60;ANN=T	GT:PL	1/1:255,255,0	synonymous_variant	gamP	gene-BSU_02350	c.228C>A	p.Ala76Ala
NC_000964.3	256830	.	A	C	225	.	DP=203;VDB=0.470825;SGB=-0.693147;MQSB=1;MQ0F=0;AC=2;AN=2;DP4=0,0,93,34;MQ=60;ANN=C	GT:PL	1/1:255,255,0	missense_variant	gamA	gene-BSU_02360	c.743T>G	p.Phe248Cys
NC_000964.3	256834	.	A	G	225	.	DP=206;VDB=0.943109;SGB=-0.693147;MQSB=1;MQ0F=0;AC=2;AN=2;DP4=0,0,97,32;MQ=60;ANN=G	GT:PL	1/1:255,255,0	missense_variant	gamA	gene-BSU_02360	c.739T>C	p.Ser247Pro
NC_000964.3	256916	.	A	T	225	.	DP=245;VDB=0.756465;SGB=-0.693147;MQSB=1;MQ0F=0;AC=2;AN=2;DP4=0,0,137,24;MQ=60;ANN=T	GT:PL	1/1:255,255,0	missense_variant	gamA	gene-BSU_02360	c.657T>A	p.Asp219Glu
NC_000964.3	256952	.	G	A	225	.	DP=290;VDB=0.512759;SGB=-0.693147;MQSB=1;MQ0F=0;AC=2;AN=2;DP4=0,0,173,22;MQ=60;ANN=A	GT:PL	1/1:255,255,0	synonymous_variant	gamA	gene-BSU_02360	c.621C>T	p.Ala207Ala
NC_000964.3	257045	.	A	C	225	.	DP=387;VDB=0.990584;SGB=-0.693147;MQSB=1;MQ0F=0;AC=2;AN=2;DP4=0,0,214,41;MQ=60;ANN=C	GT:PL	1/1:255,255,0	synonymous_variant	gamA	gene-BSU_02360	c.528T>G	p.Val176Val
NC_000964.3	257060	.	G	A	225	.	DP=389;VDB=0.943509;SGB=-0.693147;MQSB=1;MQ0F=0;AC=2;AN=2;DP4=0,0,201,55;MQ=60;ANN=A	GT:PL	1/1:255,255,0	synonymous_variant	gamA	gene-BSU_02360	c.513C>T	p.Gly171Gly
NC_000964.3	257075	.	G	A	225	.	DP=376;VDB=0.710548;SGB=-0.693147;MQSB=1;MQ0F=0;AC=2;AN=2;DP4=0,0,186,72;MQ=60;ANN=A	GT:PL	1/1:255,255,0	synonymous_variant	gamA	gene-BSU_02360	c.498C>T	p.Ala166Ala
NC_000964.3	257126	.	T	C	225	.	DP=385;VDB=0.0141998;SGB=-0.693147;MQSB=1;MQ0F=0;AC=2;AN=2;DP4=0,0,179,63;MQ=60;ANN=C	GT:PL	1/1:255,255,0	synonymous_variant	gamA	gene-BSU_02360	c.447A>G	p.Glu149Glu
NC_000964.3	257150	.	A	G	225	.	DP=405;VDB=0.393752;SGB=-0.693147;MQSB=1;MQ0F=0;AC=2;AN=2;DP4=0,0,185,65;MQ=60;ANN=G	GT:PL	1/1:255,255,0	synonymous_variant	gamA	gene-BSU_02360	c.423T>C	p.Phe141Phe
NC_000964.3	257220	.	T	A	225	.	DP=298;VDB=0.00256397;SGB=-0.693147;MQSB=1;MQ0F=0;AC=2;AN=2;DP4=0,0,119,69;MQ=60;ANN=A	GT:PL	1/1:255,255,0	missense_variant	gamA	gene-BSU_02360	c.353A>T	p.Asp118Val
NC_000964.3	257238	.	G	T	225	.	DP=272;VDB=0.0027027;SGB=-0.693147;MQSB=1;MQ0F=0;AC=2;AN=2;DP4=0,0,104,73;MQ=60;ANN=T	GT:PL	1/1:255,255,0	missense_variant	gamA	gene-BSU_02360	c.335C>A	p.Ala112Glu
NC_000964.3	257255	.	A	G	225	.	DP=245;VDB=0.0248153;SGB=-0.693147;MQSB=1;MQ0F=0;AC=2;AN=2;DP4=0,0,95,61;MQ=60;ANN=G	GT:PL	1/1:255,255,0	synonymous_variant	gamA	gene-BSU_02360	c.318T>C	p.Asn106Asn
NC_000964.3	257309	.	A	T	225	.	DP=158;VDB=0.0438758;SGB=-0.693147;MQSB=1;MQ0F=0;AC=2;AN=2;DP4=0,0,63,37;MQ=60;ANN=T	GT:PL	1/1:255,255,0	synonymous_variant	gamA	gene-BSU_02360	c.264T>A	p.Leu88Leu
NC_000964.3	257327	.	A	G	225	.	DP=150;VDB=0.46319;SGB=-0.693147;MQSB=1;MQ0F=0;AC=2;AN=2;DP4=0,0,65,27;MQ=60;ANN=G	GT:PL	1/1:255,255,0	synonymous_variant	gamA	gene-BSU_02360	c.246T>C	p.His82His
NC_000964.3	257366	.	A	G	225	.	DP=135;VDB=0.655216;SGB=-0.693147;MQSB=1;MQ0F=0;AC=2;AN=2;DP4=0,0,59,22;MQ=60;ANN=G	GT:PL	1/1:255,244,0	synonymous_variant	gamA	gene-BSU_02360	c.207T>C	p.Tyr69Tyr
NC_000964.3	257605	.	A	T	225	.	DP=107;VDB=0.378118;SGB=-0.693147;MQSB=1;MQ0F=0;AC=2;AN=2;DP4=0,0,42,15;MQ=60;ANN=T	GT:PL	1/1:255,172,0	upstream_gene_variant	gltP	gene-BSU_02340	c.-2843T>A
NC_000964.3	257670	.	CAATATTAAT	CAAT	221	.	INDEL;IDV=41;IMF=0.788462;DP=52;VDB=0.768569;SGB=-0.693021;MQSB=1;MQ0F=0;ICB=1;HOB=0.5;AC=1;AN=2;DP4=5,20,19,8;MQ=60;ANN=CAAT	GT:PL	0/1:255,0,236	upstream_gene_variant	gltP	gene-BSU_02340	c.-2917_-2912delATTAAT
NC_000964.3	257728	.	G	T	225	.	DP=32;VDB=0.886815;SGB=-0.691153;MQSB=1;MQ0F=0;AC=2;AN=2;DP4=0,0,16,2;MQ=60;ANN=T	GT:PL	1/1:255,54,0	upstream_gene_variant	gltP	gene-BSU_02340	c.-2966C>A
NC_000964.3	257766	.	T	A	225	.	DP=45;VDB=0.89865;SGB=-0.692976;MQSB=1;MQ0F=0;AC=2;AN=2;DP4=0,0,23,3;MQ=60;ANN=A	GT:PL	1/1:255,78,0	upstream_gene_variant	gltP	gene-BSU_02340	c.-3004A>T
NC_000964.3	258000	.	C	A	225	.	DP=114;VDB=0.995654;SGB=-0.693147;MQSB=1;MQ0F=0;AC=2;AN=2;DP4=0,0,56,9;MQ=60;ANN=A	GT:PL	1/1:255,196,0	synonymous_variant	gamR	gene-BSU_02370	c.210C>A	p.Ala70Ala
NC_000964.3	258543	.	T	G	225	.	DP=197;VDB=0.22676;SGB=-0.693147;MQSB=1;MQ0F=0;AC=2;AN=2;DP4=0,0,112,13;MQ=60;ANN=G	GT:PL	1/1:255,255,0	missense_variant	ybgB	gene-BSU_02380	c.12T>G	p.Phe4Leu
NC_000964.3	258871	.	G	A	225	.	DP=36;VDB=0.147521;SGB=-0.692562;MQSB=1;MQ0F=0;AC=2;AN=2;DP4=0,0,15,7;MQ=60;ANN=A	GT:PL	1/1:255,66,0	upstream_gene_variant	gltP	gene-BSU_02340	c.-4109C>T
NC_000964.3	259261	.	G	A	225	.	DP=343;VDB=0.999804;SGB=-0.693147;MQSB=1;MQ0F=0;AC=2;AN=2;DP4=0,0,181,35;MQ=60;ANN=A	GT:PL	1/1:255,255,0	synonymous_variant	ilvE	gene-BSU_02390	c.246G>A	p.Arg82Arg
NC_000964.3	259331	.	C	T	225	.	DP=362;VDB=0.226365;SGB=-0.693147;MQSB=1;MQ0F=0;AC=2;AN=2;DP4=0,0,179,66;MQ=60;ANN=T	GT:PL	1/1:255,255,0	missense_variant	ilvE	gene-BSU_02390	c.316C>T	p.Pro106Ser
NC_000964.3	259351	.	G	C	225	.	DP=369;VDB=0.21666;SGB=-0.693147;MQSB=1;MQ0F=0;AC=2;AN=2;DP4=0,0,184,57;MQ=60;ANN=C	GT:PL	1/1:255,255,0	synonymous_variant	ilvE	gene-BSU_02390	c.336G>C	p.Val112Val
NC_000964.3	259366	.	G	A	225	.	DP=366;VDB=0.084423;SGB=-0.693147;MQSB=1;MQ0F=0;AC=2;AN=2;DP4=0,0,181,55;MQ=60;ANN=A	GT:PL	1/1:255,255,0	synonymous_variant	ilvE	gene-BSU_02390	c.351G>A	p.Thr117Thr
NC_000964.3	259403	.	G	A	225	.	DP=327;VDB=0.0341359;SGB=-0.693147;MQSB=1;MQ0F=0;AC=2;AN=2;DP4=0,0,146,53;MQ=60;ANN=A	GT:PL	1/1:255,255,0	missense_variant	ilvE	gene-BSU_02390	c.388G>A	p.Glu130Lys
NC_000964.3	259574	.	A	C	225	.	DP=296;VDB=0.920841;SGB=-0.693147;MQSB=1;MQ0F=0;AC=2;AN=2;DP4=0,0,153,48;MQ=60;ANN=C	GT:PL	1/1:255,255,0	synonymous_variant	ilvE	gene-BSU_02390	c.559A>C	p.Arg187Arg
NC_000964.3	259912	.	T	C	225	.	DP=484;VDB=0.0294097;SGB=-0.693147;MQSB=1;MQ0F=0;AC=2;AN=2;DP4=0,0,229,99;MQ=60;ANN=C	GT:PL	1/1:255,255,0	synonymous_variant	ilvE	gene-BSU_02390	c.897T>C	p.Phe299Phe
NC_000964.3	259930	.	A	C	225	.	DP=467;VDB=4.32693e-05;SGB=-0.693147;MQSB=1;MQ0F=0;AC=2;AN=2;DP4=0,0,205,105;MQ=60;ANN=C	GT:PL	1/1:255,255,0	synonymous_variant	ilvE	gene-BSU_02390	c.915A>C	p.Ala305Ala
NC_000964.3	259960	.	C	T	225	.	DP=416;VDB=2.39359e-12;SGB=-0.693147;MQSB=1;MQ0F=0;AC=2;AN=2;DP4=0,0,159,103;MQ=60;ANN=T	GT:PL	1/1:255,255,0	synonymous_variant	ilvE	gene-BSU_02390	c.945C>T	p.Ile315Ile
NC_000964.3	259984	.	C	A	225	.	DP=369;VDB=8.17468e-09;SGB=-0.693147;MQSB=1;MQ0F=0;AC=2;AN=2;DP4=0,0,122,116;MQ=60;ANN=A	GT:PL	1/1:255,255,0	synonymous_variant	ilvE	gene-BSU_02390	c.969C>A	p.Gly323Gly
NC_000964.3	260053	.	A	G	225	.	DP=150;VDB=1.84848e-21;SGB=-0.693147;MQSB=1;MQ0F=0;AC=2;AN=2;DP4=0,0,26,93;MQ=60;ANN=G	GT:PL	1/1:255,255,0	synonymous_variant	ilvE	gene-BSU_02390	c.1038A>G	p.Val346Val
NC_000964.3	260109	.	G	A	225	.	DP=26;VDB=0.497858;SGB=-0.691153;MQSB=1;MQ0F=0;AC=2;AN=2;DP4=0,0,6,12;MQ=60;ANN=A	GT:PL	1/1:255,54,0	upstream_gene_variant	gamP	gene-BSU_02350	c.-3307C>T
NC_000964.3	260134	.	G	A	225	.	DP=19;VDB=0.602503;SGB=-0.683931;MQ0F=0;AC=2;AN=2;DP4=0,0,13,0;MQ=60;ANN=A	GT:PL	1/1:255,39,0	missense_variant	ybgF	gene-BSU_02400	c.1402C>T	p.His468Tyr
NC_000964.3	260258	.	G	A	225	.	DP=317;VDB=2.98774e-05;SGB=-0.693147;MQ0F=0;AC=2;AN=2;DP4=0,0,222,0;MQ=60;ANN=A	GT:PL	1/1:255,255,0	synonymous_variant	ybgF	gene-BSU_02400	c.1278C>T	p.Val426Val
NC_000964.3	260780	.	C	T	225	.	DP=355;VDB=0.907948;SGB=-0.693147;MQSB=1;MQ0F=0;AC=2;AN=2;DP4=0,0,158,76;MQ=60;ANN=T	GT:PL	1/1:255,255,0	synonymous_variant	ybgF	gene-BSU_02400	c.756G>A	p.Ser252Ser
NC_000964.3	260804	.	T	A	225	.	DP=341;VDB=0.243823;SGB=-0.693147;MQSB=1;MQ0F=0;AC=2;AN=2;DP4=0,0,160,58;MQ=60;ANN=A	GT:PL	1/1:255,255,0	synonymous_variant	ybgF	gene-BSU_02400	c.732A>T	p.Ile244Ile
NC_000964.3	260819	.	C	T	225	.	DP=332;VDB=0.144345;SGB=-0.693147;MQSB=1;MQ0F=0;AC=2;AN=2;DP4=0,0,154,64;MQ=60;ANN=T	GT:PL	1/1:255,255,0	synonymous_variant	ybgF	gene-BSU_02400	c.717G>A	p.Thr239Thr
NC_000964.3	260888	.	G	A	225	.	DP=308;VDB=0.5516;SGB=-0.693147;MQSB=1;MQ0F=0;AC=2;AN=2;DP4=0,0,130,59;MQ=60;ANN=A	GT:PL	1/1:255,255,0	synonymous_variant	ybgF	gene-BSU_02400	c.648C>T	p.Val216Val
NC_000964.3	260927	.	G	T	225	.	DP=239;VDB=2.23604e-05;SGB=-0.693147;MQSB=1;MQ0F=0;AC=2;AN=2;DP4=0,0,96,48;MQ=60;ANN=T	GT:PL	1/1:255,255,0	synonymous_variant	ybgF	gene-BSU_02400	c.609C>A	p.Pro203Pro
NC_000964.3	260949	.	G	A	225	.	DP=231;VDB=0.0232208;SGB=-0.693147;MQSB=1;MQ0F=0;AC=2;AN=2;DP4=0,0,100,46;MQ=60;ANN=A	GT:PL	1/1:255,255,0	missense_variant	ybgF	gene-BSU_02400	c.587C>T	p.Thr196Met
NC_000964.3	260993	.	G	A	225	.	DP=161;VDB=0.597755;SGB=-0.693147;MQSB=1;MQ0F=0;AC=2;AN=2;DP4=0,0,67,43;MQ=60;ANN=A	GT:PL	1/1:255,255,0	synonymous_variant	ybgF	gene-BSU_02400	c.543C>T	p.Ile181Ile
NC_000964.3	261002	.	G	A	225	.	DP=154;VDB=0.837084;SGB=-0.693147;MQSB=1;MQ0F=0;AC=2;AN=2;DP4=0,0,62,40;MQ=60;ANN=A	GT:PL	1/1:255,255,0	synonymous_variant	ybgF	gene-BSU_02400	c.534C>T	p.Phe178Phe
NC_000964.3	261116	.	G	A	225	.	DP=330;VDB=0.295718;SGB=-0.693147;MQSB=1;MQ0F=0;AC=2;AN=2;DP4=0,0,196,15;MQ=60;ANN=A	GT:PL	1/1:255,255,0	synonymous_variant	ybgF	gene-BSU_02400	c.420C>T	p.Ile140Ile
NC_000964.3	261233	.	A	G	225	.	DP=589;VDB=0.314184;SGB=-0.693147;MQSB=1;MQ0F=0;AC=2;AN=2;DP4=0,0,343,57;MQ=60;ANN=G	GT:PL	1/1:255,255,0	synonymous_variant	ybgF	gene-BSU_02400	c.303T>C	p.Tyr101Tyr
NC_000964.3	261338	.	T	G	225	.	DP=549;VDB=0.00688971;SGB=-0.693147;MQSB=1;MQ0F=0;AC=2;AN=2;DP4=0,0,215,174;MQ=60;ANN=G	GT:PL	1/1:255,255,0	synonymous_variant	ybgF	gene-BSU_02400	c.198A>C	p.Leu66Leu
NC_000964.3	261365	.	C	A	225	.	DP=521;VDB=0.000366055;SGB=-0.693147;MQSB=1;MQ0F=0;AC=2;AN=2;DP4=0,0,192,165;MQ=60;ANN=A	GT:PL	1/1:255,255,0	synonymous_variant	ybgF	gene-BSU_02400	c.171G>T	p.Gly57Gly
NC_000964.3	261568	.	CTT	CT	179	.	INDEL;IDV=59;IMF=0.967213;DP=61;VDB=0.434653;SGB=-0.69311;MQSB=1;MQ0F=0;ICB=1;HOB=0.5;AC=1;AN=2;DP4=2,28,28,3;MQ=60;ANN=CT	GT:PL	0/1:214,0,40	upstream_gene_variant	gamP	gene-BSU_02350	c.-4768delA
NC_000964.3	261609	.	T	G	225	.	DP=56;VDB=0.996016;SGB=-0.693136;MQSB=1;MQ0F=0;AC=2;AN=2;DP4=0,0,32,3;MQ=60;ANN=G	GT:PL	1/1:255,105,0	upstream_gene_variant	gamP	gene-BSU_02350	c.-4807A>C
NC_000964.3	261719	.	G	A	225	.	DP=153;VDB=0.888265;SGB=-0.693147;MQSB=1;MQ0F=0;AC=2;AN=2;DP4=0,0,87,1;MQ=60;ANN=A	GT:PL	1/1:255,255,0	synonymous_variant	ybgG	gene-BSU_02410	c.885C>T	p.Cys295Cys
NC_000964.3	261728	.	G	C	225	.	DP=171;VDB=0.708397;SGB=-0.693147;MQSB=1;MQ0F=0;AC=2;AN=2;DP4=0,0,103,2;MQ=60;ANN=C	GT:PL	1/1:255,255,0	synonymous_variant	ybgG	gene-BSU_02410	c.876C>G	p.Gly292Gly
NC_000964.3	261806	.	C	T	225	.	DP=261;VDB=0.12939;SGB=-0.693147;MQSB=1;MQ0F=0;AC=2;AN=2;DP4=0,0,165,7;MQ=60;ANN=T	GT:PL	1/1:255,255,0	synonymous_variant	ybgG	gene-BSU_02410	c.798G>A	p.Thr266Thr
NC_000964.3	261962	.	C	T	225	.	DP=625;VDB=0.048854;SGB=-0.693147;MQSB=1;MQ0F=0;AC=2;AN=2;DP4=0,0,344,90;MQ=60;ANN=T	GT:PL	1/1:255,255,0	synonymous_variant	ybgG	gene-BSU_02410	c.642G>A	p.Ser214Ser
NC_000964.3	262003	.	A	G	225	.	DP=670;VDB=0.539643;SGB=-0.693147;MQSB=1;MQ0F=0;AC=2;AN=2;DP4=0,0,354,115;MQ=60;ANN=G	GT:PL	1/1:255,255,0	synonymous_variant	ybgG	gene-BSU_02410	c.601T>C	p.Leu201Leu
[truncated: 43,648 more rows]
